# Supplementary material for: {N-[1-(2-Oxidophen­yl)ethyl­idene]-dl-alaninato}(pentane-1,5-di­yl)silicon(IV)
Source: IUCrdata. 2024 Mar 19;9(Pt 3):x240228. doi: 10.1107/S2414314624002281 (PMC10993568; doi:10.1107/S2414314624002281)
Supplement: Supplementary file 1 [file x-09-x240228-sup1.cif]

##############################################################################
#                                                                            #
# This CIF contains the data for a data article accepted for                 #
# publication in IUCrData. It conforms to the requirements of                #
# Notes for Authors for IUCrData, and has been                               #
# peer reviewed under the auspices of IUCrData.                              #
#                                                                            #
# Full details of the Crystallographic Information File format               #
# are given in the paper "The Crystallographic Information File (CIF):       #
# a New Standard Archive File for Crystallography" by S. R. Hall, F. H.      #
# Allen and I. D. Brown [Acta Cryst. (1991), A47, 655-685].                  #
#                                                                            #
# The current version of the core CIF dictionary is obtainable from          #
# ftp://ftp.iucr.org/pub/cif_core.dic.                                       #
#                                                                            #
# Software is freely available for graphical display of the structure(s)     #
# in this CIF. For information consult the CIF software page                 #
# http://www.iucr.org/resources/cif/software.                                #
#                                                                            #
# This file may be used for bona fide research purposes within the           #
# scientific community so long as proper attribution is given to the data    # 
# article from which it was obtained.                                        #
#                                                                            #
##############################################################################
data_I
_audit_creation_method     'SHELXL-2017/1'
_journal_date_recd_electronic     2024-03-04
_journal_date_accepted     2024-03-08
_journal_name_full     'IUCrData'
_journal_year     2024
_journal_volume     9
_journal_issue      3
_journal_page_first     0
_journal_page_last     0
_journal_paper_category     HO
_journal_paper_doi     10.1107/S2414314624002281
_journal_coeditor_code     TK4102
_publ_contact_author_name     'Uwe B\"ohme'
_publ_contact_author_address
;   'Uwe B\"ohme'
 Institut f\"ur Anorganische Chemie
 Technische Universit\"at Bergakademie Freiberg
 Leipziger Str. 29
 09599 Freiberg
 Germany
;
_publ_contact_author_email     'uwe.boehme@chemie.tu-freiberg.de'
_publ_contact_author_fax     '03731 39-4058'
_publ_contact_author_phone     '03731 39-2050'
_publ_section_title
;\
{<i>N</i>-[1-(2-Oxidophenyl)ethylidene]-<i>DL</i>-alaninato}(pentane-1,5-diyl)\
silicon(IV)
;
loop_
    _publ_author_name
    _publ_author_address
    'B\"ohme, Uwe'
;
Institut f\"ur Anorganische Chemie
Technische Universit\"at Bergakademie Freiberg
Leipziger Str. 29
09599 Freiberg
Germany
;
    'Fels, Sabine'
;
Institut f\"ur Anorganische Chemie
Technische Universit\"at Bergakademie Freiberg
Leipziger Str. 29
09599 Freiberg
Germany
;
_publ_section_synopsis
;
The coordination geometry of the pentacoordinated Si^IV^ atom in the title
complex is a distorted trigonal bipyramid.
;
_chemical_name_systematic
;\
{<i>N</i>-[1-(2-Oxidophenyl)ethylidene]-<i>DL</i>-alaninato}(pentane-1,5-diyl)\
silicon(IV)
;
_chemical_name_common     ?
_chemical_formula_moiety     'C16 H21 N O3 Si'
_chemical_formula_sum     'C16 H21 N O3 Si'
_chemical_formula_iupac     'C16 H21 N O3 Si'
_chemical_formula_weight     303.43
_chemical_melting_point     ?
_space_group_crystal_system     triclinic
_space_group_name_H-M_alt     'P -1'
_space_group_name_Hall     '-P 1'
loop_
    _space_group_symop_operation_xyz
    'x, y, z'
    '-x, -y, -z'
_cell_length_a     6.7236(5)
_cell_length_b     7.2935(5)
_cell_length_c     16.1649(11)
_cell_angle_alpha     77.570(6)
_cell_angle_beta     80.354(5)
_cell_angle_gamma     89.412(6)
_cell_volume     762.90(10)
_cell_formula_units_Z     2
_cell_measurement_reflns_used     21687
_cell_measurement_theta_min     2.62
_cell_measurement_theta_max     27.27
_cell_measurement_temperature     173(2)
_exptl_crystal_description     Prism
_exptl_crystal_colour     Colourless
_exptl_crystal_size_max     0.300
_exptl_crystal_size_mid     0.150
_exptl_crystal_size_min     0.050
_exptl_crystal_density_diffrn     1.321
_exptl_crystal_density_meas     ?
_exptl_crystal_density_method     ?
_exptl_crystal_F_000     324
_exptl_absorpt_coefficient_mu     0.164
_exptl_absorpt_correction_type     integration
_exptl_absorpt_process_details
;
(X-RED; Stoe & Cie, 2009)
;
_exptl_absorpt_correction_T_min     0.8315
_exptl_absorpt_correction_T_max     0.9839
_exptl_special_details     ?
_diffrn_ambient_temperature     173(2)
_diffrn_radiation_type     MoK\a
_diffrn_radiation_wavelength     0.71073
_diffrn_radiation_source     'fine-focus sealed tube'
_diffrn_radiation_monochromator     graphite
_diffrn_measurement_device_type     'STOE IPDS 2'
_diffrn_measurement_device     '2-circle goniometer'
_diffrn_measurement_method     'rotation method, \w scans'
_diffrn_detector     'image plate (34 cm diameter)'
_diffrn_detector_area_resol_mean     6.67
_diffrn_reflns_number     21687
_diffrn_reflns_av_R_equivalents     0.0901
_diffrn_reflns_av_unetI/netI     0.0383
_diffrn_reflns_theta_min     2.618
_diffrn_reflns_theta_max     26.925
_diffrn_reflns_theta_full     25.242
_diffrn_measured_fraction_theta_max     0.989
_diffrn_measured_fraction_theta_full     0.999
_diffrn_reflns_limit_h_min     -8
_diffrn_reflns_limit_h_max     8
_diffrn_reflns_limit_k_min     -9
_diffrn_reflns_limit_k_max     9
_diffrn_reflns_limit_l_min     -20
_diffrn_reflns_limit_l_max     20
_refine_special_details     ?
_reflns_number_total     3289
_reflns_number_gt     2700
_reflns_threshold_expression     'I > 2\s(I)'
_refine_ls_structure_factor_coef     Fsqd
_refine_ls_matrix_type     full
_refine_ls_R_factor_all     0.0563
_refine_ls_R_factor_gt     0.0418
_refine_ls_wR_factor_gt     0.0982
_refine_ls_wR_factor_ref     0.1066
_refine_ls_goodness_of_fit_ref     1.098
_refine_ls_restrained_S_all     1.098
_refine_ls_number_reflns     3289
_refine_ls_number_parameters     197
_refine_ls_number_restraints     0
_refine_ls_hydrogen_treatment     mixed
_refine_ls_weighting_scheme     calc
_refine_ls_weighting_details
              'w=1/[\s^2^(Fo^2^)+(0.0375P)^2^+0.4037P] where P=(Fo^2^+2Fc^2^)/3'
_atom_sites_solution_hydrogens     mixed
_atom_sites_solution_primary     direct
_atom_sites_solution_secondary     ?
_refine_ls_shift/su_max     0.000
_refine_ls_shift/su_mean     0.000
_refine_diff_density_max     0.368
_refine_diff_density_min     -0.277
_refine_ls_extinction_method     none
_refine_ls_extinction_coef     .
loop_
    _atom_type_symbol
    _atom_type_description
    _atom_type_scat_dispersion_real
    _atom_type_scat_dispersion_imag
    _atom_type_scat_source
    'C' 'C' 0.0033 0.0016
                         'International Tables Vol C Tables 4.2.6.8 and 6.1.1.4'
    'H' 'H' 0.0000 0.0000
                         'International Tables Vol C Tables 4.2.6.8 and 6.1.1.4'
    'N' 'N' 0.0061 0.0033
                         'International Tables Vol C Tables 4.2.6.8 and 6.1.1.4'
    'O' 'O' 0.0106 0.0060
                         'International Tables Vol C Tables 4.2.6.8 and 6.1.1.4'
    'Si' 'Si' 0.0817 0.0704
                         'International Tables Vol C Tables 4.2.6.8 and 6.1.1.4'
_computing_data_collection
;
X-AREA (Stoe & Cie, 2009)
;
_computing_cell_refinement
;
X-AREA (Stoe & Cie, 2009)
;
_computing_data_reduction
;
X-RED (Stoe & Cie, 2009)
;
_computing_structure_solution
;
SHELXS97 (Sheldrick, 2008)
;
_computing_structure_refinement
;
SHELXL97 (Sheldrick, 2008)
;
_computing_molecular_graphics
;
ORTEP3 for windows  (Farrugia, 2012)
;
_computing_publication_material     'SHELXL97 (Sheldrick, 2028)'
loop_
    _atom_site_type_symbol
    _atom_site_label
    _atom_site_fract_x
    _atom_site_fract_y
    _atom_site_fract_z
    _atom_site_U_iso_or_equiv
    _atom_site_adp_type
    _atom_site_calc_flag
    _atom_site_occupancy
    _atom_site_disorder_assembly
    _atom_site_disorder_group
    Si Si1 0.46505(7) 0.07538(7) 0.20401(3) 0.02309(14) Uani d 1 . .
    O O1 0.44797(19) 0.20645(18) 0.28018(9) 0.0275(3) Uani d 1 . .
    O O2 0.5843(2) 0.15539(19) 0.09769(8) 0.0298(3) Uani d 1 . .
    O O3 0.5822(2) 0.2919(2) -0.04004(9) 0.0378(3) Uani d 1 . .
    N N1 0.2467(2) 0.2525(2) 0.15507(10) 0.0238(3) Uani d 1 . .
    C C1 0.4944(3) 0.2453(3) 0.03353(12) 0.0284(4) Uani d 1 . .
    C C2 0.2731(3) 0.2819(3) 0.06087(12) 0.0263(4) Uani d 1 . .
    H H2 0.255(3) 0.412(3) 0.0344(14) 0.031(6) Uiso d 1 . .
    C C3 0.1425(3) 0.1443(3) 0.03230(13) 0.0325(4) Uani d 1 . .
    H H3A 0.167965 0.015503 0.060743 0.049 Uiso calc 1 . .
    H H3B 0.176307 0.158255 -0.030152 0.049 Uiso calc 1 . .
    H H3C -0.000290 0.171095 0.048014 0.049 Uiso calc 1 . .
    C C4 0.1068(3) 0.3338(2) 0.19815(12) 0.0249(4) Uani d 1 . .
    C C5 -0.0402(3) 0.4663(3) 0.15733(13) 0.0334(4) Uani d 1 . .
    H H5A 0.032877 0.556000 0.107753 0.050 Uiso calc 0.55(3) A 1
    H H5B -0.109387 0.534539 0.199364 0.050 Uiso calc 0.55(3) A 1
    H H5C -0.139702 0.394647 0.138328 0.050 Uiso calc 0.55(3) A 1
    H H5D -0.027028 0.463040 0.096368 0.050 Uiso calc 0.45(3) A 2
    H H5E -0.011114 0.594190 0.162767 0.050 Uiso calc 0.45(3) A 2
    H H5F -0.178071 0.427956 0.186311 0.050 Uiso calc 0.45(3) A 2
    C C6 0.0976(3) 0.2987(2) 0.29215(12) 0.0252(4) Uani d 1 . .
    C C7 0.2700(3) 0.2417(2) 0.32842(12) 0.0254(4) Uani d 1 . .
    C C8 0.2650(3) 0.2224(3) 0.41654(13) 0.0321(4) Uani d 1 . .
    H H8 0.383339 0.188702 0.440518 0.039 Uiso calc 1 . .
    C C9 0.0885(3) 0.2519(3) 0.46913(14) 0.0375(5) Uani d 1 . .
    H H9 0.086339 0.237791 0.529089 0.045 Uiso calc 1 . .
    C C10 -0.0865(3) 0.3024(3) 0.43487(14) 0.0368(5) Uani d 1 . .
    H H10 -0.208071 0.320055 0.471404 0.044 Uiso calc 1 . .
    C C11 -0.0815(3) 0.3263(3) 0.34729(13) 0.0310(4) Uani d 1 . .
    H H11 -0.200135 0.361978 0.323846 0.037 Uiso calc 1 . .
    C C12 0.2849(3) -0.1331(2) 0.23573(12) 0.0270(4) Uani d 1 . .
    H H12A 0.145209 -0.089668 0.234512 0.032 Uiso calc 1 . .
    H H12B 0.316084 -0.214906 0.193935 0.032 Uiso calc 1 . .
    C C13 0.3009(3) -0.2467(3) 0.32707(13) 0.0293(4) Uani d 1 . .
    H H13A 0.264948 -0.164827 0.368583 0.035 Uiso calc 1 . .
    H H13B 0.201379 -0.352790 0.342705 0.035 Uiso calc 1 . .
    C C14 0.5115(3) -0.3243(3) 0.33537(14) 0.0349(5) Uani d 1 . .
    H H14A 0.505593 -0.406052 0.393243 0.042 Uiso calc 1 . .
    H H14B 0.548839 -0.403187 0.292686 0.042 Uiso calc 1 . .
    C C15 0.6765(3) -0.1726(3) 0.32199(14) 0.0333(4) Uani d 1 . .
    H H15A 0.805711 -0.233738 0.330840 0.040 Uiso calc 1 . .
    H H15B 0.641747 -0.095644 0.365645 0.040 Uiso calc 1 . .
    C C16 0.7044(3) -0.0436(3) 0.23210(13) 0.0284(4) Uani d 1 . .
    H H16A 0.754746 -0.118478 0.188979 0.034 Uiso calc 1 . .
    H H16B 0.808546 0.054194 0.228408 0.034 Uiso calc 1 . .
loop_
    _atom_site_aniso_label
    _atom_site_aniso_U_11
    _atom_site_aniso_U_22
    _atom_site_aniso_U_33
    _atom_site_aniso_U_12
    _atom_site_aniso_U_13
    _atom_site_aniso_U_23
    Si1 0.0225(2) 0.0213(2) 0.0264(3) 0.00193(18) -0.00397(19) -0.00730(18)
    O1 0.0249(6) 0.0293(7) 0.0323(7) 0.0046(5) -0.0078(5) -0.0133(5)
    O2 0.0266(7) 0.0327(7) 0.0284(7) 0.0029(5) -0.0019(5) -0.0051(5)
    O3 0.0418(8) 0.0396(8) 0.0284(7) -0.0018(6) 0.0026(6) -0.0062(6)
    N1 0.0259(8) 0.0206(7) 0.0258(8) 0.0009(6) -0.0055(6) -0.0061(6)
    C1 0.0330(10) 0.0235(8) 0.0294(10) -0.0014(7) -0.0039(8) -0.0085(7)
    C2 0.0316(10) 0.0244(9) 0.0235(9) 0.0017(7) -0.0060(7) -0.0054(7)
    C3 0.0346(10) 0.0344(10) 0.0314(10) 0.0003(8) -0.0086(8) -0.0110(8)
    C4 0.0259(9) 0.0203(8) 0.0293(9) 0.0013(7) -0.0063(7) -0.0062(7)
    C5 0.0352(11) 0.0316(10) 0.0339(10) 0.0115(8) -0.0088(9) -0.0064(8)
    C6 0.0288(9) 0.0216(8) 0.0272(9) 0.0027(7) -0.0056(7) -0.0091(7)
    C7 0.0294(9) 0.0189(8) 0.0294(9) 0.0029(7) -0.0056(7) -0.0082(7)
    C8 0.0372(11) 0.0312(10) 0.0316(10) 0.0052(8) -0.0122(8) -0.0101(8)
    C9 0.0478(13) 0.0388(11) 0.0280(10) 0.0071(9) -0.0080(9) -0.0108(8)
    C10 0.0385(11) 0.0400(11) 0.0309(10) 0.0073(9) 0.0002(9) -0.0105(9)
    C11 0.0309(10) 0.0305(9) 0.0329(10) 0.0066(8) -0.0060(8) -0.0099(8)
    C12 0.0263(9) 0.0238(8) 0.0326(10) 0.0022(7) -0.0069(7) -0.0082(7)
    C13 0.0294(9) 0.0224(8) 0.0341(10) 0.0021(7) -0.0021(8) -0.0045(7)
    C14 0.0350(11) 0.0286(10) 0.0391(11) 0.0064(8) -0.0074(9) -0.0027(8)
    C15 0.0304(10) 0.0344(10) 0.0365(11) 0.0072(8) -0.0101(8) -0.0072(8)
    C16 0.0224(9) 0.0275(9) 0.0360(10) 0.0037(7) -0.0052(8) -0.0086(8)
_geom_special_details
;
 All esds (except the esd in the dihedral angle between two l.s. planes)
 are estimated using the full covariance matrix.  The cell esds are taken
 into account individually in the estimation of esds in distances, angles
 and torsion angles; correlations between esds in cell parameters are only
 used when they are defined by crystal symmetry.  An approximate (isotropic)
 treatment of cell esds is used for estimating esds involving l.s. planes.
;
loop_
    _geom_bond_atom_site_label_1
    _geom_bond_atom_site_label_2
    _geom_bond_site_symmetry_2
    _geom_bond_distance
    _geom_bond_publ_flag
    Si1 O1 . 1.7029(13) y
    Si1 O2 . 1.7474(14) y
    Si1 C12 . 1.8804(19) y
    Si1 C16 . 1.8961(19) y
    Si1 N1 . 2.0883(16) y
    O1 C7 . 1.369(2) ?
    O2 C1 . 1.334(2) ?
    O3 C1 . 1.214(2) ?
    N1 C4 . 1.291(2) ?
    N1 C2 . 1.472(2) ?
    C1 C2 . 1.518(3) ?
    C2 C3 . 1.532(3) ?
    C2 H2 . 0.97(2) ?
    C3 H3A . 0.9800 ?
    C3 H3B . 0.9800 ?
    C3 H3C . 0.9800 ?
    C4 C6 . 1.476(3) ?
    C4 C5 . 1.507(3) ?
    C5 H5A . 0.9800 ?
    C5 H5B . 0.9800 ?
    C5 H5C . 0.9800 ?
    C5 H5D . 0.9800 ?
    C5 H5E . 0.9800 ?
    C5 H5F . 0.9800 ?
    C6 C7 . 1.404(3) ?
    C6 C11 . 1.413(3) ?
    C7 C8 . 1.396(3) ?
    C8 C9 . 1.383(3) ?
    C8 H8 . 0.9500 ?
    C9 C10 . 1.396(3) ?
    C9 H9 . 0.9500 ?
    C10 C11 . 1.383(3) ?
    C10 H10 . 0.9500 ?
    C11 H11 . 0.9500 ?
    C12 C13 . 1.550(3) ?
    C12 H12A . 0.9900 ?
    C12 H12B . 0.9900 ?
    C13 C14 . 1.536(3) ?
    C13 H13A . 0.9900 ?
    C13 H13B . 0.9900 ?
    C14 C15 . 1.531(3) ?
    C14 H14A . 0.9900 ?
    C14 H14B . 0.9900 ?
    C15 C16 . 1.535(3) ?
    C15 H15A . 0.9900 ?
    C15 H15B . 0.9900 ?
    C16 H16A . 0.9900 ?
    C16 H16B . 0.9900 ?
loop_
    _geom_angle_atom_site_label_1
    _geom_angle_atom_site_label_2
    _geom_angle_atom_site_label_3
    _geom_angle_site_symmetry_1
    _geom_angle_site_symmetry_3
    _geom_angle
    _geom_angle_publ_flag
    O1 Si1 O2 . . 123.53(7) y
    O1 Si1 C12 . . 112.99(8) y
    O2 Si1 C12 . . 121.46(8) y
    O1 Si1 C16 . . 94.47(8) y
    O2 Si1 C16 . . 90.31(8) y
    C12 Si1 C16 . . 99.85(8) y
    O1 Si1 N1 . . 85.08(6) y
    O2 Si1 N1 . . 79.30(6) y
    C12 Si1 N1 . . 92.16(7) y
    C16 Si1 N1 . . 167.09(8) y
    C7 O1 Si1 . . 123.83(12) ?
    C1 O2 Si1 . . 125.22(12) ?
    C4 N1 C2 . . 121.84(16) ?
    C4 N1 Si1 . . 126.93(13) ?
    C2 N1 Si1 . . 111.20(11) ?
    O3 C1 O2 . . 122.73(18) ?
    O3 C1 C2 . . 123.35(18) ?
    O2 C1 C2 . . 113.92(16) ?
    N1 C2 C1 . . 104.45(15) ?
    N1 C2 C3 . . 112.04(15) ?
    C1 C2 C3 . . 109.48(15) ?
    N1 C2 H2 . . 111.4(13) ?
    C1 C2 H2 . . 105.5(13) ?
    C3 C2 H2 . . 113.3(13) ?
    C2 C3 H3A . . 109.5 ?
    C2 C3 H3B . . 109.5 ?
    H3A C3 H3B . . 109.5 ?
    C2 C3 H3C . . 109.5 ?
    H3A C3 H3C . . 109.5 ?
    H3B C3 H3C . . 109.5 ?
    N1 C4 C6 . . 117.34(16) ?
    N1 C4 C5 . . 123.61(17) ?
    C6 C4 C5 . . 119.02(16) ?
    C4 C5 H5A . . 109.5 ?
    C4 C5 H5B . . 109.5 ?
    H5A C5 H5B . . 109.5 ?
    C4 C5 H5C . . 109.5 ?
    H5A C5 H5C . . 109.5 ?
    H5B C5 H5C . . 109.5 ?
    C4 C5 H5D . . 109.5 ?
    C4 C5 H5E . . 109.5 ?
    H5D C5 H5E . . 109.5 ?
    C4 C5 H5F . . 109.5 ?
    H5D C5 H5F . . 109.5 ?
    H5E C5 H5F . . 109.5 ?
    C7 C6 C11 . . 118.54(17) ?
    C7 C6 C4 . . 120.22(17) ?
    C11 C6 C4 . . 121.21(17) ?
    O1 C7 C8 . . 117.48(17) ?
    O1 C7 C6 . . 122.46(17) ?
    C8 C7 C6 . . 120.05(17) ?
    C9 C8 C7 . . 120.32(19) ?
    C9 C8 H8 . . 119.8 ?
    C7 C8 H8 . . 119.8 ?
    C8 C9 C10 . . 120.56(19) ?
    C8 C9 H9 . . 119.7 ?
    C10 C9 H9 . . 119.7 ?
    C11 C10 C9 . . 119.46(19) ?
    C11 C10 H10 . . 120.3 ?
    C9 C10 H10 . . 120.3 ?
    C10 C11 C6 . . 120.99(19) ?
    C10 C11 H11 . . 119.5 ?
    C6 C11 H11 . . 119.5 ?
    C13 C12 Si1 . . 110.69(13) ?
    C13 C12 H12A . . 109.5 ?
    Si1 C12 H12A . . 109.5 ?
    C13 C12 H12B . . 109.5 ?
    Si1 C12 H12B . . 109.5 ?
    H12A C12 H12B . . 108.1 ?
    C14 C13 C12 . . 113.67(16) ?
    C14 C13 H13A . . 108.8 ?
    C12 C13 H13A . . 108.8 ?
    C14 C13 H13B . . 108.8 ?
    C12 C13 H13B . . 108.8 ?
    H13A C13 H13B . . 107.7 ?
    C15 C14 C13 . . 114.03(16) ?
    C15 C14 H14A . . 108.7 ?
    C13 C14 H14A . . 108.7 ?
    C15 C14 H14B . . 108.7 ?
    C13 C14 H14B . . 108.7 ?
    H14A C14 H14B . . 107.6 ?
    C14 C15 C16 . . 112.77(17) ?
    C14 C15 H15A . . 109.0 ?
    C16 C15 H15A . . 109.0 ?
    C14 C15 H15B . . 109.0 ?
    C16 C15 H15B . . 109.0 ?
    H15A C15 H15B . . 107.8 ?
    C15 C16 Si1 . . 113.81(13) ?
    C15 C16 H16A . . 108.8 ?
    Si1 C16 H16A . . 108.8 ?
    C15 C16 H16B . . 108.8 ?
    Si1 C16 H16B . . 108.8 ?
    H16A C16 H16B . . 107.7 ?
loop_
    _geom_torsion_atom_site_label_1
    _geom_torsion_atom_site_label_2
    _geom_torsion_atom_site_label_3
    _geom_torsion_atom_site_label_4
    _geom_torsion_site_symmetry_1
    _geom_torsion_site_symmetry_2
    _geom_torsion_site_symmetry_3
    _geom_torsion_site_symmetry_4
    _geom_torsion
    _geom_torsion_publ_flag
    O2 Si1 O1 C7 . . . . 125.72(14) ?
    C12 Si1 O1 C7 . . . . -38.25(16) ?
    C16 Si1 O1 C7 . . . . -140.93(14) ?
    N1 Si1 O1 C7 . . . . 52.01(14) ?
    O1 Si1 O2 C1 . . . . -90.30(16) ?
    C12 Si1 O2 C1 . . . . 72.36(16) ?
    C16 Si1 O2 C1 . . . . 174.13(15) ?
    N1 Si1 O2 C1 . . . . -13.60(14) ?
    Si1 O2 C1 O3 . . . . -177.12(14) ?
    Si1 O2 C1 C2 . . . . 2.3(2) ?
    C4 N1 C2 C1 . . . . 154.00(16) ?
    Si1 N1 C2 C1 . . . . -24.26(16) ?
    C4 N1 C2 C3 . . . . -87.6(2) ?
    Si1 N1 C2 C3 . . . . 94.15(16) ?
    O3 C1 C2 N1 . . . . -164.67(17) ?
    O2 C1 C2 N1 . . . . 15.9(2) ?
    O3 C1 C2 C3 . . . . 75.2(2) ?
    O2 C1 C2 C3 . . . . -104.25(18) ?
    C2 N1 C4 C6 . . . . -178.26(15) ?
    Si1 N1 C4 C6 . . . . -0.3(2) ?
    C2 N1 C4 C5 . . . . -0.6(3) ?
    Si1 N1 C4 C5 . . . . 177.39(14) ?
    N1 C4 C6 C7 . . . . 23.1(2) ?
    C5 C4 C6 C7 . . . . -154.68(17) ?
    N1 C4 C6 C11 . . . . -158.72(17) ?
    C5 C4 C6 C11 . . . . 23.5(3) ?
    Si1 O1 C7 C8 . . . . 134.77(15) ?
    Si1 O1 C7 C6 . . . . -46.4(2) ?
    C11 C6 C7 O1 . . . . 178.09(16) ?
    C4 C6 C7 O1 . . . . -3.7(3) ?
    C11 C6 C7 C8 . . . . -3.1(3) ?
    C4 C6 C7 C8 . . . . 175.16(16) ?
    O1 C7 C8 C9 . . . . -178.58(17) ?
    C6 C7 C8 C9 . . . . 2.5(3) ?
    C7 C8 C9 C10 . . . . -0.3(3) ?
    C8 C9 C10 C11 . . . . -1.3(3) ?
    C9 C10 C11 C6 . . . . 0.7(3) ?
    C7 C6 C11 C10 . . . . 1.5(3) ?
    C4 C6 C11 C10 . . . . -176.72(18) ?
    O1 Si1 C12 C13 . . . . -50.11(14) ?
    O2 Si1 C12 C13 . . . . 145.55(12) ?
    C16 Si1 C12 C13 . . . . 49.07(14) ?
    N1 Si1 C12 C13 . . . . -135.68(13) ?
    Si1 C12 C13 C14 . . . . -60.40(18) ?
    C12 C13 C14 C15 . . . . 64.6(2) ?
    C13 C14 C15 C16 . . . . -61.2(2) ?
    C14 C15 C16 Si1 . . . . 56.1(2) ?
    O1 Si1 C16 C15 . . . . 65.85(15) ?
    O2 Si1 C16 C15 . . . . -170.47(14) ?
    C12 Si1 C16 C15 . . . . -48.42(16) ?
    N1 Si1 C16 C15 . . . . 153.3(3) ?
loop_
    _geom_hbond_atom_site_label_D
    _geom_hbond_atom_site_label_H
    _geom_hbond_atom_site_label_A
    _geom_hbond_site_symmetry_A
    _geom_hbond_distance_DH
    _geom_hbond_distance_HA
    _geom_hbond_distance_DA
    _geom_hbond_angle_DHA
    _geom_hbond_publ_flag
    C2 H2 O3 2_665 0.97(2) 2.45(2) 3.197(2) 133.1(17) yes
    C12 H12B O3 2_655 0.99 2.64 3.571(2) 155 yes
_shelx_space_group_comment
;
The symmetry employed for this shelxl refinement is uniquely defined
by the following loop, which should always be used as a source of
symmetry information in preference to the above space-group names.
They are only intended as comments.
;
_shelx_estimated_absorpt_T_min     0.953
_shelx_estimated_absorpt_T_max     0.992
_shelx_hkl_file
;
   1   0   0  835.62   12.39   0
  -1   0   0  943.11   12.35   0
   1   0   0  952.05   10.07   0
   1   0   0  827.20    8.67   0
   1   0   0  970.12   12.35   0
  -1   0   0  824.58    9.59   0
  -1   0   0  928.09   10.17   0
   2   0   0   84.67    7.75   0
  -2   0   0   87.31    6.95   0
   2   0   0   92.73    5.72   0
  -2   0   0  102.68    6.60   0
   2   0   0  105.65    7.19   0
  -2   0   0  107.83    7.39   0
   2   0   0   98.82    6.79   0
  -3   0   0  165.87    5.94   0
   3   0   0  140.84    4.18   0
   3   0   0  143.01    6.01   0
   3   0   0  171.40    5.82   0
   3   0   0  172.66    5.20   0
  -3   0   0  138.32    5.04   0
  -3   0   0  156.21    5.11   0
   4   0   0  233.47    4.64   0
  -4   0   0  271.14    5.60   0
   4   0   0  271.93    4.87   0
  -4   0   0  258.56    4.87   0
  -4   0   0  231.94    3.99   0
   4   0   0  239.29    5.94   0
   4   0   0  233.78    5.67   0
   5   0   0  575.20    6.18   0
   5   0   0  605.45    5.59   0
   5   0   0  521.64    5.40   0
  -5   0   0  526.88    5.20   0
  -5   0   0  659.69    6.64   0
  -5   0   0  604.28    5.32   0
   5   0   0  712.07    6.93   0
   6   0   0  131.64    4.94   0
   6   0   0   93.95    4.09   0
  -6   0   0  137.33    4.87   0
  -6   0   0  133.74    4.60   0
  -6   0   0  108.42    3.80   0
   6   0   0  107.02    4.01   0
  -6   0   0   87.36    3.94   0
   6   0   0  130.65    4.70   0
   7   0   0   33.43    3.44   0
  -7   0   0   41.17    4.01   0
  -7   0   0   50.08    3.81   0
   7   0   0   42.49    4.26   0
   7   0   0   45.65    4.35   0
   7   0   0   33.06    3.42   0
  -7   0   0   43.19    3.38   0
  -7   0   0   29.02    3.41   0
  -8   0   0   -0.04    3.48   0
   8   0   0    3.63    3.19   0
  -8   0   0   -0.56    3.29   0
  -8   0   0    0.31    2.88   0
  -8   0   0   -0.11    3.61   0
   8   0   0   -1.97    3.20   0
  -8   1   0   65.64    4.19   0
  -8   1   0   75.37    3.65   0
   8  -1   0   74.64    3.57   0
  -8   1   0   72.14    3.36   0
  -8   1   0   65.03    3.86   0
   8  -1   0   51.79    3.40   0
  -8   1   0   57.78    3.19   0
   8  -1   0   69.14    4.17   0
  -7   1   0   45.26    3.73   0
  -7   1   0   47.90    4.36   0
   7  -1   0   23.97    3.42   0
   7  -1   0   55.99    3.56   0
  -7   1   0   37.56    3.43   0
   7  -1   0   35.89    4.00   0
  -7   1   0   42.41    3.34   0
   6  -1   0   74.52    4.20   0
   6  -1   0   65.21    3.86   0
  -6   1   0   57.99    4.63   0
   6  -1   0   52.34    3.85   0
  -6   1   0   46.32    3.22   0
  -6   1   0   70.78    4.03   0
  -6   1   0   56.03    3.69   0
   5  -1   0   18.16    4.31   0
  -5   1   0   20.89    4.57   0
   5  -1   0   31.30    4.68   0
   5  -1   0   26.53    4.38   0
  -5   1   0   29.53    4.97   0
   5  -1   0   26.83    4.70   0
  -5   1   0   25.85    4.15   0
  -5   1   0   35.33    4.82   0
  -4   1   0   23.69    4.43   0
  -4   1   0   24.46    4.37   0
  -4   1   0   25.60    5.24   0
   4  -1   0   18.81    3.55   0
   4  -1   0   24.59    4.43   0
  -4   1   0   12.61    4.17   0
   4  -1   0   19.35    4.34   0
   4  -1   0   23.84    4.87   0
  -3   1   0  224.13    5.95   0
   3  -1   0  247.26    5.95   0
  -3   1   0  203.88    5.31   0
   3  -1   0  190.58    4.41   0
   3  -1   0  197.24    5.82   0
  -3   1   0  180.13    5.16   0
  -3   1   0  217.15    5.30   0
   3  -1   0  217.50    5.90   0
  -2   1   0    4.12    5.48   0
   2  -1   0    1.49    6.17   0
   2  -1   0    7.53    5.94   0
  -2   1   0   15.26    5.98   0
  -2   1   0    8.13    6.14   0
   2  -1   0    7.46    6.39   0
  -2   1   0    9.01    6.25   0
  -1   1   0   37.17    6.80   0
   1  -1   0   31.71    5.47   0
   1  -1   0   34.13    6.49   0
  -1   1   0   31.78    5.67   0
   1  -1   0   35.92    7.58   0
   1  -1   0   34.42    7.14   0
  -1   1   0   39.38    6.82   0
   0  -1   0  610.53    8.79   0
   0  -1   0  549.96    9.07   0
   0   1   0  543.13    7.65   0
   0   1   0  585.40    8.89   0
   0   1   0  585.74    8.96   0
   0  -1   0  561.91    8.71   0
  -1  -1   0 5505.35   17.62   0
   1   1   0 5030.97   15.97   0
  -1  -1   0 5313.11   16.10   0
   1   1   0 5464.43   16.27   0
  -1  -1   0 5117.88   16.14   0
  -1  -1   0 6047.51   28.08   0
   1   1   0 5564.62   17.69   0
   2   1   0  408.09    5.93   0
  -2  -1   0  371.74   10.05   0
  -2  -1   0  402.11    6.77   0
  -2  -1   0  507.12   10.57   0
  -2  -1   0  451.48    6.80   0
   2   1   0  471.53    7.69   0
   2   1   0  464.09    6.03   0
  -2  -1   0  457.81    6.97   0
   3   1   0   23.58    4.65   0
  -3  -1   0   25.25    4.51   0
  -3  -1   0   24.24    3.74   0
   3   1   0   26.35    4.61   0
  -3  -1   0   30.94    5.25   0
   3   1   0   30.16    5.03   0
  -3  -1   0   25.20    7.12   0
  -4  -1   0   37.70    5.01   0
  -4  -1   0   33.52    4.14   0
  -4  -1   0   37.44    3.29   0
   4   1   0   40.26    4.90   0
  -4  -1   0   34.79    5.71   0
   4   1   0   30.78    4.14   0
   4   1   0   37.12    4.26   0
   5   1   0  157.50    4.25   0
  -5  -1   0  170.93    5.47   0
  -5  -1   0  131.63    4.33   0
  -5  -1   0  146.21    4.08   0
   5   1   0  133.18    4.43   0
  -5  -1   0  146.63    5.89   0
   5   1   0  168.48    5.20   0
   6   1   0  212.66    4.37   0
  -6  -1   0  189.16    4.17   0
   6   1   0  168.11    4.29   0
  -6  -1   0  175.63    4.00   0
   6   1   0  230.05    5.05   0
  -6  -1   0  272.62    5.97   0
  -6  -1   0  272.84    4.94   0
  -7  -1   0   27.58    3.14   0
  -7  -1   0   30.28    3.79   0
   7   1   0   19.65    2.87   0
   7   1   0   32.10    4.28   0
  -7  -1   0   33.46    4.18   0
  -7  -1   0   20.33    3.22   0
  -7  -1   0   29.61    4.55   0
   7   1   0   15.67    3.48   0
  -8  -1   0    2.77    3.18   0
   8   1   0    9.82    3.94   0
  -8  -1   0   12.52    4.37   0
  -8  -1   0   11.37    4.16   0
   8   1   0   10.75    3.05   0
  -8  -1   0    7.43    3.05   0
  -8  -1   0   10.90    3.62   0
   8   1   0   13.27    3.01   0
  -8   2   0   44.92    2.79   0
  -8   2   0   54.61    3.21   0
  -8   2   0   56.15    3.52   0
   8  -2   0   44.03    3.34   0
   8  -2   0   51.90    3.71   0
  -8   2   0   49.63    3.65   0
  -8   2   0   51.20    4.06   0
   8  -2   0   51.97    3.29   0
   7  -2   0   58.95    3.93   0
  -7   2   0   59.07    3.83   0
   7  -2   0   56.31    3.53   0
  -7   2   0   75.09    3.83   0
   7  -2   0   48.57    3.54   0
  -7   2   0   61.03    3.35   0
  -7   2   0   51.55    2.78   0
  -7   2   0   61.46    4.02   0
  -6   2   0   65.65    4.49   0
  -6   2   0   81.00    4.15   0
  -6   2   0   67.77    4.34   0
   6  -2   0   67.25    4.06   0
  -6   2   0   51.62    3.67   0
   6  -2   0   55.01    3.80   0
  -6   2   0   51.62    3.66   0
   6  -2   0   45.77    3.85   0
  -5   2   0  255.27    4.58   0
  -5   2   0  241.58    4.73   0
   5  -2   0  252.84    5.22   0
   5  -2   0  256.06    4.57   0
   5  -2   0  205.50    4.19   0
  -5   2   0  221.76    4.62   0
  -5   2   0  272.85    5.30   0
  -4   2   0   32.41    3.34   0
   4  -2   0   35.43    4.63   0
   4  -2   0   34.43    4.31   0
   4  -2   0   43.88    5.12   0
  -4   2   0   41.42    4.72   0
  -4   2   0   33.92    4.50   0
  -4   2   0   38.75    4.62   0
  -3   2   0  133.13    5.41   0
  -3   2   0  124.26    4.60   0
   3  -2   0  113.28    4.81   0
   3  -2   0  124.61    4.53   0
   3  -2   0  118.86    4.83   0
  -3   2   0  104.06    4.81   0
  -3   2   0  118.10    4.64   0
   2  -2   0  133.45    5.75   0
   2  -2   0  117.57    5.06   0
   2  -2   0  113.40    5.10   0
  -2   2   0  106.97    4.50   0
   2  -2   0  131.08    5.60   0
  -2   2   0  119.14    5.19   0
  -2   2   0  125.75    5.58   0
  -2   2   0  133.15    5.35   0
  -1   2   0  465.17    7.93   0
   1  -2   0  462.21    6.98   0
   1  -2   0  395.90    7.15   0
   1  -2   0  391.01    6.96   0
  -1   2   0  401.94    6.75   0
  -1   2   0  385.69    6.30   0
  -1   2   0  382.32    7.26   0
   1  -2   0  413.44    7.54   0
   0   2   0 6399.92   16.04   0
   0   2   0 6688.58   16.93   0
   0   2   0 6650.66   15.76   0
   0  -2   0 6419.67   15.19   0
   0  -2   0 6754.45   16.18   0
   0  -2   0 6891.75   17.40   0
   1   2   0   24.72    6.54   0
  -1  -2   0   11.57    6.63   0
   1   2   0   18.02    4.70   0
   1   2   0   16.38    4.87   0
   1   2   0   18.70    6.55   0
  -1  -2   0   13.30    6.02   0
   1   2   0   20.62    5.79   0
   2   2   0  133.14    7.74   0
   2   2   0  104.83    4.89   0
   2   2   0   98.52    4.92   0
   2   2   0  120.43    5.10   0
  -2  -2   0  107.66    4.99   0
  -2  -2   0  114.58    5.15   0
  -2  -2   0  104.22    4.93   0
  -2  -2   0  120.10    7.21   0
  -3  -2   0   52.31    4.18   0
  -3  -2   0   48.18    4.22   0
   3   2   0   50.63    4.22   0
   3   2   0   50.78    4.23   0
  -3  -2   0   49.23    6.95   0
  -3  -2   0   62.28    7.35   0
   3   2   0   52.41    5.10   0
  -3  -2   0   59.21    5.07   0
  -4  -2   0   17.64    4.25   0
   4   2   0   20.78    4.75   0
   4   2   0   20.25    3.30   0
  -4  -2   0   14.17    3.93   0
   4   2   0   18.49    3.96   0
  -4  -2   0   17.59    3.89   0
  -4  -2   0   19.84    7.43   0
  -4  -2   0   18.64    6.42   0
  -5  -2   0   23.60    6.17   0
  -5  -2   0   16.65    4.55   0
  -5  -2   0   10.12    3.80   0
   5   2   0   17.68    4.00   0
   5   2   0   26.73    4.03   0
   5   2   0   17.78    4.59   0
  -5  -2   0   21.37    6.38   0
  -5  -2   0   10.29    3.69   0
  -6  -2   0  211.94    4.09   0
  -6  -2   0  264.95    4.82   0
   6   2   0  258.37    4.94   0
  -6  -2   0  290.29    7.93   0
   6   2   0  267.04    4.38   0
   6   2   0  206.64    4.20   0
  -6  -2   0  281.48    8.30   0
  -6  -2   0  205.87    4.03   0
  -7  -2   0   87.32    3.30   0
   7   2   0   86.04    3.38   0
   7   2   0   99.23    3.56   0
   7   2   0  100.56    4.51   0
  -7  -2   0   95.07    4.04   0
  -7  -2   0   89.69    3.35   0
   8   2   0    7.02    3.79   0
  -8  -2   0    1.98    3.02   0
   8   2   0   -0.33    3.05   0
  -8  -2   0   -1.84    2.83   0
  -8  -2   0   -0.76    3.23   0
   8   2   0   -7.37    3.04   0
   8  -3   0    7.52    3.43   0
   8  -3   0   -4.05    3.07   0
  -8   3   0   -1.53    2.91   0
   8  -3   0    6.22    3.42   0
   7  -3   0    3.83    3.39   0
  -7   3   0   11.72    3.27   0
   7  -3   0    8.98    3.31   0
   7  -3   0    8.78    3.43   0
  -7   3   0   10.65    3.62   0
  -7   3   0   11.94    3.31   0
  -7   3   0   12.81    3.47   0
  -7   3   0   11.17    3.32   0
  -6   3   0   88.19    3.70   0
  -6   3   0   93.36    4.44   0
   6  -3   0   92.65    3.72   0
  -6   3   0   80.66    3.47   0
   6  -3   0   91.33    3.79   0
   6  -3   0   65.66    3.80   0
  -6   3   0   83.85    4.09   0
  -6   3   0   90.16    3.69   0
  -5   3   0  167.73    4.15   0
  -5   3   0  131.42    4.69   0
   5  -3   0  168.54    4.28   0
   5  -3   0  156.44    4.22   0
   5  -3   0  116.50    4.38   0
  -5   3   0  174.84    4.61   0
  -5   3   0  118.98    4.06   0
   4  -3   0  139.46    4.50   0
  -4   3   0   96.90    4.28   0
  -4   3   0  124.71    4.37   0
  -4   3   0  151.81    5.00   0
   4  -3   0  121.59    4.54   0
  -4   3   0  120.75    5.09   0
   4  -3   0  117.40    4.40   0
   3  -3   0    2.14    4.51   0
   3  -3   0   13.46    4.18   0
  -3   3   0   10.36    4.34   0
  -3   3   0    4.27    4.38   0
   3  -3   0    5.03    4.30   0
  -3   3   0    6.67    4.26   0
  -3   3   0    9.77    4.62   0
  -2   3   0   21.47    4.17   0
  -2   3   0   29.28    4.64   0
   2  -3   0   27.63    4.33   0
   2  -3   0   35.88    4.92   0
   2  -3   0   20.09    3.74   0
  -2   3   0   24.35    5.02   0
  -2   3   0   17.58    4.77   0
   2  -3   0   31.00    4.20   0
  -1   3   0    8.79    4.84   0
   1  -3   0   17.58    5.03   0
  -1   3   0   11.46    3.83   0
   1  -3   0   10.73    4.73   0
   1  -3   0    6.61    4.72   0
  -1   3   0   10.83    4.68   0
  -1   3   0   15.86    4.56   0
   0   3   0   -2.28    4.72   0
   0   3   0    1.89    4.83   0
   0  -3   0    2.53    5.65   0
   0   3   0    1.58    4.64   0
   0  -3   0    1.01    4.74   0
   0  -3   0    5.25    4.66   0
  -1  -3   0  631.03    5.86   0
   1   3   0  580.29    5.71   0
   1   3   0  624.00    5.80   0
   1   3   0  690.45    6.18   0
   1   3   0  641.00    6.81   0
  -1  -3   0  609.62    6.88   0
   2   3   0  311.39    4.91   0
  -2  -3   0  309.73    4.88   0
   2   3   0  302.53    4.15   0
   2   3   0  378.11    5.17   0
   2   3   0  274.67    4.70   0
   2   3   0  338.11    6.69   0
  -2  -3   0  314.96    6.58   0
  -3  -3   0  441.72    8.17   0
  -3  -3   0  416.45    5.59   0
   3   3   0  449.45    5.28   0
   3   3   0  487.49    8.18   0
   3   3   0  384.90    4.78   0
  -3  -3   0  375.24    4.74   0
   3   3   0  419.95    4.70   0
  -3  -3   0  402.44    4.63   0
  -4  -3   0   29.56    3.82   0
  -4  -3   0   34.92    3.23   0
   4   3   0   29.97    4.04   0
   4   3   0   38.69    4.24   0
  -4  -3   0   38.61    7.33   0
  -4  -3   0   33.63    7.73   0
  -4  -3   0   38.68    4.68   0
   4   3   0   28.12    3.33   0
   5   3   0   30.64    3.61   0
  -5  -3   0   25.09    3.03   0
  -5  -3   0   22.03    3.43   0
  -5  -3   0   30.59    3.68   0
   5   3   0   28.52    3.57   0
   5   3   0   23.08    3.74   0
  -6  -3   0   -2.01    3.17   0
  -6  -3   0   -3.74    3.27   0
   6   3   0   -0.17    3.49   0
   6   3   0    4.59    3.41   0
   6   3   0    0.58    3.89   0
  -6  -3   0    1.89    3.87   0
   7   3   0  178.11    4.01   0
  -7  -3   0  173.32    3.72   0
  -7  -3   0  226.93    4.43   0
   7   3   0  200.37    4.45   0
   7   3   0  138.54    3.74   0
  -7  -3   0  153.35    3.62   0
   7  -4   0   11.93    3.32   0
   7  -4   0   10.21    3.23   0
  -7   4   0   17.45    3.49   0
  -7   4   0   13.03    3.18   0
  -7   4   0   14.73    3.51   0
  -7   4   0   12.22    3.21   0
  -7   4   0   21.56    3.21   0
   7  -4   0    9.96    3.28   0
  -6   4   0  152.15    4.25   0
   6  -4   0  104.63    3.81   0
  -6   4   0  114.41    3.82   0
  -6   4   0  101.40    3.55   0
   6  -4   0  141.16    4.23   0
  -6   4   0  147.22    3.67   0
   6  -4   0  149.93    3.86   0
   5  -4   0    5.30    3.56   0
  -5   4   0    6.54    3.37   0
   5  -4   0    8.02    3.63   0
  -5   4   0    7.02    3.64   0
  -5   4   0    3.95    4.10   0
  -5   4   0   18.28    3.78   0
   5  -4   0    7.58    3.71   0
  -5   4   0    1.88    3.80   0
  -4   4   0   68.65    4.57   0
  -4   4   0   68.06    4.62   0
   4  -4   0   66.21    4.27   0
   4  -4   0   70.56    3.98   0
   4  -4   0   49.79    4.38   0
  -4   4   0   56.85    4.10   0
  -4   4   0   56.80    4.34   0
  -4   4   0   60.07    3.36   0
  -3   4   0   87.44    4.46   0
  -3   4   0   68.28    3.44   0
   3  -4   0   70.38    4.15   0
   3  -4   0   74.25    3.64   0
   3  -4   0   61.54    3.48   0
   3  -4   0   86.52    4.82   0
  -3   4   0   66.75    4.23   0
  -3   4   0   56.96    4.35   0
  -2   4   0   96.95    4.43   0
   2  -4   0  101.09    4.23   0
  -2   4   0   93.40    4.32   0
   2  -4   0  112.93    4.50   0
  -2   4   0  118.69    4.51   0
  -2   4   0  114.00    4.23   0
   2  -4   0  104.55    4.34   0
  -1   4   0   23.99    3.95   0
  -1   4   0   22.97    3.95   0
  -1   4   0   19.47    4.09   0
   1  -4   0   13.44    4.09   0
   1  -4   0   14.91    4.01   0
   1  -4   0    8.94    3.63   0
  -1   4   0   20.78    4.41   0
   0   4   0  238.54    4.62   0
   0   4   0  229.57    4.56   0
   0  -4   0  212.29    4.57   0
   0  -4   0  231.40    4.85   0
   0  -4   0  239.18    4.64   0
   0   4   0  199.67    4.74   0
  -1  -4   0   -3.88    4.20   0
   1   4   0    0.82    4.13   0
   1   4   0   -0.14    4.07   0
   1   4   0    6.12    3.88   0
  -1  -4   0   -0.67    4.39   0
   1   4   0    7.08    4.09   0
  -1  -4   0   -2.22    3.34   0
   2   4   0   54.97    5.30   0
   2   4   0   49.52    3.41   0
   2   4   0   39.47    3.96   0
  -2  -4   0   51.06    4.12   0
  -2  -4   0   43.62    4.99   0
   2   4   0   52.28    3.88   0
   2   4   0   60.48    4.25   0
  -3  -4   0   14.16    5.70   0
   3   4   0   23.88    4.04   0
  -3  -4   0   14.80    4.02   0
   3   4   0   15.56    5.33   0
   3   4   0    9.36    3.69   0
   3   4   0    7.85    4.18   0
   3   4   0    7.46    3.76   0
   4   4   0  109.86    4.00   0
  -4  -4   0   95.35    6.58   0
  -4  -4   0  114.16    6.96   0
   4   4   0  111.18    4.10   0
  -4  -4   0  106.17    3.99   0
   4   4   0   93.96    3.97   0
   5   4   0   82.55    3.84   0
   5   4   0   69.50    3.60   0
  -5  -4   0   74.64    3.55   0
   5   4   0   94.02    4.17   0
  -5  -4   0   83.05    3.57   0
  -5  -4   0   92.46    3.65   0
  -6  -4   0    3.83    3.32   0
  -6  -4   0   11.41    3.16   0
  -6  -4   0    7.22    2.94   0
   6   4   0    4.66    3.42   0
   6   4   0    4.69    3.27   0
   6   4   0   12.91    3.12   0
  -7  -4   0   10.51    2.96   0
  -7  -4   0    1.98    3.10   0
  -7  -4   0   12.97    3.22   0
   7   4   0    2.96    3.65   0
   7   4   0    1.40    3.08   0
   7   4   0   21.42    3.23   0
   7  -5   0    7.92    3.37   0
  -7   5   0    4.47    3.01   0
   7  -5   0    0.17    2.66   0
   7  -5   0    3.23    3.23   0
  -7   5   0   -0.41    3.26   0
  -7   5   0    1.09    3.16   0
  -7   5   0    4.06    3.44   0
  -7   5   0    1.98    3.48   0
   6  -5   0   12.92    3.19   0
  -6   5   0    7.69    3.69   0
  -6   5   0   -3.29    3.32   0
   6  -5   0   10.07    3.43   0
   6  -5   0    1.06    3.34   0
  -6   5   0   15.57    3.04   0
  -6   5   0    9.33    3.37   0
  -5   5   0  399.30    5.10   0
   5  -5   0  346.76    4.42   0
   5  -5   0  431.13    4.39   0
  -5   5   0  426.27    4.69   0
  -5   5   0  372.17    4.63   0
   5  -5   0  436.78    4.94   0
  -5   5   0  459.38    4.39   0
  -5   5   0  315.85    4.25   0
  -4   5   0   12.70    3.55   0
  -4   5   0    2.87    3.86   0
  -4   5   0   10.73    3.67   0
   4  -5   0   18.08    3.90   0
   4  -5   0   13.94    3.20   0
   4  -5   0    9.46    3.75   0
  -4   5   0    9.89    3.47   0
  -3   5   0   20.45    3.82   0
   3  -5   0    0.88    4.09   0
   3  -5   0   19.78    4.24   0
  -3   5   0   18.29    3.84   0
  -3   5   0    9.85    4.16   0
   3  -5   0   21.75    3.94   0
  -3   5   0   23.61    4.15   0
  -2   5   0  315.90    4.49   0
   2  -5   0  337.67    4.60   0
  -2   5   0  357.42    5.31   0
   2  -5   0  314.62    4.47   0
  -2   5   0  355.39    4.60   0
   2  -5   0  350.14    4.94   0
  -2   5   0  316.10    4.76   0
   1  -5   0   94.52    4.08   0
  -1   5   0   93.00    4.16   0
  -1   5   0   98.00    4.32   0
   1  -5   0  107.26    4.14   0
   1  -5   0  109.06    4.65   0
  -1   5   0   84.29    4.45   0
  -1   5   0  105.06    4.26   0
   0   5   0  233.50    4.64   0
   0   5   0  221.82    4.69   0
   0  -5   0  251.05    4.60   0
   0  -5   0  226.84    5.01   0
   0   5   0  226.95    4.31   0
   0  -5   0  214.42    4.25   0
  -1  -5   0  224.61    4.63   0
  -1  -5   0  179.42    4.18   0
   1   5   0  182.20    4.57   0
   1   5   0  205.34    4.20   0
   1   5   0  195.65    5.10   0
   1   5   0  190.58    4.25   0
  -1  -5   0  200.97    4.95   0
  -2  -5   0    7.94    5.26   0
   2   5   0   10.65    4.98   0
   2   5   0   11.23    4.08   0
   2   5   0   11.54    3.94   0
   2   5   0    8.59    3.76   0
   2   5   0   15.99    3.67   0
  -2  -5   0    6.50    3.95   0
  -3  -5   0   75.27    3.82   0
  -3  -5   0   79.21    5.05   0
   3   5   0   84.51    3.91   0
   3   5   0   71.05    3.80   0
   3   5   0   83.21    4.90   0
   3   5   0   61.55    3.78   0
   3   5   0   83.70    3.97   0
   4   5   0   11.36    3.56   0
   4   5   0   14.79    3.53   0
  -4  -5   0   11.66    5.54   0
   4   5   0   -2.17    3.48   0
   4   5   0   17.69    5.23   0
  -4  -5   0   12.58    3.35   0
   4   5   0   20.61    3.62   0
   5   5   0   54.12    3.64   0
   5   5   0   57.29    3.62   0
   5   5   0   39.86    3.35   0
  -5  -5   0   57.05    3.46   0
   5   5   0   50.65    3.36   0
   6   5   0   66.13    3.43   0
   6   5   0   60.69    3.86   0
  -6  -5   0   62.92    3.40   0
   6   5   0   42.26    3.33   0
   6   5   0   54.66    2.88   0
   6  -6   0   10.90    3.24   0
   6  -6   0   17.12    3.29   0
  -6   6   0   14.28    3.21   0
  -6   6   0    8.46    3.23   0
  -6   6   0   13.07    2.96   0
  -6   6   0   13.19    3.42   0
   6  -6   0   12.77    3.17   0
  -6   6   0   12.93    3.34   0
  -5   6   0  105.85    4.10   0
  -5   6   0  134.01    3.69   0
   5  -6   0  144.38    3.59   0
  -5   6   0   92.39    3.63   0
   5  -6   0   99.64    3.62   0
  -5   6   0  142.58    3.62   0
   5  -6   0  133.83    3.21   0
  -5   6   0  122.44    2.93   0
  -4   6   0  155.34    3.91   0
  -4   6   0  187.93    4.07   0
   4  -6   0  201.86    4.12   0
  -4   6   0  214.10    3.91   0
  -4   6   0  203.31    3.90   0
   4  -6   0  167.07    3.85   0
  -3   6   0   62.86    3.76   0
   3  -6   0   71.67    3.39   0
   3  -6   0   51.33    3.62   0
  -3   6   0   63.95    3.90   0
   3  -6   0   65.68    4.06   0
  -3   6   0   75.22    3.44   0
  -3   6   0   73.49    4.12   0
  -2   6   0   48.23    4.01   0
   2  -6   0   47.53    3.37   0
   2  -6   0   46.48    3.76   0
   2  -6   0   37.72    3.39   0
  -2   6   0   45.47    2.96   0
  -2   6   0   41.33    3.91   0
  -2   6   0   43.01    3.49   0
  -1   6   0  264.98    4.51   0
   1  -6   0  298.50    4.27   0
   1  -6   0  301.39    4.72   0
   1  -6   0  277.31    4.18   0
  -1   6   0  318.26    4.41   0
  -1   6   0  295.53    4.27   0
  -1   6   0  285.85    4.31   0
   0   6   0   49.77    3.82   0
   0   6   0   45.09    4.01   0
   0   6   0   53.31    3.90   0
   0  -6   0   33.11    3.82   0
   0   6   0   47.99    3.72   0
   0  -6   0   53.63    4.07   0
   0  -6   0   41.74    3.89   0
   1   6   0   27.82    3.73   0
   1   6   0   27.67    3.71   0
   1   6   0   14.47    3.55   0
   1   6   0   23.16    3.86   0
  -1  -6   0   15.22    4.57   0
  -1  -6   0   11.58    3.62   0
   2   6   0   83.79    3.41   0
  -2  -6   0   90.77    3.72   0
   2   6   0   93.51    3.70   0
   2   6   0   90.68    3.51   0
   2   6   0   90.92    4.19   0
  -2  -6   0   89.40    4.50   0
   2   6   0   94.02    3.65   0
  -3  -6   0   -0.84    4.49   0
   3   6   0   -2.52    3.34   0
   3   6   0    3.75    3.35   0
   3   6   0   -5.22    3.34   0
  -3  -6   0   -1.42    3.42   0
   3   6   0   -9.48    3.37   0
   3   6   0   -0.36    4.25   0
   4   6   0  106.83    3.40   0
  -4  -6   0  127.48    5.40   0
   4   6   0  127.55    3.69   0
   4   6   0  134.81    3.64   0
   4   6   0  113.67    3.35   0
   4   6   0  131.09    5.51   0
  -4  -6   0  105.51    3.58   0
   5   6   0   17.80    3.12   0
  -5  -6   0   11.99    3.48   0
   5   6   0    0.10    3.29   0
   5   6   0    4.47    3.11   0
   5   6   0   11.98    2.96   0
   6   6   0   -4.47    3.15   0
   6   6   0    4.10    2.90   0
  -6  -6   0    1.63    3.05   0
   6   6   0   -2.21    3.01   0
   6   6   0   -0.90    3.42   0
   5  -7   0   14.30    3.27   0
  -5   7   0   23.50    3.21   0
  -5   7   0   13.17    3.48   0
  -5   7   0    0.06    3.39   0
   5  -7   0   20.61    3.28   0
  -5   7   0   19.26    3.15   0
  -5   7   0   17.98    3.24   0
  -4   7   0   32.70    3.48   0
   4  -7   0   31.33    3.36   0
  -4   7   0   23.31    3.47   0
  -4   7   0   23.95    3.74   0
   4  -7   0   19.53    3.18   0
  -4   7   0   27.46    3.32   0
  -3   7   0   23.04    3.14   0
   3  -7   0    7.93    3.51   0
  -3   7   0   20.12    3.63   0
  -3   7   0    7.70    3.37   0
   3  -7   0   10.95    3.28   0
   3  -7   0   19.93    3.39   0
  -3   7   0   16.29    3.67   0
  -2   7   0  102.12    3.45   0
   2  -7   0   88.58    3.31   0
  -2   7   0   89.95    3.43   0
   2  -7   0  100.88    3.94   0
  -2   7   0   84.25    3.60   0
  -2   7   0  100.29    3.72   0
   2  -7   0   96.49    3.62   0
  -1   7   0   54.21    3.46   0
   1  -7   0   37.66    3.41   0
  -1   7   0   43.87    3.63   0
  -1   7   0   54.45    3.42   0
  -1   7   0   51.21    3.42   0
   1  -7   0   39.99    3.63   0
   1  -7   0   54.50    3.84   0
   0   7   0    4.57    3.38   0
   0   7   0    1.74    3.63   0
   0  -7   0   12.69    4.15   0
   0  -7   0    8.53    3.15   0
   0   7   0    4.48    3.41   0
   0   7   0    8.49    3.40   0
   0  -7   0   10.36    3.56   0
   1   7   0   66.34    3.60   0
  -1  -7   0   76.65    4.15   0
   1   7   0   83.66    3.55   0
   1   7   0   82.49    3.44   0
  -1  -7   0   78.56    3.52   0
   1   7   0   80.51    3.38   0
  -2  -7   0    7.28    3.39   0
   2   7   0   21.62    3.25   0
  -2  -7   0   22.66    4.27   0
   2   7   0   19.60    3.10   0
   2   7   0   24.05    3.40   0
   2   7   0   27.12    3.47   0
   2   7   0   26.08    3.80   0
   3   7   0   46.98    3.38   0
   3   7   0   46.85    3.15   0
   3   7   0   40.34    3.07   0
   3   7   0   45.73    3.41   0
  -3  -7   0   48.17    3.93   0
  -3  -7   0   41.51    3.11   0
   3   7   0   52.94    4.24   0
   4   7   0   74.38    3.46   0
   4   7   0   74.64    4.96   0
   4   7   0   55.40    3.26   0
  -4  -7   0   62.65    3.42   0
   4   7   0   72.19    3.22   0
   4   7   0   76.77    3.42   0
  -4  -7   0   72.89    4.59   0
   5   7   0   59.83    3.28   0
  -5  -7   0   56.13    3.42   0
   5   7   0   62.41    3.13   0
   5   7   0   57.19    3.38   0
   5   7   0   35.28    3.14   0
  -4   8   0  130.41    3.37   0
  -4   8   0   87.38    3.52   0
   4  -8   0  119.59    3.59   0
  -4   8   0   81.53    3.45   0
   4  -8   0  100.53    3.50   0
  -4   8   0  100.32    3.59   0
  -3   8   0   -5.83    3.34   0
   3  -8   0   -7.72    3.39   0
   3  -8   0   -1.87    3.05   0
   3  -8   0   -2.81    3.20   0
  -3   8   0    1.20    3.08   0
  -3   8   0    3.87    3.00   0
  -3   8   0    1.10    3.30   0
  -2   8   0   29.48    3.02   0
  -2   8   0   28.59    3.19   0
   2  -8   0   43.08    3.14   0
  -2   8   0   20.84    3.27   0
  -2   8   0   39.46    3.06   0
   2  -8   0   29.53    2.89   0
   2  -8   0   35.89    3.16   0
  -1   8   0   11.29    3.08   0
  -1   8   0   10.44    3.00   0
  -1   8   0    9.81    2.58   0
  -1   8   0   11.71    2.75   0
   1  -8   0   -3.82    3.01   0
   1  -8   0    8.22    3.13   0
   1  -8   0    0.27    3.75   0
   0   8   0    3.61    3.18   0
   0  -8   0   12.29    2.56   0
   0   8   0    3.84    3.06   0
   0  -8   0   15.89    3.56   0
   0  -8   0   11.92    3.15   0
   0   8   0   11.36    3.57   0
   0   8   0   18.19    3.21   0
   0   8   0   18.62    2.80   0
   1   8   0    8.11    3.20   0
  -1  -8   0    2.59    3.03   0
  -1  -8   0   15.92    3.50   0
   1   8   0   16.44    3.19   0
   1   8   0   16.23    3.02   0
   1   8   0   12.50    3.03   0
   1   8   0    9.86    3.27   0
   1   8   0   15.85    2.96   0
   2   8   0  207.07    3.66   0
   2   8   0  179.30    3.39   0
   2   8   0  167.55    3.36   0
  -2  -8   0  208.21    4.15   0
   2   8   0  222.92    4.28   0
  -2  -8   0  205.92    3.59   0
   2   8   0  188.88    3.74   0
   3   8   0   58.34    3.06   0
  -3  -8   0   60.75    4.21   0
   3   8   0   67.04    3.43   0
   3   8   0   67.98    4.15   0
   3   8   0   60.95    3.39   0
  -3  -8   0   72.76    3.32   0
   3   8   0   63.33    3.16   0
   0   9   0    3.31    3.22   0
   0   9   0   -5.33    2.82   0
   0   9   0   -4.34    3.04   0
   0  -9   0    1.84    3.32   0
   0   9   0   -3.47    3.08   0
   0   9   0    7.02    2.42   0
   3   8  -1   19.10    3.60   0
   3   8  -1   22.98    3.25   0
  -3  -8   1   13.65    3.09   0
  -3  -8   1   17.44    3.76   0
   3   8  -1   29.04    2.87   0
   3   8  -1   22.68    2.88   0
   3   8  -1   15.49    3.02   0
   2   8  -1   25.29    2.95   0
   2   8  -1    8.51    3.49   0
   2   8  -1   18.28    3.17   0
  -2  -8   1   17.20    3.86   0
  -2  -8   1   20.38    3.15   0
   2   8  -1   17.29    3.00   0
   2   8  -1   18.83    3.62   0
   1   8  -1   39.98    3.22   0
   1   8  -1   41.39    3.20   0
  -1  -8   1   42.93    3.15   0
   1   8  -1   39.47    2.96   0
   1   8  -1   26.25    3.08   0
  -1  -8   1   30.38    4.03   0
   1   8  -1   41.23    3.33   0
   0   8  -1   28.00    3.09   0
   0   8  -1   38.30    3.11   0
   0   8  -1   36.93    3.34   0
   0   8  -1   41.31    3.23   0
   0  -8   1   47.62    3.16   0
   0  -8   1   40.00    3.54   0
   0   8  -1   35.77    2.94   0
   0  -8   1   41.84    3.20   0
  -1   8  -1   -9.68    3.15   0
  -1   8  -1   -0.66    3.33   0
  -1   8  -1    4.95    3.40   0
   1  -8   1    1.83    3.14   0
   1  -8   1    1.34    3.26   0
  -1   8  -1    2.97    3.00   0
   1  -8   1    4.69    3.21   0
  -2   8  -1   -0.95    3.40   0
  -2   8  -1    1.07    3.13   0
  -2   8  -1    3.72    3.07   0
   2  -8   1   -3.10    3.15   0
   2  -8   1    5.16    3.14   0
   2  -8   1    5.84    3.27   0
  -2   8  -1    2.60    3.16   0
   3  -8   1    4.46    3.19   0
  -3   8  -1    1.10    3.32   0
  -3   8  -1    5.43    3.20   0
   3  -8   1    1.39    3.24   0
  -3   8  -1    6.74    3.04   0
  -3   8  -1   -1.82    3.15   0
   3  -8   1    4.88    3.36   0
   5   7  -1    0.28    3.09   0
   4   7  -1   -5.76    2.88   0
   4   7  -1   -8.45    3.22   0
   4   7  -1    2.77    4.33   0
  -4  -7   1   -1.73    2.98   0
  -4  -7   1   -0.72    4.10   0
   4   7  -1   -6.71    2.69   0
   4   7  -1   -8.76    2.51   0
  -3  -7   1   13.29    4.13   0
  -3  -7   1    9.26    3.19   0
   3   7  -1   11.00    3.31   0
   3   7  -1    8.70    3.04   0
   3   7  -1   18.22    4.01   0
   3   7  -1   11.42    3.16   0
   3   7  -1   17.38    3.06   0
   2   7  -1   -3.23    3.63   0
   2   7  -1   -2.32    3.16   0
   2   7  -1   -3.00    3.26   0
  -2  -7   1   -3.48    4.03   0
   2   7  -1    1.28    2.97   0
   2   7  -1    6.84    3.37   0
  -2  -7   1    0.53    2.66   0
   1   7  -1   16.24    3.50   0
  -1  -7   1   15.54    4.07   0
  -1  -7   1   23.04    3.40   0
   1   7  -1   38.42    3.69   0
   1   7  -1   18.53    3.48   0
   1   7  -1   29.04    3.10   0
   0  -7   1   13.09    2.84   0
   0   7  -1   21.71    3.44   0
   0   7  -1   12.01    3.45   0
   0  -7   1   18.05    2.90   0
   0  -7   1   20.07    3.82   0
   0   7  -1   17.43    3.44   0
   0   7  -1   22.62    3.15   0
   0   7  -1   21.72    3.46   0
   1  -7   1   31.66    3.38   0
  -1   7  -1   28.71    3.65   0
   1  -7   1   27.58    3.74   0
  -1   7  -1   31.76    3.54   0
   1  -7   1   33.31    3.34   0
  -1   7  -1   24.33    3.24   0
  -1   7  -1   35.56    3.42   0
  -2   7  -1   -1.26    3.51   0
   2  -7   1   -7.88    3.52   0
  -2   7  -1   11.73    3.34   0
   2  -7   1    2.40    3.38   0
  -2   7  -1    5.72    3.18   0
   2  -7   1    1.03    3.22   0
  -2   7  -1   -0.36    3.28   0
   3  -7   1   75.47    3.47   0
   3  -7   1   86.41    3.40   0
  -3   7  -1   98.85    3.35   0
  -3   7  -1   67.49    3.59   0
  -3   7  -1   89.55    3.62   0
  -3   7  -1   88.25    3.64   0
   3  -7   1   97.24    3.57   0
  -4   7  -1  105.22    4.02   0
  -4   7  -1  121.69    3.52   0
   4  -7   1  106.65    3.40   0
  -4   7  -1   79.31    3.51   0
  -4   7  -1  123.67    3.48   0
   4  -7   1  125.34    3.56   0
   4  -7   1  113.26    3.54   0
  -5   7  -1   31.52    3.22   0
   5  -7   1   49.10    3.30   0
  -5   7  -1   38.36    3.22   0
  -5   7  -1   46.27    3.13   0
  -5   7  -1   40.61    3.14   0
   5  -7   1   47.44    3.21   0
  -5   7  -1   46.09    3.25   0
   6   6  -1    2.31    2.79   0
   6   6  -1   -0.89    3.01   0
   5   6  -1   22.84    3.21   0
   5   6  -1   15.49    3.18   0
  -5  -6   1   20.02    5.92   0
   5   6  -1   23.74    3.34   0
   5   6  -1   15.71    3.19   0
  -5  -6   1   15.63    5.36   0
  -5  -6   1   14.71    3.11   0
  -4  -6   1   10.30    3.12   0
   4   6  -1   11.38    4.50   0
   4   6  -1   18.17    3.31   0
  -4  -6   1    9.79    4.45   0
   4   6  -1   15.42    3.15   0
   4   6  -1   12.96    3.15   0
   4   6  -1   16.53    3.34   0
   3   6  -1   33.61    3.58   0
   3   6  -1   36.56    4.31   0
   3   6  -1   29.64    3.24   0
   3   6  -1   24.68    3.27   0
  -3  -6   1   37.99    3.45   0
  -3  -6   1   38.00    4.33   0
   3   6  -1   35.89    3.54   0
   2   6  -1   90.75    3.65   0
   2   6  -1   76.43    3.38   0
   2   6  -1   69.99    3.61   0
   2   6  -1   91.28    3.75   0
  -2  -6   1   78.64    3.64   0
  -2  -6   1   89.95    4.26   0
   2   6  -1   98.03    3.66   0
   1   6  -1  108.07    3.76   0
  -1  -6   1   86.55    3.57   0
  -1  -6   1  100.47    4.58   0
   1   6  -1   97.74    3.66   0
   1   6  -1   96.33    3.88   0
   1   6  -1   79.10    3.47   0
   0  -6   1    2.56    4.37   0
   0   6  -1   10.02    3.77   0
   0   6  -1   -3.34    3.58   0
   0   6  -1   -4.81    3.62   0
   0  -6   1    4.84    3.56   0
   0  -6   1   -4.02    3.53   0
  -1   6  -1   -0.99    3.55   0
  -1   6  -1    0.42    3.89   0
  -1   6  -1    1.05    3.66   0
   1  -6   1    0.05    3.70   0
   1  -6   1    0.73    3.94   0
   1  -6   1   -3.10    3.52   0
  -1   6  -1   -0.75    3.53   0
   2  -6   1  150.55    3.71   0
  -2   6  -1  151.87    3.79   0
   2  -6   1  155.04    4.13   0
   2  -6   1  158.75    3.96   0
  -2   6  -1  161.29    3.99   0
  -2   6  -1  158.40    3.81   0
  -2   6  -1  131.96    4.07   0
  -3   6  -1   24.24    3.92   0
   3  -6   1   13.74    3.18   0
  -3   6  -1   15.19    3.75   0
   3  -6   1   13.27    2.93   0
  -3   6  -1   17.19    3.38   0
   3  -6   1   18.28    3.26   0
  -3   6  -1   23.86    3.52   0
  -4   6  -1   32.46    3.58   0
   4  -6   1   32.71    3.58   0
  -4   6  -1   20.15    4.05   0
  -4   6  -1   31.92    3.41   0
  -4   6  -1   37.15    3.43   0
   4  -6   1   31.47    3.52   0
   4  -6   1   29.73    3.65   0
  -5   6  -1  149.37    4.07   0
  -5   6  -1  120.11    3.72   0
   5  -6   1  183.44    3.88   0
  -5   6  -1  183.83    4.19   0
  -5   6  -1  211.25    3.60   0
  -5   6  -1  155.28    4.19   0
   5  -6   1  142.51    3.70   0
  -6   6  -1   32.54    3.60   0
  -6   6  -1   22.40    3.50   0
   6  -6   1   24.63    3.51   0
   6  -6   1   18.61    3.16   0
  -6   6  -1   21.30    3.38   0
  -6   6  -1   15.22    3.15   0
  -6   6  -1   24.76    3.06   0
   6  -6   1   19.05    3.32   0
   6   5  -1   32.04    3.30   0
   6   5  -1   32.83    3.18   0
   6   5  -1   55.70    3.59   0
  -6  -5   1   59.76    3.19   0
   6   5  -1   45.26    3.51   0
   5   5  -1   45.29    3.25   0
   5   5  -1   39.22    3.35   0
  -5  -5   1   32.10    3.38   0
   5   5  -1   41.66    3.88   0
  -5  -5   1   35.88    6.16   0
   5   5  -1   43.74    3.47   0
  -5  -5   1   40.89    6.70   0
   4   5  -1  146.46    3.77   0
  -4  -5   1  172.84    5.51   0
   4   5  -1  198.39    5.48   0
   4   5  -1  171.79    4.22   0
  -4  -5   1  166.66    3.86   0
   4   5  -1  165.41    3.89   0
   4   5  -1  198.09    3.81   0
   3   5  -1   23.84    3.53   0
  -3  -5   1   24.02    4.66   0
   3   5  -1   34.78    3.72   0
   3   5  -1   25.46    4.65   0
   3   5  -1   17.90    3.48   0
   3   5  -1   19.37    3.82   0
  -3  -5   1   22.83    3.57   0
   2   5  -1  230.98    4.10   0
   2   5  -1  251.81    5.12   0
   2   5  -1  212.56    4.07   0
  -2  -5   1  243.26    5.21   0
  -2  -5   1  231.25    3.86   0
   2   5  -1  234.79    4.55   0
   2   5  -1  244.29    4.31   0
   1   5  -1   17.71    3.95   0
   1   5  -1   21.92    4.07   0
   1   5  -1   13.48    3.69   0
  -1  -5   1   18.65    4.34   0
  -1  -5   1   21.86    3.88   0
   1   5  -1   20.52    4.06   0
   0   5  -1   21.90    4.57   0
   0  -5   1   14.12    3.81   0
   0  -5   1   15.14    4.06   0
   0   5  -1   19.39    4.31   0
   0   5  -1   19.16    3.86   0
   0  -5   1   14.95    4.33   0
  -1   5  -1    4.13    4.30   0
  -1   5  -1   11.07    4.06   0
  -1   5  -1   13.96    4.09   0
   1  -5   1   10.26    4.32   0
  -1   5  -1   11.58    4.19   0
   1  -5   1    5.61    3.95   0
   1  -5   1   10.09    4.03   0
   2  -5   1   59.71    4.44   0
   2  -5   1   46.58    3.95   0
  -2   5  -1   57.20    4.19   0
  -2   5  -1   51.80    4.04   0
  -2   5  -1   59.32    4.19   0
   2  -5   1   54.55    4.03   0
  -2   5  -1   66.66    4.06   0
  -3   5  -1   44.58    3.80   0
   3  -5   1   53.92    4.20   0
   3  -5   1   45.96    4.11   0
  -3   5  -1   57.12    4.01   0
  -3   5  -1   42.16    4.12   0
  -3   5  -1   50.81    3.99   0
   3  -5   1   54.29    4.04   0
  -4   5  -1   19.19    4.05   0
   4  -5   1   25.54    3.79   0
  -4   5  -1   10.13    3.74   0
  -4   5  -1   21.41    3.63   0
   4  -5   1   22.34    3.88   0
  -4   5  -1   10.22    2.99   0
   4  -5   1    8.26    3.14   0
  -5   5  -1   -3.53    3.92   0
  -5   5  -1    4.60    3.29   0
  -5   5  -1   -0.06    3.44   0
  -5   5  -1    3.70    3.55   0
   5  -5   1   -1.78    3.57   0
  -5   5  -1    7.05    3.44   0
   5  -5   1   -3.13    3.69   0
   5  -5   1    2.74    3.31   0
   6  -5   1   10.71    3.65   0
   6  -5   1   13.45    3.39   0
   6  -5   1   18.40    3.45   0
  -6   5  -1   23.18    3.21   0
  -6   5  -1   18.94    3.53   0
  -6   5  -1   10.65    3.65   0
  -6   5  -1    9.78    3.17   0
   7  -5   1    4.49    3.58   0
  -7   5  -1   10.45    3.07   0
  -7   5  -1    7.85    3.01   0
  -7   5  -1    5.95    3.48   0
   7  -5   1    2.90    3.25   0
  -7   5  -1    6.48    3.42   0
   7  -5   1   14.37    3.09   0
   7   4  -1   70.16    3.27   0
  -7  -4   1   31.93    3.23   0
   7   4  -1   50.58    2.89   0
   7   4  -1   70.61    3.95   0
  -7  -4   1   52.21    3.20   0
  -7  -4   1   74.19    3.37   0
   6   4  -1    8.41    2.80   0
   6   4  -1   13.59    3.21   0
  -6  -4   1   15.83    3.19   0
   6   4  -1   15.45    3.39   0
  -6  -4   1   15.96    3.21   0
  -6  -4   1   13.98    3.33   0
  -5  -4   1   87.80    7.24   0
  -5  -4   1   76.17    3.64   0
  -5  -4   1   80.08    3.54   0
  -5  -4   1   88.08    3.57   0
   5   4  -1   81.93    3.72   0
   5   4  -1   69.07    3.64   0
   5   4  -1   76.15    3.70   0
  -5  -4   1   92.88    7.28   0
   4   4  -1   -1.19    3.66   0
  -4  -4   1    1.20    5.12   0
  -4  -4   1    3.71    3.68   0
   4   4  -1   -3.05    3.63   0
   4   4  -1    1.03    3.79   0
  -3  -4   1  108.84    4.14   0
   3   4  -1  100.74    4.00   0
   3   4  -1  114.77    5.64   0
   3   4  -1  102.42    3.52   0
   3   4  -1  119.33    4.20   0
   3   4  -1  111.13    4.23   0
  -3  -4   1  111.68    5.53   0
   2   4  -1    1.73    4.00   0
   2   4  -1    0.28    4.06   0
  -2  -4   1    2.17    3.99   0
   2   4  -1    3.36    4.26   0
   2   4  -1    3.53    4.63   0
   2   4  -1    6.38    3.79   0
  -2  -4   1    1.87    4.74   0
  -1  -4   1    0.54    4.93   0
   1   4  -1    6.37    4.20   0
   1   4  -1    7.46    4.68   0
  -1  -4   1   -4.65    3.89   0
   1   4  -1   11.91    3.79   0
   1   4  -1    3.10    3.91   0
   0  -4   1   16.53    4.13   0
   0   4  -1   17.16    3.96   0
   0   4  -1   17.06    4.11   0
   0  -4   1   18.63    4.11   0
   0  -4   1   16.66    3.92   0
   0   4  -1    9.02    4.17   0
   1  -4   1    5.14    4.21   0
   1  -4   1    5.79    3.94   0
  -1   4  -1    6.36    4.39   0
  -1   4  -1   14.00    4.03   0
  -1   4  -1   15.95    4.08   0
  -1   4  -1    6.49    4.85   0
   1  -4   1   15.31    4.32   0
   2  -4   1  183.00    4.60   0
  -2   4  -1  166.23    4.53   0
  -2   4  -1  153.23    4.68   0
   2  -4   1  158.48    4.51   0
  -2   4  -1  185.45    5.19   0
   2  -4   1  166.92    4.47   0
  -2   4  -1  173.96    4.30   0
  -3   4  -1    4.68    4.34   0
  -3   4  -1    8.80    4.13   0
   3  -4   1    6.93    4.24   0
  -3   4  -1   -2.72    4.00   0
   3  -4   1    6.67    4.03   0
   3  -4   1   10.73    3.38   0
  -3   4  -1    2.08    4.38   0
   3  -4   1   16.08    4.21   0
   4  -4   1   44.69    4.00   0
   4  -4   1   47.44    4.09   0
  -4   4  -1   46.09    3.50   0
   4  -4   1   51.80    4.38   0
  -4   4  -1   48.41    4.57   0
  -4   4  -1   51.47    4.58   0
  -4   4  -1   50.56    4.09   0
  -4   4  -1   52.78    3.96   0
  -5   4  -1   18.21    3.54   0
   5  -4   1   13.24    4.05   0
   5  -4   1    5.82    3.73   0
  -5   4  -1   12.61    3.72   0
  -5   4  -1   13.31    3.89   0
   5  -4   1   17.31    3.78   0
  -5   4  -1   21.43    3.58   0
  -6   4  -1    0.50    3.21   0
  -6   4  -1    2.40    3.61   0
   6  -4   1   -2.35    3.49   0
  -6   4  -1    4.02    3.70   0
   6  -4   1    3.40    3.42   0
  -6   4  -1   -1.48    3.83   0
   6  -4   1    5.28    3.89   0
  -6   4  -1    1.26    3.19   0
  -7   4  -1   11.08    3.21   0
  -7   4  -1   11.41    3.58   0
  -7   4  -1    5.55    3.41   0
  -7   4  -1    6.84    3.16   0
   7  -4   1   21.15    3.20   0
   7  -4   1   16.68    3.32   0
  -7   4  -1   14.85    3.17   0
   7  -4   1   11.82    3.28   0
  -7  -3   1   12.73    3.67   0
  -7  -3   1   -0.36    3.05   0
   7   3  -1    8.89    3.21   0
  -7  -3   1    0.21    2.95   0
   7   3  -1    8.44    2.67   0
   7   3  -1    4.01    3.22   0
  -6  -3   1  122.70    3.70   0
  -6  -3   1  107.19    3.63   0
   6   3  -1  129.97    4.19   0
   6   3  -1  133.65    3.94   0
  -6  -3   1  145.70    3.69   0
   6   3  -1  100.46    3.84   0
   5   3  -1   11.79    2.93   0
  -5  -3   1    4.92    5.84   0
  -5  -3   1    1.12    3.39   0
   5   3  -1    9.80    3.48   0
  -5  -3   1    8.28    4.06   0
   5   3  -1    1.51    4.08   0
  -5  -3   1    3.65    6.00   0
  -5  -3   1    7.51    3.36   0
  -4  -3   1   40.80    4.12   0
  -4  -3   1   46.25    5.59   0
   4   3  -1   49.34    3.93   0
   4   3  -1   52.20    4.02   0
   4   3  -1   53.30    4.17   0
  -4  -3   1   49.37    3.14   0
  -4  -3   1   54.86    3.28   0
  -4  -3   1   52.46    5.66   0
   3   3  -1   -0.43    5.64   0
   3   3  -1    1.79    3.86   0
  -3  -3   1    1.02    4.03   0
  -3  -3   1    3.55    4.99   0
   3   3  -1    4.87    4.77   0
  -3  -3   1   11.30    4.28   0
  -3  -3   1    9.65    3.73   0
   3   3  -1   -2.18    4.03   0
   2   3  -1  111.05    4.18   0
   2   3  -1  134.31    4.37   0
   2   3  -1  149.77    5.29   0
  -2  -3   1  129.65    5.69   0
   2   3  -1  157.75    4.58   0
   2   3  -1  128.16    4.28   0
  -2  -3   1  136.91    4.31   0
  -1  -3   1  527.05    5.93   0
  -1  -3   1  537.45    5.63   0
   1   3  -1  526.20    5.63   0
   1   3  -1  488.01    5.45   0
   1   3  -1  549.50    5.92   0
   1   3  -1  595.63    5.86   0
   0   3  -1  295.26    5.24   0
   0   3  -1  307.15    5.25   0
   0   3  -1  296.73    5.40   0
   0  -3   1  291.32    5.31   0
   0  -3   1  311.50    5.32   0
   0  -3   1  295.88    5.40   0
  -1   3  -1  253.34    5.16   0
   1  -3   1  253.32    5.16   0
  -1   3  -1  292.83    5.28   0
  -1   3  -1  259.30    5.00   0
  -1   3  -1  240.05    5.42   0
   1  -3   1  244.13    5.33   0
   1  -3   1  263.27    5.33   0
   2  -3   1   34.87    4.81   0
  -2   3  -1   33.18    3.67   0
  -2   3  -1   29.68    4.50   0
  -2   3  -1   29.15    4.23   0
   2  -3   1   37.10    4.23   0
   2  -3   1   39.19    4.46   0
  -2   3  -1   41.60    4.53   0
   2  -3   1   43.78    4.35   0
   3  -3   1    7.55    4.43   0
  -3   3  -1    6.07    4.60   0
  -3   3  -1    6.27    4.26   0
   3  -3   1    7.69    4.62   0
  -3   3  -1    8.51    4.80   0
   3  -3   1    5.07    4.29   0
  -3   3  -1    7.26    4.33   0
   3  -3   1    4.62    4.67   0
   4  -3   1    5.53    3.47   0
   4  -3   1    1.32    4.40   0
  -4   3  -1    1.38    4.16   0
   4  -3   1    8.18    4.18   0
  -4   3  -1    5.85    3.38   0
  -4   3  -1    2.27    4.43   0
  -4   3  -1    1.61    4.94   0
  -5   3  -1   54.13    4.59   0
   5  -3   1   57.09    4.45   0
  -5   3  -1   49.62    3.89   0
  -5   3  -1   42.74    4.44   0
   5  -3   1   36.48    4.10   0
  -5   3  -1   57.60    3.90   0
   5  -3   1   64.16    4.06   0
  -6   3  -1    4.12    3.40   0
  -6   3  -1    1.49    4.06   0
  -6   3  -1    3.64    3.37   0
  -6   3  -1    5.60    3.91   0
  -6   3  -1    0.81    3.49   0
   6  -3   1   13.20    3.85   0
   6  -3   1    5.72    3.88   0
   6  -3   1   -4.62    3.64   0
  -7   3  -1    5.87    3.45   0
  -7   3  -1    8.25    3.65   0
  -7   3  -1    6.14    3.27   0
   7  -3   1   -8.02    3.39   0
   7  -3   1    1.53    3.34   0
  -7   3  -1    6.53    3.79   0
   7  -3   1    4.01    3.51   0
  -7   3  -1   -3.01    3.22   0
   8  -3   1   12.00    3.46   0
  -8   3  -1    2.43    3.66   0
  -8   3  -1    6.60    2.97   0
  -8   3  -1   -1.53    3.02   0
   8  -3   1    1.70    3.47   0
   8  -3   1    0.32    3.06   0
  -8  -2   1   36.82    3.70   0
   8   2  -1   29.45    3.67   0
  -8  -2   1   27.54    3.00   0
   8   2  -1   35.97    3.15   0
  -8  -2   1   28.70    3.04   0
   8   2  -1   38.28    3.26   0
  -7  -2   1   -5.90    3.68   0
  -7  -2   1   -0.60    5.14   0
  -7  -2   1   -0.42    4.84   0
  -7  -2   1  -10.36    3.17   0
   7   2  -1   -1.19    3.22   0
  -7  -2   1   -3.95    3.09   0
   7   2  -1    4.19    3.71   0
   7   2  -1    1.50    3.22   0
  -6  -2   1   45.17    5.62   0
   6   2  -1   43.63    3.55   0
  -6  -2   1   37.76    3.34   0
  -6  -2   1   33.68    3.52   0
  -6  -2   1   41.33    5.39   0
  -6  -2   1   42.77    4.01   0
   6   2  -1   34.50    3.65   0
   6   2  -1   39.62    3.64   0
  -5  -2   1   13.50    5.36   0
  -5  -2   1    5.88    4.51   0
   5   2  -1   17.47    4.37   0
  -5  -2   1    4.63    3.75   0
  -5  -2   1   12.46    6.08   0
   5   2  -1   13.96    3.90   0
   5   2  -1   14.10    3.88   0
  -5  -2   1    4.57    3.82   0
   4   2  -1   13.02    4.24   0
  -4  -2   1   14.66    5.42   0
   4   2  -1   13.77    4.01   0
  -4  -2   1   12.66    4.90   0
   4   2  -1   12.79    4.16   0
  -4  -2   1   16.71    5.57   0
  -4  -2   1   14.09    3.81   0
  -4  -2   1    8.45    4.03   0
   3   2  -1   22.37    4.09   0
  -3  -2   1   21.73    4.07   0
  -3  -2   1   26.24    5.58   0
   3   2  -1   25.47    4.17   0
   3   2  -1   22.43    4.21   0
  -3  -2   1   24.77    5.95   0
  -3  -2   1   22.69    4.22   0
  -3  -2   1   19.36    4.02   0
  -2  -2   1  535.05    7.82   0
   2   2  -1  558.47    7.83   0
   2   2  -1  502.27    5.06   0
   2   2  -1  487.21    5.62   0
  -2  -2   1  484.86    5.62   0
  -2  -2   1  457.49    5.59   0
   2   2  -1  431.40    5.63   0
  -2  -2   1  436.64    5.72   0
   1   2  -1 1213.92    8.01   0
   1   2  -1 1372.22    7.71   0
   1   2  -1 1598.96    9.02   0
   1   2  -1 1290.09    7.39   0
   1   2  -1 1489.35    9.96   0
  -1  -2   1 1369.80    8.30   0
  -1  -2   1 1423.33    9.86   0
   0   2  -1   92.94    6.41   0
   0  -2   1   88.11    6.53   0
   0  -2   1   93.63    6.65   0
   0   2  -1   92.05    6.67   0
   0   2  -1   94.45    6.62   0
   0  -2   1   94.29    6.53   0
   1  -2   1  109.20    6.81   0
  -1   2  -1  124.88    6.05   0
  -1   2  -1  109.32    5.87   0
   1  -2   1  107.28    6.28   0
  -1   2  -1  106.36    6.55   0
  -1   2  -1  115.61    6.19   0
   1  -2   1  115.00    6.49   0
   2  -2   1  941.45    6.86   0
   2  -2   1  852.92    7.16   0
  -2   2  -1  856.82    6.75   0
   2  -2   1  883.73    6.69   0
   2  -2   1 1037.28    7.75   0
  -2   2  -1  956.86    6.74   0
  -2   2  -1  988.61    7.95   0
  -3   2  -1  678.53    6.07   0
   3  -2   1  703.79    6.03   0
   3  -2   1  597.75    5.61   0
   3  -2   1  656.25    5.96   0
  -3   2  -1  617.94    5.54   0
  -3   2  -1  581.52    4.93   0
  -3   2  -1  736.26    7.33   0
   4  -2   1  147.75    4.59   0
   4  -2   1  164.31    5.02   0
  -4   2  -1  167.09    4.75   0
  -4   2  -1  147.56    4.81   0
   4  -2   1  178.94    4.75   0
  -4   2  -1  163.09    4.81   0
  -4   2  -1  130.74    4.43   0
  -4   2  -1  180.63    5.42   0
  -5   2  -1    9.43    4.50   0
  -5   2  -1    9.11    4.06   0
   5  -2   1   13.22    4.34   0
   5  -2   1   11.77    4.68   0
  -5   2  -1   12.33    4.60   0
  -5   2  -1   11.70    4.74   0
   5  -2   1    5.18    4.63   0
  -5   2  -1   10.87    4.02   0
  -6   2  -1    3.57    3.54   0
   6  -2   1    5.10    3.99   0
  -6   2  -1    3.74    4.05   0
  -6   2  -1    3.30    3.61   0
  -6   2  -1    3.83    4.20   0
   6  -2   1    5.51    3.66   0
   6  -2   1   -0.38    3.87   0
  -6   2  -1    6.04    4.18   0
  -7   2  -1    3.23    3.68   0
   7  -2   1    2.61    3.35   0
  -7   2  -1    6.35    4.04   0
  -7   2  -1    8.88    3.24   0
  -7   2  -1   11.74    3.14   0
  -7   2  -1    9.59    3.96   0
   7  -2   1   -0.52    3.52   0
   7  -2   1    5.09    3.43   0
  -8   2  -1    9.81    3.80   0
   8  -2   1    1.47    3.61   0
   8  -2   1    5.21    2.67   0
  -8   2  -1    4.51    3.09   0
  -8   2  -1    1.44    2.93   0
  -8   2  -1    5.33    4.00   0
  -8   2  -1   -0.40    3.37   0
   8  -2   1    8.93    3.47   0
   8   1  -1    2.24    3.79   0
  -8  -1   1    0.77    3.70   0
   8   1  -1    9.16    3.20   0
  -8  -1   1    2.96    3.54   0
   8   1  -1   -1.62    2.58   0
  -8  -1   1    2.52    3.97   0
  -8  -1   1   -3.17    2.43   0
  -8  -1   1    6.55    2.87   0
   7   1  -1   30.75    3.99   0
   7   1  -1   22.41    3.20   0
  -7  -1   1   38.41    4.38   0
  -7  -1   1   31.28    3.25   0
  -7  -1   1   28.43    3.91   0
  -7  -1   1   15.12    3.09   0
   7   1  -1   32.74    3.36   0
  -7  -1   1   37.26    4.17   0
  -6  -1   1  237.70    5.29   0
   6   1  -1  189.66    4.30   0
   6   1  -1  195.88    4.68   0
  -6  -1   1  154.03    3.99   0
  -6  -1   1  202.62    4.03   0
   6   1  -1  144.06    4.13   0
  -6  -1   1  177.90    4.60   0
  -6  -1   1  198.18    5.56   0
   5   1  -1   70.24    4.40   0
  -5  -1   1   67.82    4.26   0
  -5  -1   1   89.70    4.95   0
  -5  -1   1   84.34    3.88   0
   5   1  -1   87.37    4.76   0
  -5  -1   1  101.83    5.36   0
   5   1  -1   75.32    3.45   0
  -5  -1   1   82.50    5.46   0
   4   1  -1  197.46    5.37   0
   4   1  -1  193.88    4.61   0
  -4  -1   1  209.87    5.49   0
  -4  -1   1  180.11    4.44   0
  -4  -1   1  241.72    5.90   0
  -4  -1   1  185.34    6.08   0
  -4  -1   1  171.46    4.35   0
   4   1  -1  182.95    4.53   0
  -3  -1   1   18.57    6.25   0
  -3  -1   1   13.31    6.33   0
  -3  -1   1   21.95    4.51   0
  -3  -1   1   10.71    5.10   0
   3   1  -1   11.53    4.55   0
   3   1  -1   11.72    4.30   0
   3   1  -1   17.69    4.46   0
  -3  -1   1    6.98    4.45   0
   2   1  -1   -1.58    4.63   0
   2   1  -1    0.29    5.62   0
  -2  -1   1    5.60    5.58   0
  -2  -1   1   -3.57    6.64   0
  -2  -1   1   -0.70    5.45   0
   2   1  -1   -0.03    5.45   0
  -2  -1   1   -0.88    5.65   0
  -1  -1   1   50.01    6.58   0
   1   1  -1   75.31    6.85   0
   1   1  -1   66.81    6.49   0
  -1  -1   1   70.16    6.78   0
   1   1  -1   74.67    6.73   0
  -1  -1   1   78.84    6.94   0
   1   1  -1   85.32    7.69   0
  -1  -1   1   75.52    7.89   0
   0   1  -1 2875.99   13.97   0
   0  -1   1 2963.75   13.99   0
   0  -1   1 3042.81   15.96   0
   0  -1   1 2840.49   13.38   0
   0   1  -1 3065.35   14.07   0
   0   1  -1 2882.04   15.32   0
   1  -1   1   69.19    7.44   0
   1  -1   1   95.61    6.94   0
  -1   1  -1   90.80    6.76   0
  -1   1  -1   76.21    7.64   0
  -1   1  -1  106.05    8.15   0
   1  -1   1   97.82    7.69   0
   1  -1   1   93.34    7.75   0
   2  -1   1 2054.88   10.95   0
   2  -1   1 1749.95    9.41   0
   2  -1   1 1858.57   10.13   0
  -2   1  -1 2062.52   12.84   0
  -2   1  -1 1981.22   10.43   0
  -2   1  -1 1957.23   10.69   0
  -2   1  -1 1714.41    9.37   0
  -3   1  -1 2413.75    8.18   0
   3  -1   1 2467.31    8.68   0
  -3   1  -1 2499.22   12.30   0
  -3   1  -1 3015.24   13.32   0
  -3   1  -1 2694.55   10.12   0
  -3   1  -1 2871.21   10.02   0
   3  -1   1 2769.70   10.69   0
   3  -1   1 2955.02   10.03   0
   4  -1   1  191.05    5.41   0
  -4   1  -1  185.45    4.79   0
   4  -1   1  213.80    5.37   0
  -4   1  -1  195.05    4.92   0
  -4   1  -1  172.94    3.92   0
   4  -1   1  172.49    4.72   0
  -4   1  -1  186.86    5.65   0
  -4   1  -1  216.18    5.85   0
  -5   1  -1  360.59    5.52   0
  -5   1  -1  272.48    4.77   0
   5  -1   1  289.45    4.94   0
   5  -1   1  294.51    5.16   0
  -5   1  -1  331.30    5.78   0
   5  -1   1  298.67    4.89   0
  -5   1  -1  282.12    4.97   0
  -5   1  -1  319.82    6.13   0
  -6   1  -1   75.35    4.81   0
   6  -1   1   71.67    3.98   0
   6  -1   1   91.86    4.18   0
  -6   1  -1   60.93    3.78   0
   6  -1   1   58.11    4.09   0
  -6   1  -1   62.05    3.79   0
  -6   1  -1   84.78    4.58   0
  -7   1  -1   40.49    4.48   0
  -7   1  -1   37.84    3.35   0
  -7   1  -1   44.29    3.41   0
   7  -1   1   52.18    3.54   0
   7  -1   1   39.35    3.51   0
   7  -1   1   61.60    3.98   0
  -7   1  -1   50.75    4.10   0
  -8   1  -1   14.54    3.56   0
  -8   1  -1   16.62    3.85   0
   8  -1   1   21.23    3.19   0
   8  -1   1    9.57    3.98   0
  -8   1  -1    5.85    3.02   0
  -8   1  -1   14.11    3.16   0
  -8   1  -1   10.92    4.12   0
   8  -1   1   27.94    3.32   0
   8   0  -1    5.94    3.82   0
  -8   0   1    6.10    3.08   0
   8   0  -1   -2.28    3.07   0
  -8   0   1    6.49    3.49   0
   8   0  -1   14.55    3.00   0
  -8   0   1    0.77    3.49   0
  -8   0   1    7.18    2.87   0
   7   0  -1   30.56    4.33   0
  -7   0   1   20.51    3.27   0
   7   0  -1   10.52    3.46   0
  -7   0   1   24.15    3.19   0
  -7   0   1   32.11    3.89   0
   7   0  -1   27.04    3.42   0
  -7   0   1   29.05    4.20   0
  -6   0   1  248.87    4.11   0
  -6   0   1  239.84    5.00   0
   6   0  -1  209.96    4.27   0
  -6   0   1  272.28    4.87   0
   6   0  -1  191.07    4.32   0
   6   0  -1  243.49    4.96   0
  -6   0   1  193.76    4.14   0
   6   0  -1  226.63    4.80   0
   5   0  -1  589.43    6.15   0
   5   0  -1  526.74    5.36   0
  -5   0   1  641.75    6.57   0
   5   0  -1  695.51    6.43   0
  -5   0   1  554.58    5.21   0
   5   0  -1  580.03    5.36   0
  -5   0   1  496.47    5.24   0
   4   0  -1   46.81    4.28   0
  -4   0   1   60.94    4.26   0
   4   0  -1   60.66    4.35   0
   4   0  -1   56.76    5.04   0
  -4   0   1   48.90    4.14   0
  -4   0   1   64.95    4.93   0
   4   0  -1   61.38    4.27   0
  -3   0   1  149.88    5.61   0
   3   0  -1  126.68    4.93   0
  -3   0   1  137.57    4.94   0
   3   0  -1  130.11    5.58   0
   3   0  -1  141.77    4.99   0
  -3   0   1  123.18    4.98   0
   3   0  -1  153.88    5.46   0
  -2   0   1   17.14    5.94   0
   2   0  -1   13.48    6.20   0
   2   0  -1   11.67    6.92   0
  -2   0   1    8.95    6.24   0
  -2   0   1   15.91    6.34   0
   2   0  -1   17.57    6.68   0
   2   0  -1   15.33    5.13   0
  -1   0   1   23.10    6.71   0
   1   0  -1   32.37    6.44   0
  -1   0   1   28.99    6.68   0
  -1   0   1   27.99    6.73   0
   1   0  -1   24.40    6.70   0
   1   0  -1   31.64    5.35   0
   1   0  -1   21.45    6.51   0
  -1   0  -1 3918.06   19.81   0
   1   0   1 3512.51   20.34   0
   1   0   1 3996.27   19.80   0
  -1   0  -1 3392.18   15.84   0
   1   0   1 3310.44   15.58   0
   2   0   1  243.12    8.70   0
  -2   0  -1  236.53    7.37   0
   2   0   1  240.37    6.14   0
   2   0   1  280.86    9.18   0
  -2   0  -1  286.10    9.93   0
  -2   0  -1  270.93    7.96   0
   2   0   1  282.73    7.16   0
   3   0   1   33.25    5.78   0
  -3   0  -1   41.18    4.72   0
   3   0   1   36.98    4.69   0
   3   0   1   34.76    4.76   0
  -3   0  -1   37.61    4.81   0
  -3   0  -1   39.00    6.57   0
   3   0   1   40.64    6.43   0
   4   0   1  158.99    4.50   0
  -4   0  -1  180.76    5.79   0
  -4   0  -1  174.15    4.71   0
   4   0   1  172.34    4.78   0
  -4   0  -1  165.05    4.48   0
   4   0   1  159.72    5.79   0
   4   0   1  195.86    5.88   0
  -5   0  -1   33.17    4.24   0
   5   0   1   26.52    4.43   0
  -5   0  -1   30.74    5.31   0
   5   0   1   27.91    5.13   0
   5   0   1   25.12    4.87   0
  -5   0  -1   20.49    4.13   0
  -5   0  -1   27.91    4.73   0
   5   0   1   21.21    4.21   0
   6   0   1  228.63    4.01   0
  -6   0  -1  332.51    5.93   0
   6   0   1  291.43    4.68   0
  -6   0  -1  242.57    4.50   0
  -6   0  -1  347.29    5.03   0
  -6   0  -1  327.10    4.41   0
   6   0   1  339.80    6.03   0
   6   0   1  317.18    5.62   0
  -7   0  -1   19.36    4.12   0
   7   0   1   27.46    4.65   0
   7   0   1   24.68    4.28   0
  -7   0  -1   28.40    3.77   0
  -7   0  -1   27.84    3.35   0
   7   0   1   30.55    3.58   0
   7   0   1   17.95    3.47   0
  -7   0  -1   28.61    3.34   0
   8   0   1   39.97    3.53   0
  -8   0  -1   55.96    3.88   0
  -8   0  -1   51.11    3.03   0
  -8   0  -1   45.44    3.23   0
  -8   0  -1   41.56    3.76   0
  -8   0  -1   44.96    4.27   0
   8   0   1   30.26    3.34   0
   8  -1  -1   59.37    4.07   0
  -8   1   1   56.29    3.54   0
  -8   1   1   65.05    3.14   0
  -8   1   1   55.49    3.12   0
   8  -1  -1   47.15    3.26   0
   8  -1  -1   63.61    3.48   0
  -8   1   1   59.48    3.92   0
   7  -1  -1   44.17    3.59   0
   7  -1  -1   72.01    3.61   0
   7  -1  -1   79.88    3.92   0
  -7   1   1   58.68    3.49   0
  -7   1   1   75.47    4.23   0
  -7   1   1   58.57    3.42   0
   6  -1  -1   28.19    3.67   0
  -6   1   1   18.40    3.52   0
  -6   1   1   28.63    3.53   0
   6  -1  -1   27.20    3.85   0
   6  -1  -1   40.93    3.89   0
  -6   1   1   36.79    4.17   0
  -6   1   1   27.64    4.10   0
   6  -1  -1   35.58    4.15   0
  -5   1   1   88.44    5.26   0
   5  -1  -1   83.50    4.33   0
   5  -1  -1   87.47    4.22   0
  -5   1   1   94.44    4.47   0
  -5   1   1   75.89    4.28   0
   5  -1  -1   94.33    5.32   0
  -5   1   1   83.06    4.19   0
   5  -1  -1   84.75    4.50   0
   4  -1  -1   20.33    4.43   0
  -4   1   1   27.94    4.88   0
  -4   1   1   26.06    4.38   0
  -4   1   1   18.35    4.54   0
  -4   1   1   26.41    4.12   0
   4  -1  -1   25.55    4.28   0
   4  -1  -1   20.41    4.92   0
   4  -1  -1   29.25    4.83   0
   3  -1  -1    7.12    5.06   0
   3  -1  -1    2.94    4.47   0
   3  -1  -1    1.10    4.75   0
  -3   1   1    2.23    4.54   0
  -3   1   1    8.50    4.69   0
  -3   1   1    0.79    5.39   0
   3  -1  -1    3.51    4.62   0
  -3   1   1    6.41    4.93   0
   2  -1  -1  159.30    6.44   0
   2  -1  -1  175.93    5.98   0
  -2   1   1  164.68    6.24   0
  -2   1   1  174.92    5.99   0
   2  -1  -1  154.53    6.39   0
  -2   1   1  143.80    5.44   0
   2  -1  -1  174.27    6.21   0
  -2   1   1  146.23    6.87   0
  -1   1   1  356.02    7.30   0
  -1   1   1  322.65    7.38   0
  -1   1   1  376.52    8.55   0
   1  -1  -1  315.45    6.60   0
  -1   1   1  303.40    7.94   0
  -1   1   1  399.54    7.85   0
   1  -1  -1  358.67    8.03   0
   1  -1  -1  335.27    8.05   0
   0   1   1 1042.10    9.58   0
   0  -1  -1 1075.78   10.19   0
   0   1   1 1198.17   10.60   0
   0  -1  -1 1005.09   11.36   0
   0  -1  -1  959.34    9.93   0
   0   1   1  998.48    9.88   0
   0   1   1 1095.64   12.28   0
  -1  -1  -1  289.04    7.27   0
   1   1   1  297.06    7.08   0
   1   1   1  312.16    7.65   0
  -1  -1  -1  311.37    7.27   0
  -1  -1  -1  317.24    8.69   0
   1   1   1  313.97    7.13   0
   2   1   1 1231.94    7.70   0
   2   1   1 1089.53    8.20   0
  -2  -1  -1 1045.22   19.80   0
  -2  -1  -1 1097.69    8.20   0
  -2  -1  -1 1202.09    8.29   0
   2   1   1 1267.69   10.11   0
  -2  -1  -1 1418.35   21.32   0
  -2  -1  -1 1212.56    9.85   0
  -3  -1  -1   81.91    4.78   0
  -3  -1  -1   94.99    4.72   0
   3   1   1   94.68    4.89   0
   3   1   1   99.60    5.58   0
  -3  -1  -1   78.41    7.91   0
  -3  -1  -1   96.56    5.57   0
   3   1   1   81.69    4.01   0
   3   1   1   83.02    8.38   0
  -4  -1  -1    4.09    4.03   0
   4   1   1    1.36    4.82   0
   4   1   1    1.60    6.37   0
  -4  -1  -1    2.37    4.69   0
  -4  -1  -1    6.72    3.99   0
  -4  -1  -1    1.62    6.25   0
   4   1   1    2.00    4.10   0
   4   1   1   -0.42    4.20   0
  -5  -1  -1   70.54    5.12   0
  -5  -1  -1   59.96    4.15   0
   5   1   1   66.10    4.85   0
  -5  -1  -1   73.39    3.95   0
  -5  -1  -1   72.42    5.86   0
   5   1   1   70.11    4.06   0
   5   1   1   56.54    3.66   0
  -6  -1  -1  290.33    4.45   0
   6   1   1  426.44    5.95   0
  -6  -1  -1  441.48    5.37   0
  -6  -1  -1  410.06    6.55   0
   6   1   1  328.09    4.63   0
   6   1   1  272.61    4.48   0
  -6  -1  -1  400.90    4.31   0
  -7  -1  -1   52.26    4.03   0
  -7  -1  -1   58.67    5.10   0
  -7  -1  -1   41.06    3.32   0
  -7  -1  -1   61.15    4.74   0
   7   1   1   35.74    3.51   0
  -7  -1  -1   47.00    3.35   0
   7   1   1   54.16    3.59   0
   7   1   1   54.07    4.67   0
   8   1   1   12.32    3.33   0
  -8  -1  -1    7.31    3.01   0
  -8  -1  -1   13.95    4.75   0
   8   1   1   11.69    4.02   0
  -8  -1  -1   11.16    3.76   0
  -8  -1  -1   15.51    4.60   0
   8   1   1    9.94    3.17   0
  -8  -1  -1    2.62    3.07   0
  -8   2   1   55.06    3.18   0
  -8   2   1   63.19    3.50   0
  -8   2   1   55.37    3.92   0
   8  -2  -1   68.56    3.37   0
   8  -2  -1   72.99    3.42   0
  -8   2   1   85.20    3.66   0
   8  -2  -1   63.55    3.71   0
  -8   2   1   72.39    3.37   0
  -7   2   1   40.54    3.31   0
  -7   2   1   43.67    3.38   0
  -7   2   1   41.20    3.41   0
  -7   2   1   28.78    2.79   0
  -7   2   1   41.55    3.94   0
   7  -2  -1   40.17    3.42   0
   7  -2  -1   32.13    3.31   0
   7  -2  -1   43.23    3.65   0
  -6   2   1    9.15    3.85   0
  -6   2   1    3.65    3.53   0
   6  -2  -1    2.29    3.90   0
  -6   2   1   -2.32    3.55   0
   6  -2  -1    5.53    3.69   0
  -6   2   1    1.80    4.00   0
   6  -2  -1    6.30    3.55   0
   5  -2  -1  501.15    5.15   0
  -5   2   1  480.45    5.99   0
   5  -2  -1  472.19    5.38   0
  -5   2   1  510.09    5.11   0
  -5   2   1  408.11    5.17   0
  -5   2   1  390.77    4.98   0
   5  -2  -1  401.29    5.11   0
   4  -2  -1  598.85    5.59   0
  -4   2   1  685.82    5.87   0
   4  -2  -1  659.97    5.77   0
  -4   2   1  604.74    5.74   0
  -4   2   1  521.57    4.48   0
  -4   2   1  630.29    5.76   0
   4  -2  -1  512.15    5.24   0
   3  -2  -1 1377.30    6.77   0
  -3   2   1 1337.36    7.01   0
  -3   2   1 1423.80    7.35   0
  -3   2   1 1144.50    6.77   0
  -3   2   1 1310.57    6.79   0
   3  -2  -1 1220.70    6.72   0
  -3   2   1 1113.41    6.56   0
   3  -2  -1 1172.34    6.60   0
   2  -2  -1  446.04    5.21   0
   2  -2  -1  529.96    6.01   0
  -2   2   1  438.74    5.30   0
  -2   2   1  534.03    6.21   0
   2  -2  -1  476.40    6.23   0
  -2   2   1  452.96    5.79   0
  -2   2   1  501.36    6.08   0
  -2   2   1  525.39    6.16   0
  -1   2   1  529.48    7.94   0
   1  -2  -1  533.58    7.26   0
  -1   2   1  533.97    7.20   0
  -1   2   1  569.09    7.97   0
   1  -2  -1  558.10    7.08   0
   1  -2  -1  623.30    7.60   0
  -1   2   1  608.57    7.70   0
   1  -2  -1  532.31    7.76   0
   0  -2  -1  356.68    9.15   0
   0   2   1  321.38    7.00   0
   0  -2  -1  340.30    7.27   0
   0   2   1  324.30    7.45   0
   0  -2  -1  313.36    7.05   0
   0   2   1  322.44    7.49   0
   1   2   1 9999.99   18.04   0
  -2  -2  -1 1098.08   14.78   0
  -2  -2  -1 1016.03    6.92   0
  -2  -2  -1 1087.81    6.82   0
  -2  -2  -1 1081.39    7.42   0
   2   2   1 1132.98    7.99   0
   2   2   1 1328.35   14.84   0
   2   2   1 1015.44    6.72   0
   2   2   1 1102.61    6.32   0
   3   2   1  181.71    3.92   0
  -3  -2  -1  179.92    5.27   0
   3   2   1  185.01    5.49   0
  -3  -2  -1  142.58    4.67   0
  -3  -2  -1  169.92    4.50   0
   3   2   1  163.72    4.67   0
  -4  -2  -1   20.48    3.89   0
  -4  -2  -1   24.65    4.91   0
   4   2   1   24.02    4.90   0
  -4  -2  -1   27.02    3.85   0
   4   2   1   28.60    3.89   0
   4   2   1   23.23    4.11   0
  -5  -2  -1   33.93    3.83   0
   5   2   1   39.40    4.07   0
  -5  -2  -1   52.20    3.71   0
   5   2   1   38.03    4.74   0
  -5  -2  -1   47.51    4.66   0
   5   2   1   39.64    4.11   0
  -6  -2  -1   25.67    3.43   0
  -6  -2  -1   20.68    3.45   0
   6   2   1   18.37    3.68   0
   6   2   1   19.80    4.49   0
   6   2   1   25.74    3.49   0
  -6  -2  -1   20.90    4.21   0
   7   2   1  101.55    3.66   0
   7   2   1   80.09    3.06   0
  -7  -2  -1  106.42    4.26   0
  -7  -2  -1   86.52    3.43   0
   7   2   1   97.19    4.19   0
  -7  -2  -1   91.08    2.99   0
   8   2   1    1.37    3.75   0
   8   2   1    8.03    3.19   0
  -8  -2  -1    3.78    3.00   0
   8   2   1   -9.11    2.95   0
  -8  -2  -1   10.49    2.94   0
  -8  -2  -1   10.39    3.40   0
  -7   3   1    6.51    3.65   0
  -7   3   1    3.60    3.46   0
   7  -3  -1    4.97    3.46   0
   7  -3  -1   20.35    3.20   0
  -7   3   1   24.26    3.29   0
  -7   3   1   10.53    3.69   0
   7  -3  -1    9.06    3.33   0
  -7   3   1   12.16    3.75   0
   6  -3  -1   43.96    3.79   0
  -6   3   1   72.99    3.90   0
   6  -3  -1   65.86    3.61   0
   6  -3  -1   54.14    3.75   0
  -6   3   1   42.31    3.49   0
  -6   3   1   60.52    3.70   0
  -6   3   1   51.57    4.12   0
  -5   3   1   24.33    3.82   0
  -5   3   1   12.13    4.19   0
   5  -3  -1    5.20    3.90   0
   5  -3  -1   21.44    4.16   0
   5  -3  -1    6.51    4.34   0
  -5   3   1   17.38    3.82   0
  -5   3   1    6.82    3.15   0
   4  -3  -1    4.27    4.16   0
  -4   3   1    3.50    4.77   0
  -4   3   1   -1.11    4.59   0
   4  -3  -1   -4.39    4.17   0
  -4   3   1   -1.54    4.08   0
   4  -3  -1   -1.69    4.17   0
  -4   3   1    0.25    4.65   0
  -4   3   1    0.51    4.20   0
  -3   3   1  701.31    5.55   0
  -3   3   1  816.82    5.95   0
  -3   3   1  865.86    6.02   0
  -3   3   1  719.70    5.63   0
  -3   3   1  784.36    5.75   0
   3  -3  -1  867.36    5.91   0
   3  -3  -1  772.41    5.72   0
   3  -3  -1  690.92    5.54   0
   2  -3  -1  731.35    5.94   0
  -2   3   1  815.37    6.04   0
  -2   3   1  701.62    6.04   0
  -2   3   1  785.85    6.08   0
   2  -3  -1  734.02    5.76   0
  -2   3   1  702.09    5.64   0
   2  -3  -1  791.33    6.31   0
   2  -3  -1  866.16    6.02   0
  -1   3   1    1.76    4.58   0
  -1   3   1    4.53    3.89   0
  -1   3   1    5.08    3.95   0
  -1   3   1    6.93    4.89   0
   1  -3  -1    5.13    4.54   0
   1  -3  -1    4.03    4.63   0
   1  -3  -1    0.75    5.23   0
   0  -3  -1    3.17    4.97   0
   0   3   1    6.47    4.81   0
   0  -3  -1    1.75    5.25   0
   0   3   1    2.48    5.11   0
   0  -3  -1   -1.71    4.88   0
   0   3   1    0.20    4.80   0
   1   3   1   17.64    5.34   0
  -1  -3  -1   22.91    4.81   0
   1   3   1   17.52    4.89   0
  -1  -3  -1   17.89    5.87   0
  -1  -3  -1   20.36    4.73   0
   1   3   1   19.02    3.83   0
   2   3   1 1011.83    6.25   0
   2   3   1  964.16    6.06   0
   2   3   1 1213.80    6.36   0
   2   3   1 1054.11    6.47   0
  -2  -3  -1 1083.66    6.38   0
  -2  -3  -1 1099.20    9.88   0
   2   3   1 1196.75    9.89   0
  -3  -3  -1    7.30    7.96   0
  -3  -3  -1    4.98    3.97   0
   3   3   1    6.66    4.34   0
   3   3   1    5.26    3.87   0
   3   3   1    4.24    4.01   0
  -3  -3  -1    7.52    4.22   0
   4   3   1   94.92    4.95   0
   4   3   1   85.71    4.04   0
  -4  -3  -1   92.99    4.38   0
   4   3   1   92.98    4.11   0
  -4  -3  -1  102.70    3.99   0
  -4  -3  -1   86.56    3.29   0
   5   3   1   -3.18    3.68   0
  -5  -3  -1    1.28    2.98   0
  -5  -3  -1    5.09    3.48   0
  -5  -3  -1   -4.05    4.17   0
   5   3   1   -1.75    3.65   0
   5   3   1    1.52    4.27   0
   6   3   1   51.67    4.02   0
   6   3   1   50.01    3.47   0
  -6  -3  -1   46.91    3.42   0
   6   3   1   37.46    3.59   0
  -6  -3  -1   49.95    4.11   0
  -6  -3  -1   39.55    3.51   0
   7   3   1   11.89    3.44   0
  -7  -3  -1   16.91    3.84   0
  -7  -3  -1   10.07    3.06   0
  -7  -3  -1   17.13    3.22   0
   7   3   1   16.85    3.34   0
   7   3   1   22.23    3.75   0
   7  -4  -1    8.59    3.28   0
   7  -4  -1   -6.70    3.53   0
   7  -4  -1   12.80    3.15   0
  -7   4   1    3.40    3.40   0
  -7   4   1    1.76    3.26   0
  -7   4   1   15.59    3.16   0
  -7   4   1   -2.98    3.15   0
  -6   4   1   -2.12    3.34   0
   6  -4  -1    3.01    3.48   0
   6  -4  -1    4.98    3.39   0
  -6   4   1    4.60    3.66   0
   6  -4  -1    1.29    3.44   0
  -6   4   1    3.39    3.33   0
  -6   4   1    5.43    3.79   0
  -5   4   1  273.26    4.41   0
  -5   4   1  306.18    4.91   0
  -5   4   1  397.83    4.34   0
   5  -4  -1  346.74    4.29   0
   5  -4  -1  373.59    4.65   0
   5  -4  -1  292.54    4.47   0
  -5   4   1  385.02    4.91   0
  -5   4   1  428.57    4.97   0
   4  -4  -1  148.15    4.48   0
   4  -4  -1  200.59    4.21   0
   4  -4  -1  166.50    4.31   0
  -4   4   1  178.30    4.36   0
  -4   4   1  199.90    4.68   0
  -4   4   1  141.59    4.46   0
  -4   4   1  182.13    4.84   0
  -4   4   1  163.08    4.28   0
  -3   4   1   13.32    4.05   0
   3  -4  -1   14.77    4.12   0
  -3   4   1   12.17    4.26   0
   3  -4  -1   13.04    4.00   0
  -3   4   1    8.09    4.19   0
  -3   4   1   11.41    4.58   0
   3  -4  -1   17.63    4.13   0
   2  -4  -1   49.17    4.24   0
  -2   4   1   54.03    4.21   0
  -2   4   1   59.83    4.89   0
  -2   4   1   55.76    4.23   0
   2  -4  -1   51.11    4.17   0
   2  -4  -1   63.66    4.52   0
   2  -4  -1   56.51    4.32   0
  -2   4   1   61.40    4.35   0
   1  -4  -1   41.94    4.56   0
  -1   4   1   40.84    4.01   0
  -1   4   1   39.44    4.06   0
  -1   4   1   29.94    4.49   0
   1  -4  -1   38.60    3.49   0
   1  -4  -1   36.60    3.98   0
  -1   4   1   42.01    4.13   0
   0   4   1  179.81    4.46   0
   0  -4  -1  180.02    4.92   0
   0   4   1  162.75    4.44   0
   0  -4  -1  178.69    3.88   0
   0  -4  -1  163.60    4.41   0
   0   4   1  165.76    4.64   0
   1   4   1  984.43    6.22   0
   1   4   1 1004.91    5.89   0
  -1  -4  -1 1140.37    5.93   0
   1   4   1 1047.88    7.02   0
  -1  -4  -1 1033.69    7.48   0
  -1  -4  -1  979.23    5.87   0
   2   4   1   19.64    3.68   0
   2   4   1   16.94    4.06   0
   2   4   1   12.68    3.15   0
  -2  -4  -1   19.56    5.51   0
   2   4   1   15.83    4.01   0
   2   4   1   16.66    5.24   0
  -2  -4  -1   12.62    4.03   0
  -3  -4  -1   66.07    6.42   0
   3   4   1   62.10    6.04   0
   3   4   1   48.22    3.92   0
  -3  -4  -1   56.93    4.16   0
   3   4   1   53.88    3.85   0
   3   4   1   58.51    4.30   0
   3   4   1   73.98    3.46   0
   4   4   1    6.94    3.94   0
  -4  -4  -1   11.54    3.78   0
   4   4   1   10.42    3.29   0
   4   4   1   10.81    3.34   0
  -5  -4  -1    6.74    3.44   0
   5   4   1   -3.98    3.48   0
   5   4   1   -2.58    3.37   0
  -5  -4  -1   -7.80    3.30   0
   5   4   1   -3.57    3.48   0
   6   4   1   16.56    3.36   0
   6   4   1   13.81    3.31   0
   6   4   1   11.11    3.47   0
  -6  -4  -1    9.15    3.15   0
  -6  -4  -1   22.60    3.69   0
   7   4   1    8.48    3.56   0
   7   4   1   10.94    2.97   0
   7   4   1   -8.98    3.15   0
  -7  -4  -1    7.83    3.06   0
  -7  -4  -1   11.90    3.54   0
  -7   5   1    4.40    3.13   0
  -7   5   1    2.27    3.14   0
  -7   5   1    8.99    3.02   0
  -7   5   1   -0.68    3.37   0
   7  -5  -1   -1.30    3.21   0
   7  -5  -1    3.88    3.18   0
   7  -5  -1    1.82    2.69   0
   6  -5  -1    5.65    3.29   0
  -6   5   1    0.10    3.15   0
  -6   5   1    2.78    3.24   0
  -6   5   1    9.83    3.57   0
  -6   5   1    4.45    3.29   0
  -6   5   1   11.91    3.66   0
   6  -5  -1   -1.45    3.41   0
   6  -5  -1    5.29    3.58   0
  -5   5   1   16.99    3.44   0
  -5   5   1    3.80    2.94   0
   5  -5  -1   -1.21    2.97   0
  -5   5   1   11.44    3.83   0
  -5   5   1    8.62    3.22   0
  -5   5   1    7.49    3.63   0
   5  -5  -1   15.83    3.61   0
   5  -5  -1   12.88    3.48   0
  -4   5   1  351.66    4.69   0
  -4   5   1  429.00    4.60   0
   4  -5  -1  463.17    4.54   0
  -4   5   1  437.59    4.43   0
  -4   5   1  297.34    4.60   0
  -4   5   1  379.08    4.45   0
   4  -5  -1  383.22    4.41   0
   4  -5  -1  314.52    4.39   0
  -3   5   1    1.35    3.52   0
   3  -5  -1    4.16    3.51   0
  -3   5   1   11.80    3.75   0
  -3   5   1    6.83    3.98   0
   3  -5  -1    0.80    4.03   0
   3  -5  -1    0.76    3.67   0
   3  -5  -1    3.87    4.24   0
  -3   5   1    8.39    4.34   0
   2  -5  -1   84.82    3.89   0
   2  -5  -1   90.32    4.52   0
  -2   5   1   91.67    4.34   0
  -2   5   1   87.38    4.39   0
  -2   5   1   88.36    4.13   0
   2  -5  -1   88.02    4.20   0
  -2   5   1   94.89    4.13   0
  -1   5   1  150.94    4.30   0
  -1   5   1  168.18    4.42   0
   1  -5  -1  158.41    4.08   0
   1  -5  -1  168.77    4.92   0
   1  -5  -1  153.35    3.60   0
  -1   5   1  164.12    4.49   0
  -1   5   1  152.05    4.09   0
   0   5   1  357.60    4.89   0
   0  -5  -1  340.36    4.71   0
   0  -5  -1  321.12    4.44   0
   0  -5  -1  359.58    5.42   0
   0   5   1  304.25    4.78   0
   0   5   1  335.09    4.96   0
   0   5   1  323.31    4.55   0
   1   5   1  467.66    5.26   0
   1   5   1  407.67    4.11   0
   1   5   1  420.78    4.83   0
  -1  -5  -1  495.89    4.45   0
  -1  -5  -1  462.18    6.25   0
  -1  -5  -1  427.52    4.64   0
   2   5   1  122.93    4.28   0
   2   5   1  121.95    5.01   0
   2   5   1  119.12    4.04   0
   2   5   1  107.16    3.92   0
  -2  -5  -1  121.43    5.39   0
   2   5   1  114.34    3.46   0
  -2  -5  -1  108.42    4.07   0
  -3  -5  -1   83.73    5.51   0
   3   5   1   88.64    4.02   0
  -3  -5  -1   75.63    3.90   0
   3   5   1   86.56    4.88   0
   3   5   1   72.26    3.69   0
   3   5   1   77.18    4.05   0
   3   5   1   76.76    3.82   0
   4   5   1  207.49    4.07   0
   4   5   1  162.29    3.21   0
   4   5   1  175.61    3.84   0
  -4  -5  -1  187.96    7.19   0
   4   5   1  190.41    4.02   0
  -4  -5  -1  189.01    3.87   0
   5   5   1   -5.40    3.37   0
   5   5   1    2.44    2.67   0
   5   5   1  -11.24    3.49   0
   5   5   1   -3.20    3.42   0
  -5  -5  -1    2.51    3.62   0
   6   5   1    0.57    3.28   0
  -6  -5  -1   14.00    3.22   0
   6   5   1    9.80    3.19   0
   6   5   1   13.65    3.07   0
   6   5   1    5.50    3.71   0
   7   5   1   -1.85    3.15   0
   6  -6  -1    9.41    3.20   0
  -6   6   1   13.78    3.24   0
  -6   6   1   18.01    3.22   0
  -6   6   1   16.12    3.47   0
  -6   6   1   12.58    2.94   0
  -6   6   1    7.16    3.24   0
   6  -6  -1   16.08    3.32   0
   6  -6  -1   10.54    3.32   0
  -5   6   1   41.96    3.33   0
  -5   6   1   49.15    3.80   0
  -5   6   1   63.40    3.84   0
  -5   6   1   58.58    3.35   0
  -5   6   1   53.21    3.41   0
   5  -6  -1   52.42    3.48   0
   5  -6  -1   55.69    3.43   0
   5  -6  -1   58.80    3.44   0
   4  -6  -1  119.89    3.73   0
   4  -6  -1  103.06    3.84   0
  -4   6   1  118.68    3.22   0
  -4   6   1  113.69    4.35   0
  -4   6   1  110.45    3.72   0
  -4   6   1   90.85    3.87   0
  -3   6   1  164.62    3.92   0
   3  -6  -1  143.77    3.92   0
  -3   6   1  152.88    3.60   0
  -3   6   1  130.60    4.06   0
   3  -6  -1  150.16    3.62   0
  -3   6   1  160.06    4.24   0
   3  -6  -1  151.06    4.09   0
  -2   6   1    0.29    3.81   0
   2  -6  -1    5.05    3.03   0
  -2   6   1    5.38    3.65   0
   2  -6  -1   14.63    3.46   0
  -2   6   1    2.90    3.55   0
   2  -6  -1    1.01    3.18   0
  -2   6   1    0.79    3.59   0
   1  -6  -1   16.01    4.13   0
  -1   6   1    6.52    3.61   0
  -1   6   1   10.37    3.74   0
  -1   6   1    9.62    3.45   0
  -1   6   1    6.47    3.16   0
   1  -6  -1   12.17    3.74   0
   1  -6  -1    9.22    3.02   0
   0   6   1   14.26    3.88   0
   0   6   1   10.48    3.74   0
   0   6   1   10.28    3.94   0
   0  -6  -1   11.73    3.83   0
   0  -6  -1   10.13    3.72   0
   0   6   1    5.35    3.04   0
   0  -6  -1   -0.13    4.19   0
   1   6   1  690.58    5.10   0
   1   6   1  719.47    5.15   0
  -1  -6  -1  683.54    4.40   0
  -1  -6  -1  842.85    5.34   0
  -1  -6  -1  738.31    5.73   0
   1   6   1  740.56    5.77   0
   1   6   1  691.32    4.88   0
  -2  -6  -1   96.02    4.89   0
   2   6   1  100.20    3.71   0
   2   6   1   98.92    3.77   0
   2   6   1   96.75    3.60   0
  -2  -6  -1   95.56    3.61   0
   2   6   1  104.96    4.39   0
   2   6   1   89.11    3.54   0
   3   6   1   13.36    3.55   0
   3   6   1   18.68    3.26   0
  -3  -6  -1   12.09    3.42   0
   3   6   1   15.07    4.56   0
   3   6   1   21.76    3.30   0
  -3  -6  -1   12.90    4.58   0
   3   6   1   16.48    3.55   0
   4   6   1   84.33    3.32   0
   4   6   1   90.56    5.73   0
   4   6   1   86.24    3.74   0
   4   6   1   86.57    3.50   0
  -4  -6  -1   85.90    5.48   0
  -4  -6  -1   93.88    3.59   0
   4   6   1   79.95    3.42   0
   5   6   1   67.18    2.82   0
   5   6   1   94.60    3.45   0
   5   6   1   81.60    3.26   0
  -5  -6  -1   83.64    3.80   0
   5   6   1   97.49    3.51   0
   6   6   1   49.91    3.36   0
  -6  -6  -1   76.66    3.40   0
   6   6   1   67.39    3.44   0
   6   6   1   53.77    2.87   0
   6   6   1   68.31    3.91   0
   5  -7  -1   29.27    3.15   0
  -5   7   1   24.53    3.20   0
  -5   7   1   22.53    3.24   0
  -5   7   1   14.89    3.31   0
  -5   7   1   20.50    3.13   0
   5  -7  -1   12.06    3.24   0
  -5   7   1   19.06    3.20   0
  -4   7   1  192.58    3.94   0
   4  -7  -1  222.85    3.87   0
  -4   7   1  265.69    3.81   0
  -4   7   1  240.59    4.36   0
   4  -7  -1  262.40    3.41   0
  -4   7   1  272.63    3.79   0
   3  -7  -1   19.53    3.27   0
  -3   7   1   19.33    3.34   0
  -3   7   1   19.24    3.37   0
  -3   7   1   27.88    3.34   0
  -3   7   1   14.57    3.17   0
   3  -7  -1    9.76    2.88   0
   3  -7  -1   15.74    3.47   0
  -2   7   1   -1.38    3.28   0
   2  -7  -1   -3.75    3.19   0
  -2   7   1    3.47    3.38   0
  -2   7   1    4.50    3.43   0
  -2   7   1   -1.33    3.46   0
   2  -7  -1   -5.27    3.57   0
   2  -7  -1    3.13    3.41   0
  -1   7   1   92.83    3.57   0
   1  -7  -1  102.66    4.05   0
  -1   7   1  100.00    3.69   0
  -1   7   1  106.02    3.74   0
  -1   7   1  104.79    3.80   0
   1  -7  -1   97.50    3.65   0
   1  -7  -1   97.63    3.51   0
   0  -7  -1   31.94    3.31   0
   0   7   1   33.75    3.59   0
   0   7   1   41.15    2.85   0
   0  -7  -1   41.19    3.71   0
   0   7   1   31.28    3.84   0
   0   7   1   35.08    3.45   0
   0  -7  -1   46.33    3.59   0
   1   7   1   35.42    3.33   0
  -1  -7  -1   49.16    3.73   0
  -1  -7  -1   46.35    3.42   0
   1   7   1   41.59    3.59   0
   1   7   1   48.69    3.82   0
   1   7   1   51.20    3.40   0
  -2  -7  -1  301.32    4.00   0
   2   7   1  252.97    3.83   0
  -2  -7  -1  322.54    5.04   0
   2   7   1  317.92    5.04   0
   2   7   1  287.34    3.83   0
   2   7   1  306.15    4.01   0
   2   7   1  310.78    3.94   0
  -3  -7  -1   38.33    3.17   0
  -3  -7  -1   26.15    3.87   0
   3   7   1   21.51    3.23   0
   3   7   1   35.10    4.26   0
   3   7   1   27.40    3.05   0
   3   7   1   36.50    3.35   0
   3   7   1   34.71    3.36   0
   4   7   1   24.17    3.00   0
   4   7   1   13.89    4.65   0
   4   7   1   19.70    3.08   0
  -4  -7  -1    2.73    3.19   0
  -4  -7  -1   13.77    4.57   0
   4   7   1    4.80    3.16   0
   4   7   1   28.95    3.29   0
   5   7   1   43.69    3.46   0
   5   7   1   45.62    2.99   0
  -5  -7  -1   38.73    3.29   0
   5   7   1   40.87    3.15   0
   5   7   1   44.84    3.24   0
  -4   8   1  123.31    3.70   0
   4  -8  -1  181.77    3.62   0
  -4   8   1  167.17    3.49   0
   4  -8  -1  137.61    3.64   0
  -4   8   1  110.67    4.07   0
  -4   8   1  166.58    3.49   0
   3  -8  -1  184.59    3.70   0
   3  -8  -1  207.77    3.50   0
   3  -8  -1  228.27    3.83   0
  -3   8   1  194.80    3.91   0
  -3   8   1  215.68    3.81   0
  -3   8   1  164.52    3.73   0
  -3   8   1  225.80    3.61   0
   2  -8  -1   18.55    3.28   0
   2  -8  -1   20.15    3.18   0
  -2   8   1   16.44    3.10   0
  -2   8   1   19.97    3.28   0
  -2   8   1   21.48    3.23   0
  -2   8   1   26.96    3.16   0
   2  -8  -1   18.68    3.18   0
  -1   8   1   30.11    3.14   0
   1  -8  -1   22.26    3.19   0
  -1   8   1   25.55    3.08   0
  -1   8   1   21.45    3.40   0
  -1   8   1   19.01    3.24   0
   1  -8  -1   34.42    3.41   0
   1  -8  -1   28.32    3.13   0
   0  -8  -1   85.20    3.35   0
   0  -8  -1   92.16    3.28   0
   0   8   1   74.17    3.47   0
   0   8   1   74.51    3.45   0
   0   8   1   75.42    3.34   0
   0  -8  -1   84.04    3.74   0
   0   8   1   64.98    3.30   0
  -1  -8  -1   83.69    3.67   0
  -1  -8  -1   81.75    3.28   0
   1   8   1   87.65    3.36   0
   1   8   1   86.75    3.37   0
   1   8   1   74.94    2.96   0
   1   8   1   72.49    3.20   0
   1   8   1   86.55    3.23   0
   2   8   1    9.69    3.04   0
   2   8   1   -2.87    3.13   0
   2   8   1    1.66    3.20   0
  -2  -8  -1   -1.47    3.88   0
  -2  -8  -1    5.15    3.11   0
   2   8   1   -0.22    3.28   0
   2   8   1    6.87    3.03   0
  -3  -8  -1   95.79    4.12   0
   3   8   1   87.08    3.46   0
   3   8   1   98.32    2.93   0
   3   8   1   98.18    4.29   0
  -3  -8  -1   96.12    3.24   0
   3   8   1   61.81    2.83   0
   3   8   1   68.79    2.72   0
   1  -9  -1    2.60    3.33   0
  -1   9   1   11.62    3.33   0
   1  -9  -1    9.02    2.80   0
   1  -9  -1    5.37    3.15   0
  -1   9   1    3.61    2.96   0
  -1   9   1    3.22    3.05   0
   0   9   1   10.65    2.64   0
   0  -9  -1    0.30    2.86   0
   0  -9  -1    2.13    3.22   0
   0  -9  -1   -2.28    2.98   0
   0   9   1   -1.38    2.93   0
   0   9   1    5.50    2.96   0
   0   9   1    1.05    3.14   0
   0   9   1    2.11    2.45   0
   1   9   1   14.85    3.14   0
   1   9   1   19.76    3.15   0
   1   9   1    8.38    2.83   0
  -1  -9  -1   15.46    3.71   0
   1   9   1   10.30    3.09   0
  -1  -9  -1   22.45    2.98   0
   1   9   1   13.50    2.77   0
   3   8  -2   33.80    3.04   0
  -3  -8   2   34.67    3.06   0
  -3  -8   2   37.71    4.13   0
   3   8  -2   35.65    3.25   0
   3   8  -2   30.56    3.29   0
   3   8  -2   32.52    2.84   0
   3   8  -2   41.32    3.59   0
  -2  -8   2    9.30    3.82   0
   2   8  -2    8.13    3.52   0
   2   8  -2   16.84    3.11   0
   2   8  -2   15.72    3.02   0
  -2  -8   2   13.00    3.08   0
   2   8  -2   17.02    2.90   0
   2   8  -2   15.05    3.22   0
   1   8  -2   41.74    3.59   0
   1   8  -2   24.23    3.02   0
   1   8  -2   38.86    3.18   0
  -1  -8   2   29.90    3.60   0
  -1  -8   2   39.43    3.14   0
   1   8  -2   41.29    2.87   0
   1   8  -2   41.52    3.24   0
   0   8  -2   38.75    3.25   0
   0  -8   2   39.00    3.36   0
   0  -8   2   43.90    3.40   0
   0   8  -2   26.47    3.22   0
   0   8  -2   36.49    3.38   0
   0  -8   2   29.05    3.03   0
   0   8  -2   27.01    3.00   0
   0   8  -2   41.94    3.18   0
   1  -8   2    8.14    3.19   0
  -1   8  -2   -3.30    3.18   0
  -1   8  -2    6.45    3.12   0
  -1   8  -2    4.12    3.33   0
  -1   8  -2    3.78    3.13   0
   1  -8   2    8.30    2.97   0
  -1   8  -2   -2.10    2.99   0
   1  -8   2   -4.40    3.30   0
  -2   8  -2    6.91    2.96   0
   2  -8   2   14.39    3.48   0
   2  -8   2   -1.35    2.92   0
  -2   8  -2   -5.23    3.40   0
  -2   8  -2    4.33    3.32   0
   2  -8   2    4.11    3.13   0
  -2   8  -2    5.42    3.29   0
   3  -8   2   -0.93    3.10   0
  -3   8  -2    4.48    3.14   0
  -3   8  -2    0.79    2.99   0
   3  -8   2   -1.55    3.08   0
   3  -8   2   -3.83    3.27   0
  -3   8  -2  -10.46    3.48   0
  -3   8  -2    3.73    3.06   0
  -4  -7   2   26.35    3.06   0
   4   7  -2   28.58    3.21   0
   4   7  -2   34.24    3.31   0
   4   7  -2   40.10    3.35   0
   4   7  -2   41.43    4.16   0
   4   7  -2   30.10    3.08   0
  -4  -7   2   34.47    3.97   0
   3   7  -2   52.96    3.17   0
   3   7  -2   48.28    3.39   0
  -3  -7   2   41.24    3.34   0
   3   7  -2   68.89    4.22   0
  -3  -7   2   66.91    3.98   0
   3   7  -2   65.49    3.44   0
   3   7  -2   68.64    3.27   0
   2   7  -2   49.03    3.25   0
  -2  -7   2   51.83    3.30   0
   2   7  -2   68.39    2.83   0
  -2  -7   2   54.20    4.05   0
   2   7  -2   56.74    3.07   0
   2   7  -2   54.56    3.51   0
   2   7  -2   67.91    3.67   0
   1   7  -2   -4.92    3.18   0
   1   7  -2   -1.62    3.36   0
  -1  -7   2   -0.12    3.12   0
   1   7  -2   -0.97    3.13   0
   1   7  -2    3.42    3.63   0
  -1  -7   2    6.07    3.93   0
   1   7  -2    7.38    3.20   0
   0   7  -2  111.26    3.78   0
   0   7  -2  124.02    3.67   0
   0   7  -2  113.83    3.52   0
   0  -7   2  126.21    3.77   0
   0  -7   2  123.06    4.02   0
   0   7  -2  124.92    3.76   0
   0  -7   2  117.57    3.59   0
   0   7  -2  115.69    3.49   0
   1  -7   2  237.28    3.96   0
   1  -7   2  255.01    3.94   0
  -1   7  -2  250.29    3.87   0
  -1   7  -2  245.24    3.97   0
  -1   7  -2  211.05    3.94   0
   1  -7   2  215.56    3.76   0
  -1   7  -2  228.74    3.72   0
  -2   7  -2   65.93    3.70   0
  -2   7  -2   62.67    3.49   0
   2  -7   2   76.26    3.40   0
  -2   7  -2   82.37    3.51   0
  -2   7  -2   78.15    3.45   0
   2  -7   2   74.87    3.79   0
   2  -7   2   85.17    3.40   0
   3  -7   2    5.28    3.42   0
  -3   7  -2   -3.36    3.52   0
  -3   7  -2    0.84    3.19   0
  -3   7  -2   -8.55    3.22   0
  -3   7  -2    1.37    3.35   0
   3  -7   2    9.80    3.37   0
   3  -7   2   -2.41    3.25   0
   4  -7   2   25.73    3.38   0
  -4   7  -2   35.78    3.41   0
  -4   7  -2   37.19    3.24   0
   4  -7   2   28.25    3.25   0
  -4   7  -2   37.30    3.03   0
   4  -7   2   30.68    2.95   0
  -4   7  -2   24.72    3.91   0
  -5   7  -2    1.62    3.21   0
  -5   7  -2   -6.29    3.37   0
  -5   7  -2    2.96    3.51   0
   5  -7   2   -0.88    3.13   0
  -5   7  -2    1.59    2.96   0
   5  -7   2    1.55    3.09   0
  -5  -6   2    1.38    4.55   0
   5   6  -2   -5.58    2.89   0
  -5  -6   2   -0.82    4.30   0
   5   6  -2    2.65    3.14   0
   5   6  -2   -2.48    3.05   0
  -5  -6   2    6.13    2.97   0
   5   6  -2    8.74    3.21   0
   4   6  -2   63.75    3.21   0
  -4  -6   2   60.15    3.37   0
  -4  -6   2   60.38    4.39   0
   4   6  -2   72.40    3.45   0
   4   6  -2   66.77    3.40   0
   4   6  -2   54.25    3.28   0
   4   6  -2   63.43    4.48   0
  -3  -6   2   88.29    4.41   0
   3   6  -2   97.19    4.06   0
  -3  -6   2   78.87    3.40   0
   3   6  -2   86.89    3.63   0
   3   6  -2   86.45    3.44   0
   3   6  -2   98.29    3.95   0
   3   6  -2   76.60    3.46   0
  -2  -6   2   26.27    3.99   0
   2   6  -2   28.43    3.65   0
   2   6  -2   22.98    3.91   0
   2   6  -2   28.96    3.36   0
   2   6  -2   25.43    3.37   0
   2   6  -2   24.16    3.60   0
  -2  -6   2   20.36    3.52   0
  -1  -6   2   -2.73    3.40   0
   1   6  -2   -6.01    3.48   0
   1   6  -2    6.38    3.62   0
   1   6  -2   -2.27    3.25   0
  -1  -6   2   -5.13    3.68   0
   1   6  -2    0.56    3.54   0
   0  -6   2   -2.09    3.67   0
   0   6  -2   -0.83    3.77   0
   0   6  -2    1.67    3.50   0
   0  -6   2   -0.39    3.74   0
   0  -6   2   -6.75    3.32   0
   0   6  -2    3.10    3.38   0
   0   6  -2    5.89    3.37   0
   1  -6   2  138.33    4.16   0
  -1   6  -2  151.63    3.78   0
  -1   6  -2  157.19    4.41   0
  -1   6  -2  156.97    3.93   0
  -1   6  -2  137.69    4.03   0
   1  -6   2  144.84    3.73   0
   1  -6   2  150.70    4.01   0
   2  -6   2   13.92    3.80   0
  -2   6  -2    0.87    3.69   0
  -2   6  -2    0.94    3.51   0
   2  -6   2    7.59    3.29   0
  -2   6  -2    2.67    3.54   0
  -2   6  -2    1.93    3.39   0
   2  -6   2    4.05    3.39   0
  -3   6  -2    4.51    3.45   0
   3  -6   2   -6.41    3.56   0
   3  -6   2    3.32    3.40   0
  -3   6  -2   -1.85    3.40   0
  -3   6  -2    0.80    3.70   0
  -3   6  -2   -4.89    3.38   0
   3  -6   2   -0.57    3.75   0
  -4   6  -2  107.89    3.42   0
   4  -6   2   85.58    3.67   0
  -4   6  -2  104.13    4.04   0
  -4   6  -2   89.08    4.22   0
   4  -6   2   96.72    3.72   0
  -4   6  -2   75.93    3.59   0
   4  -6   2   83.35    3.89   0
  -5   6  -2    8.57    3.38   0
   5  -6   2    2.66    3.54   0
   5  -6   2    8.19    3.27   0
  -5   6  -2   11.56    3.74   0
  -5   6  -2    7.87    3.71   0
  -5   6  -2   17.21    3.08   0
  -5   6  -2    9.03    3.21   0
   6  -6   2   58.77    3.41   0
   6  -6   2   34.96    3.40   0
  -6   6  -2   47.85    3.28   0
  -6   6  -2   37.49    3.91   0
  -6   6  -2   67.09    3.17   0
  -6   6  -2   57.98    3.69   0
   6   5  -2    5.27    3.41   0
  -6  -5   2    0.50    3.36   0
   6   5  -2    7.96    3.11   0
   6   5  -2    4.09    3.01   0
   6   5  -2   -5.74    3.00   0
  -5  -5   2   53.21    3.47   0
   5   5  -2   56.75    3.53   0
   5   5  -2   57.02    3.38   0
  -5  -5   2   53.82    4.97   0
  -5  -5   2   66.32    5.33   0
   5   5  -2   64.15    3.56   0
   5   5  -2   54.41    3.31   0
   4   5  -2   49.27    3.39   0
  -4  -5   2   39.12    3.61   0
   4   5  -2   50.90    4.84   0
   4   5  -2   53.91    3.43   0
  -4  -5   2   46.26    4.59   0
   4   5  -2   51.66    3.67   0
   4   5  -2   41.50    3.53   0
   3   5  -2  115.63    3.76   0
   3   5  -2  116.29    4.78   0
   3   5  -2  120.63    3.59   0
   3   5  -2  103.85    3.61   0
   3   5  -2  116.49    3.84   0
  -3  -5   2  107.54    3.77   0
  -3  -5   2  113.97    4.41   0
   2   5  -2   20.76    4.11   0
   2   5  -2   25.29    4.42   0
   2   5  -2   25.97    3.67   0
  -2  -5   2   18.17    4.01   0
   2   5  -2    8.45    3.66   0
   2   5  -2   17.20    3.95   0
  -2  -5   2   25.55    4.59   0
   1   5  -2    3.95    3.32   0
   1   5  -2   -1.16    4.35   0
  -1  -5   2    0.06    4.56   0
   1   5  -2    5.50    3.70   0
  -1  -5   2    5.27    3.26   0
   1   5  -2   -0.03    4.49   0
   0   5  -2   15.09    4.10   0
   0   5  -2    7.61    4.32   0
   0  -5   2   12.33    4.32   0
   0  -5   2   17.52    4.15   0
   0  -5   2   11.14    3.87   0
   0   5  -2   11.29    3.92   0
   1  -5   2   54.58    4.31   0
  -1   5  -2   54.58    4.44   0
  -1   5  -2   55.05    3.94   0
   1  -5   2   57.63    4.28   0
  -1   5  -2   55.11    4.03   0
   1  -5   2   54.20    3.98   0
  -1   5  -2   56.11    4.31   0
   2  -5   2   42.95    4.36   0
   2  -5   2   45.46    4.13   0
  -2   5  -2   43.85    4.24   0
  -2   5  -2   37.29    3.95   0
   2  -5   2   40.04    3.92   0
  -2   5  -2   49.66    4.11   0
  -2   5  -2   45.76    4.01   0
  -3   5  -2   -2.52    3.66   0
   3  -5   2   -5.32    3.99   0
  -3   5  -2   -0.97    3.83   0
   3  -5   2   -2.92    3.93   0
  -3   5  -2   -6.76    4.01   0
  -3   5  -2   -8.97    4.22   0
   3  -5   2   -2.02    3.85   0
   4  -5   2  115.49    4.15   0
  -4   5  -2   95.41    4.03   0
  -4   5  -2  113.57    3.93   0
   4  -5   2   87.05    4.00   0
  -4   5  -2  109.49    3.92   0
  -4   5  -2  120.40    3.72   0
   4  -5   2   99.71    4.08   0
  -5   5  -2    8.00    2.80   0
  -5   5  -2   13.25    3.75   0
  -5   5  -2    9.09    3.67   0
   5  -5   2   11.39    3.27   0
   5  -5   2   -1.33    3.52   0
  -5   5  -2    6.93    3.35   0
  -5   5  -2   13.83    3.44   0
   5  -5   2   10.17    3.75   0
   6  -5   2   18.27    3.41   0
  -6   5  -2    1.82    3.16   0
  -6   5  -2   -4.94    3.82   0
  -6   5  -2    3.88    3.19   0
  -6   5  -2    3.84    3.46   0
   6  -5   2   11.01    3.65   0
   6  -5   2    9.41    3.45   0
   7  -5   2   69.71    3.72   0
   7  -5   2   71.06    3.56   0
  -7   5  -2   66.92    3.46   0
  -7   5  -2   63.03    3.69   0
  -7   5  -2   63.67    3.60   0
  -7   5  -2   62.28    3.76   0
  -7   5  -2   57.07    3.42   0
   7  -5   2   70.10    3.46   0
   7   4  -2    8.19    3.08   0
  -7  -4   2    6.52    2.92   0
  -7  -4   2    7.53    3.44   0
  -7  -4   2    6.38    3.12   0
   7   4  -2   12.18    3.15   0
   7   4  -2    7.53    3.61   0
  -6  -4   2   -2.09    3.31   0
  -6  -4   2   -0.42    3.03   0
   6   4  -2    6.48    3.09   0
  -6  -4   2    0.99    3.00   0
   6   4  -2   -3.82    3.38   0
   6   4  -2    0.00    3.09   0
  -5  -4   2    5.71    3.50   0
  -5  -4   2    6.32    3.17   0
  -5  -4   2   10.28    3.30   0
   5   4  -2    5.42    3.47   0
  -5  -4   2    8.46    5.05   0
   5   4  -2    9.46    3.53   0
  -5  -4   2    6.12    5.07   0
   5   4  -2    0.52    3.47   0
  -4  -4   2   16.66    3.64   0
   4   4  -2   15.02    3.51   0
  -4  -4   2   14.30    2.81   0
   4   4  -2   20.65    3.73   0
  -4  -4   2   16.22    4.39   0
   4   4  -2   18.69    3.45   0
  -3  -4   2   25.36    4.87   0
   3   4  -2   19.77    3.90   0
  -3  -4   2    9.83    3.75   0
   3   4  -2   26.28    3.86   0
   3   4  -2   24.14    4.13   0
   3   4  -2   22.77    4.89   0
   3   4  -2   23.63    3.94   0
   2   4  -2   37.18    4.29   0
   2   4  -2   39.75    4.64   0
   2   4  -2   39.55    3.94   0
   2   4  -2   32.55    4.02   0
  -2  -4   2   37.90    4.70   0
  -2  -4   2   39.08    3.24   0
   2   4  -2   36.86    4.02   0
   1   4  -2  105.00    4.17   0
   1   4  -2  107.22    4.23   0
   1   4  -2  115.62    4.38   0
   1   4  -2  115.61    4.62   0
  -1  -4   2  113.02    4.43   0
  -1  -4   2   96.49    4.19   0
   0  -4   2   25.26    4.22   0
   0   4  -2   28.74    4.11   0
   0   4  -2   15.19    4.11   0
   0  -4   2   22.05    4.04   0
   0  -4   2   20.71    4.68   0
   0   4  -2   28.59    4.39   0
  -1   4  -2  365.16    4.21   0
  -1   4  -2  378.67    4.83   0
   1  -4   2  353.10    4.84   0
  -1   4  -2  428.88    5.20   0
  -1   4  -2  354.09    5.68   0
   1  -4   2  399.05    5.06   0
   1  -4   2  382.77    4.94   0
  -2   4  -2   22.42    4.68   0
  -2   4  -2   46.11    4.91   0
  -2   4  -2   35.43    3.89   0
   2  -4   2   33.32    4.46   0
   2  -4   2   32.67    3.99   0
  -2   4  -2   32.13    4.28   0
   2  -4   2   39.52    4.14   0
   3  -4   2  338.50    4.74   0
  -3   4  -2  364.50    4.82   0
   3  -4   2  371.43    4.93   0
  -3   4  -2  350.06    5.00   0
  -3   4  -2  389.36    5.12   0
  -3   4  -2  329.88    4.90   0
   3  -4   2  327.14    4.82   0
  -4   4  -2  444.13    4.82   0
  -4   4  -2  442.18    5.48   0
   4  -4   2  358.86    4.90   0
   4  -4   2  499.67    5.54   0
  -4   4  -2  422.22    5.57   0
  -4   4  -2  336.86    4.85   0
   4  -4   2  469.13    5.09   0
   5  -4   2  147.03    4.17   0
  -5   4  -2  151.20    3.86   0
  -5   4  -2  122.47    4.40   0
   5  -4   2  124.81    4.10   0
   5  -4   2  161.47    4.46   0
  -5   4  -2   90.14    3.87   0
  -5   4  -2  159.56    4.36   0
  -6   4  -2   26.03    3.63   0
  -6   4  -2   21.57    3.43   0
  -6   4  -2   31.51    3.92   0
  -6   4  -2   18.92    3.85   0
   6  -4   2   34.64    3.95   0
   6  -4   2   30.67    3.87   0
  -6   4  -2   23.05    3.81   0
   6  -4   2   13.92    3.46   0
  -7   4  -2   -1.79    3.61   0
  -7   4  -2    1.21    3.74   0
   7  -4   2    0.43    3.19   0
   7  -4   2   -6.16    3.27   0
  -7   4  -2    1.96    3.19   0
  -7   4  -2    1.80    3.03   0
  -7   4  -2    1.03    3.76   0
   7  -4   2    0.75    3.32   0
   7   3  -2   19.03    3.31   0
  -7  -3   2   20.15    3.10   0
   7   3  -2   27.10    3.24   0
  -7  -3   2   27.79    3.18   0
   7   3  -2   29.46    3.29   0
  -7  -3   2   17.32    3.22   0
   6   3  -2   77.03    3.06   0
  -6  -3   2   98.31    5.86   0
   6   3  -2   57.14    3.63   0
   6   3  -2   71.63    4.13   0
  -6  -3   2   58.88    3.53   0
  -6  -3   2   85.49    6.10   0
  -6  -3   2   86.89    3.63   0
  -6  -3   2   67.98    3.42   0
   5   3  -2  211.08    4.07   0
  -5  -3   2  234.36    4.69   0
  -5  -3   2  198.06    4.04   0
   5   3  -2  184.22    3.56   0
   5   3  -2  219.14    4.71   0
  -5  -3   2  247.26    6.13   0
  -5  -3   2  168.68    4.00   0
  -5  -3   2  192.15    6.36   0
   4   3  -2   -0.90    3.98   0
  -4  -3   2    0.20    4.90   0
   4   3  -2    3.50    3.99   0
  -4  -3   2    0.13    4.90   0
  -4  -3   2   -0.45    3.80   0
  -4  -3   2   -2.77    3.66   0
  -4  -3   2   -0.04    3.94   0
   4   3  -2    0.58    3.67   0
  -3  -3   2  158.29    4.52   0
   3   3  -2  162.07    3.62   0
  -3  -3   2  176.31    5.52   0
  -3  -3   2  156.65    4.13   0
   3   3  -2  191.04    5.64   0
  -3  -3   2  167.83    4.66   0
   3   3  -2  171.93    4.56   0
   3   3  -2  155.18    4.56   0
   2   3  -2   34.20    3.83   0
  -2  -3   2   35.80    4.67   0
   2   3  -2   38.78    4.78   0
  -2  -3   2   42.32    3.91   0
   2   3  -2   54.73    4.16   0
  -2  -3   2   43.97    4.19   0
   2   3  -2   36.57    4.02   0
   2   3  -2   40.77    4.08   0
   1   3  -2    8.92    4.43   0
  -1  -3   2    1.25    3.70   0
   1   3  -2    8.42    4.35   0
   1   3  -2   13.27    4.67   0
   1   3  -2   11.27    4.05   0
  -1  -3   2    4.95    4.23   0
   1   3  -2    5.64    3.34   0
   0  -3   2  142.88    4.90   0
   0  -3   2  149.07    4.95   0
   0  -3   2  160.12    4.81   0
   0   3  -2  141.05    4.90   0
   0   3  -2  138.42    4.86   0
   0   3  -2  151.47    4.85   0
   1  -3   2  476.15    5.63   0
  -1   3  -2  457.29    5.76   0
  -1   3  -2  520.75    5.52   0
  -1   3  -2  481.89    5.50   0
  -1   3  -2  569.37    6.38   0
   1  -3   2  480.01    5.55   0
   1  -3   2  505.20    5.72   0
   2  -3   2  299.35    5.14   0
   2  -3   2  290.58    4.98   0
   2  -3   2  326.93    5.22   0
  -2   3  -2  285.08    5.11   0
  -2   3  -2  326.13    5.54   0
  -2   3  -2  304.55    4.28   0
  -2   3  -2  352.10    6.00   0
   3  -3   2  109.88    4.79   0
  -3   3  -2  104.71    4.61   0
  -3   3  -2  125.22    5.15   0
  -3   3  -2  111.92    3.70   0
   3  -3   2  112.03    4.44   0
   3  -3   2  130.74    4.98   0
   3  -3   2  108.39    4.57   0
   4  -3   2   19.95    4.77   0
  -4   3  -2   26.47    4.92   0
  -4   3  -2   20.08    3.97   0
  -4   3  -2   14.53    4.77   0
   4  -3   2   16.82    4.35   0
  -4   3  -2   18.61    4.20   0
   4  -3   2   25.16    4.41   0
  -5   3  -2  129.98    4.77   0
  -5   3  -2  153.19    4.92   0
   5  -3   2  118.95    4.25   0
   5  -3   2  169.43    4.14   0
  -5   3  -2  176.92    5.03   0
  -5   3  -2  157.78    4.13   0
  -5   3  -2  108.46    4.24   0
   5  -3   2  164.60    4.40   0
  -6   3  -2    4.33    3.45   0
   6  -3   2   14.38    3.62   0
  -6   3  -2   12.79    3.42   0
   6  -3   2   17.63    3.84   0
  -6   3  -2   13.40    3.99   0
   6  -3   2    5.38    3.61   0
  -6   3  -2    9.69    4.15   0
  -6   3  -2   10.16    3.84   0
  -7   3  -2   -1.71    3.56   0
   7  -3   2    3.65    3.46   0
  -7   3  -2   -2.43    3.82   0
  -7   3  -2    6.10    3.15   0
   7  -3   2    2.34    3.74   0
  -7   3  -2    8.68    3.07   0
   7  -3   2    5.09    3.36   0
  -7   3  -2    0.35    3.85   0
  -8   3  -2   -1.35    4.07   0
  -8   3  -2    0.82    4.15   0
  -8   3  -2   -5.42    3.23   0
  -8   3  -2   -3.01    3.46   0
  -8   3  -2    2.00    3.01   0
   8  -3   2   -0.52    3.19   0
   8  -3   2   -0.74    2.78   0
  -7  -2   2   87.37    5.03   0
   7   2  -2   51.93    3.38   0
  -7  -2   2   81.98    4.09   0
  -7  -2   2   69.50    3.36   0
  -7  -2   2   57.50    3.38   0
   7   2  -2   74.29    3.59   0
   7   2  -2   81.78    3.95   0
  -7  -2   2   79.91    5.21   0
  -6  -2   2  111.61    5.26   0
  -6  -2   2  109.43    3.72   0
   6   2  -2   62.79    3.80   0
   6   2  -2   86.39    3.68   0
  -6  -2   2   97.06    4.99   0
  -6  -2   2   72.29    3.60   0
  -6  -2   2   78.11    3.44   0
   6   2  -2   92.21    3.76   0
  -5  -2   2  114.96    5.28   0
   5   2  -2  111.27    3.52   0
  -5  -2   2   92.06    3.94   0
  -5  -2   2   94.64    3.84   0
  -5  -2   2  117.14    5.12   0
  -5  -2   2  114.69    4.56   0
   5   2  -2  113.74    4.13   0
   5   2  -2   90.06    4.08   0
   4   2  -2  390.45    4.77   0
  -4  -2   2  431.31    6.61   0
  -4  -2   2  355.14    4.85   0
  -4  -2   2  369.74    6.38   0
  -4  -2   2  412.21    5.20   0
  -4  -2   2  354.22    4.67   0
   4   2  -2  412.49    5.74   0
   4   2  -2  368.84    4.84   0
  -3  -2   2    1.24    4.01   0
   3   2  -2    5.61    4.12   0
   3   2  -2    7.27    3.94   0
   3   2  -2    8.74    4.09   0
  -3  -2   2    5.53    4.88   0
  -3  -2   2    4.77    4.96   0
  -3  -2   2    3.28    3.85   0
  -3  -2   2    9.01    4.10   0
  -2  -2   2  758.23    6.05   0
   2   2  -2  872.37    8.03   0
   2   2  -2  807.99    6.35   0
  -2  -2   2  843.78    8.08   0
  -2  -2   2  703.50    6.07   0
  -2  -2   2  782.39    6.28   0
   2   2  -2  695.41    6.12   0
   2   2  -2  752.61    6.12   0
   1   2  -2   44.89    5.06   0
  -1  -2   2   49.61    5.19   0
  -1  -2   2   47.07    5.37   0
   1   2  -2   41.75    5.04   0
   1   2  -2   52.05    5.63   0
  -1  -2   2   46.74    4.48   0
   1   2  -2   45.54    5.39   0
   1   2  -2   50.65    5.98   0
   0  -2   2   30.21    6.06   0
   0   2  -2   29.78    5.35   0
   0  -2   2   30.57    5.69   0
   0   2  -2   27.39    6.76   0
   0  -2   2   29.00    5.89   0
   0   2  -2   27.82    6.03   0
   0   2  -2   33.11    5.90   0
   1  -2   2   93.49    6.82   0
  -1   2  -2   99.47    7.00   0
   1  -2   2   98.19    5.71   0
   1  -2   2  106.53    6.06   0
  -1   2  -2  108.13    5.82   0
  -1   2  -2  105.82    6.42   0
  -1   2  -2  115.18    6.50   0
  -2   2  -2  664.21    6.34   0
   2  -2   2  671.51    6.26   0
   2  -2   2  679.54    7.04   0
  -2   2  -2  733.14    7.53   0
  -2   2  -2  744.16    6.24   0
   2  -2   2  747.96    6.85   0
   2  -2   2  687.98    6.25   0
   3  -2   2   23.78    4.29   0
  -3   2  -2   19.66    4.35   0
  -3   2  -2   21.94    5.32   0
   3  -2   2   36.74    4.50   0
   3  -2   2   28.65    5.03   0
  -3   2  -2   28.40    4.18   0
  -4   2  -2    8.06    4.89   0
   4  -2   2    3.72    4.77   0
   4  -2   2   -1.32    4.44   0
  -4   2  -2    7.58    4.83   0
  -4   2  -2    5.99    4.31   0
  -4   2  -2    3.21    3.46   0
   4  -2   2    4.93    4.75   0
  -4   2  -2    6.17    4.85   0
  -5   2  -2   49.63    4.50   0
  -5   2  -2   43.86    4.65   0
   5  -2   2   41.64    4.18   0
   5  -2   2   40.51    4.34   0
  -5   2  -2   40.60    4.09   0
   5  -2   2   54.12    4.87   0
  -5   2  -2   54.07    4.71   0
  -5   2  -2   51.78    4.59   0
   6  -2   2   38.73    3.68   0
   6  -2   2   31.99    3.66   0
   6  -2   2   19.33    3.90   0
  -6   2  -2   34.42    3.50   0
  -6   2  -2   28.51    4.80   0
  -6   2  -2   49.64    3.99   0
  -6   2  -2   32.24    3.66   0
  -6   2  -2   32.65    5.06   0
   7  -2   2   76.37    3.58   0
  -7   2  -2   85.33    4.76   0
  -7   2  -2   79.77    3.60   0
  -7   2  -2   72.72    3.35   0
   7  -2   2   85.17    3.67   0
  -7   2  -2   86.69    3.84   0
  -7   2  -2   82.44    4.99   0
   7  -2   2   91.05    4.00   0
   8  -2   2   -1.53    3.10   0
  -8   2  -2    5.26    3.00   0
   8  -2   2    2.89    3.59   0
  -8   2  -2   -4.11    3.07   0
  -8   2  -2   -3.68    4.76   0
  -8   2  -2    0.35    4.28   0
   8  -2   2    1.88    3.41   0
  -8   2  -2    1.49    3.21   0
  -8  -1   2    6.63    3.48   0
   8   1  -2    3.16    3.09   0
  -8  -1   2   -1.13    3.17   0
  -8  -1   2    7.29    3.86   0
   8   1  -2   10.10    3.46   0
  -8  -1   2    5.16    3.77   0
   8   1  -2    8.51    3.16   0
  -8  -1   2    8.63    3.17   0
  -7  -1   2   19.97    3.73   0
  -7  -1   2   11.36    3.27   0
  -7  -1   2   25.88    3.87   0
   7   1  -2   30.60    3.84   0
  -7  -1   2   25.18    3.03   0
  -7  -1   2   30.77    4.08   0
   7   1  -2   23.24    3.36   0
   7   1  -2   13.70    3.33   0
   6   1  -2   -4.20    2.97   0
   6   1  -2    5.62    3.84   0
  -6  -1   2    2.76    3.34   0
  -6  -1   2    3.62    3.91   0
  -6  -1   2    1.18    3.41   0
  -6  -1   2   -3.60    4.32   0
   6   1  -2    2.44    3.55   0
  -6  -1   2   -0.32    4.43   0
   5   1  -2  205.33    4.56   0
  -5  -1   2  216.88    5.76   0
  -5  -1   2  189.51    4.31   0
  -5  -1   2  144.27    3.57   0
  -5  -1   2  208.89    5.14   0
   5   1  -2  201.28    4.53   0
  -5  -1   2  251.46    5.55   0
   5   1  -2  166.49    3.63   0
  -4  -1   2  289.40    5.74   0
  -4  -1   2  221.19    4.68   0
   4   1  -2  227.22    4.76   0
   4   1  -2  251.68    4.56   0
  -4  -1   2  238.46    3.87   0
  -4  -1   2  248.99    5.48   0
  -4  -1   2  223.70    5.67   0
   4   1  -2  252.90    5.36   0
  -3  -1   2  231.93    4.83   0
  -3  -1   2  259.65    4.96   0
   3   1  -2  236.93    4.85   0
   3   1  -2  269.96    5.07   0
  -3  -1   2  309.66    6.40   0
  -3  -1   2  277.53    5.01   0
   3   1  -2  275.11    4.88   0
   2   1  -2  124.84    5.41   0
  -2  -1   2  126.79    5.55   0
  -2  -1   2  117.91    5.35   0
   2   1  -2  129.22    4.52   0
   2   1  -2  106.41    5.39   0
  -2  -1   2  105.59    5.41   0
  -2  -1   2  142.25    6.13   0
  -1  -1   2   14.19    6.48   0
  -1  -1   2   12.52    6.78   0
   1   1  -2   13.83    6.40   0
  -1  -1   2   14.22    5.37   0
   1   1  -2   17.01    6.24   0
   1   1  -2   13.35    6.62   0
   1   1  -2   15.71    6.54   0
  -1  -1   2   12.11    6.42   0
   0   1  -2   18.55    5.21   0
   0  -1   2   15.07    6.35   0
   0  -1   2   17.41    6.68   0
   0  -1   2   17.13    6.51   0
   0  -1   2   14.19    7.54   0
   0   1  -2   13.87    7.73   0
   0   1  -2   18.31    6.55   0
  -1   1  -2   18.48    8.60   0
   1  -1   2   16.57    6.88   0
   1  -1   2   17.26    7.50   0
  -1   1  -2   15.38    8.03   0
   1  -1   2   21.46    5.48   0
   1  -1   2   21.59    9.15   0
  -1   1  -2   20.83    6.51   0
  -2   1  -2  142.34    6.31   0
  -2   1  -2  165.87    6.08   0
   2  -1   2  155.23    6.16   0
  -2   1  -2  166.50    6.98   0
  -2   1  -2  139.10    7.35   0
   2  -1   2  139.65    7.28   0
   2  -1   2  166.20    6.95   0
   2  -1   2  147.93    6.51   0
  -3   1  -2  789.40    6.81   0
   3  -1   2  719.99    6.23   0
   3  -1   2  835.56    7.25   0
   3  -1   2  798.41    7.18   0
  -3   1  -2  696.03    6.08   0
  -3   1  -2  834.11    9.60   0
  -3   1  -2  669.99    9.33   0
  -3   1  -2  831.31    7.34   0
  -4   1  -2   87.98    6.16   0
   4  -1   2   89.87    4.60   0
  -4   1  -2  101.47    6.38   0
   4  -1   2   89.22    4.52   0
  -4   1  -2   80.68    4.39   0
  -4   1  -2   99.03    4.50   0
   4  -1   2   90.31    5.61   0
  -4   1  -2   89.99    5.18   0
   5  -1   2   16.89    4.19   0
  -5   1  -2   12.09    4.14   0
  -5   1  -2   14.72    5.11   0
   5  -1   2   15.75    4.95   0
   5  -1   2   10.17    4.91   0
  -5   1  -2   13.67    5.24   0
  -5   1  -2   14.56    4.57   0
  -5   1  -2    2.85    4.01   0
  -6   1  -2  130.86    5.64   0
   6  -1   2  116.40    4.16   0
  -6   1  -2   85.62    3.89   0
   6  -1   2  115.50    4.37   0
  -6   1  -2  102.33    3.95   0
   6  -1   2   90.97    4.09   0
  -6   1  -2  120.02    5.43   0
  -7   1  -2   93.66    3.53   0
  -7   1  -2   74.47    3.42   0
   7  -1   2   86.54    4.09   0
  -7   1  -2   92.88    5.42   0
   7  -1   2   66.79    3.75   0
  -7   1  -2   92.38    4.96   0
   7  -1   2  111.12    4.18   0
   8  -1   2  145.33    4.43   0
  -8   1  -2  161.22    6.05   0
  -8   1  -2  167.30    3.86   0
   8  -1   2  114.78    3.14   0
   8  -1   2  146.98    4.00   0
  -8   1  -2  117.82    3.02   0
  -8   1  -2  139.61    5.88   0
  -8   1  -2  132.36    3.76   0
  -8   0   2   14.86    3.44   0
   8   0  -2    7.08    3.30   0
   8   0  -2   10.17    3.61   0
   8   0  -2   18.52    3.20   0
  -8   0   2   12.26    3.07   0
  -8   0   2   17.49    3.58   0
  -8   0   2   19.20    3.38   0
  -8   0   2    8.58    2.97   0
   7   0  -2    1.35    3.28   0
  -7   0   2   -2.12    3.06   0
  -7   0   2   -4.15    3.80   0
  -7   0   2    1.49    3.09   0
   7   0  -2   -2.32    3.21   0
  -7   0   2    5.78    3.51   0
   7   0  -2    5.53    4.02   0
   6   0  -2   45.65    3.93   0
   6   0  -2   29.58    3.87   0
  -6   0   2   35.17    3.69   0
   6   0  -2   32.55    3.83   0
  -6   0   2   32.38    3.68   0
  -6   0   2   37.72    4.09   0
   5   0  -2  182.62    4.56   0
  -5   0   2  207.82    5.17   0
  -5   0   2  166.93    4.45   0
   5   0  -2  193.44    5.16   0
   5   0  -2  236.63    4.64   0
  -5   0   2  176.58    4.42   0
   5   0  -2  162.25    4.57   0
  -4   0   2  202.56    4.50   0
   4   0  -2  196.81    4.60   0
   4   0  -2  234.87    5.38   0
   4   0  -2  204.54    5.49   0
  -4   0   2  220.72    5.53   0
   4   0  -2  222.73    4.65   0
  -4   0   2  212.74    4.61   0
  -3   0   2   19.25    4.34   0
   3   0  -2   16.49    4.54   0
   3   0  -2   16.77    4.87   0
   3   0  -2   17.63    4.62   0
  -3   0   2   14.82    4.55   0
  -3   0   2   16.23    4.64   0
   3   0  -2   14.15    4.47   0
  -2   0   2  124.88    6.06   0
  -2   0   2  137.96    6.92   0
  -2   0   2  138.35    5.11   0
   2   0  -2  136.72    6.15   0
   2   0  -2  138.47    5.82   0
  -2   0   2  113.26    5.62   0
   2   0  -2  117.87    5.97   0
   2   0  -2  114.63    5.94   0
   1   0  -2  613.93    8.37   0
  -1   0   2  513.05    8.05   0
  -1   0   2  585.86    8.48   0
  -1   0   2  532.50    8.68   0
   1   0  -2  587.87    8.27   0
  -1   0   2  588.07    7.53   0
   0   0   2 1564.27   11.97   0
   0   0   2 1400.16   14.61   0
   0   0  -2 1501.53   12.33   0
   0   0   2 1411.04   12.20   0
   1   0   2  150.63    7.06   0
  -1   0  -2  169.54    9.93   0
   1   0   2  178.66    8.08   0
   1   0   2  178.55    9.38   0
  -1   0  -2  161.43    8.17   0
  -2   0  -2   35.72    6.45   0
   2   0   2   33.09    7.16   0
  -2   0  -2   39.93    6.09   0
   2   0   2   36.40    7.14   0
   2   0   2   34.35    6.42   0
   2   0   2   39.34   12.00   0
  -2   0  -2   39.18   12.60   0
  -3   0  -2   29.97    4.87   0
   3   0   2   37.05    4.69   0
   3   0   2   43.82    8.09   0
   3   0   2   37.43    4.79   0
  -3   0  -2   36.16    5.34   0
  -3   0  -2   39.72    7.66   0
   3   0   2   38.21    6.70   0
  -4   0  -2  122.00    4.64   0
   4   0   2  103.32    4.30   0
   4   0   2  132.54    6.33   0
  -4   0  -2  118.36    6.59   0
   4   0   2  105.27    5.27   0
  -4   0  -2  101.32    3.67   0
   4   0   2  110.41    4.75   0
   5   0   2  179.53    6.10   0
  -5   0  -2  191.60    5.55   0
   5   0   2  159.89    4.79   0
   5   0   2  169.25    5.91   0
  -5   0  -2  188.47    5.94   0
   5   0   2  144.95    4.60   0
  -5   0  -2  181.36    4.50   0
  -5   0  -2  137.54    4.48   0
  -6   0  -2    4.16    4.20   0
  -6   0  -2    3.31    3.52   0
   6   0   2    2.43    5.05   0
   6   0   2    3.79    3.74   0
  -6   0  -2    2.39    4.83   0
   6   0   2   -2.90    3.70   0
  -6   0  -2   -1.92    3.50   0
   6   0   2    2.23    4.16   0
  -7   0  -2   15.35    4.05   0
   7   0   2    7.82    2.93   0
  -7   0  -2   16.23    3.34   0
  -7   0  -2   16.12    4.63   0
  -7   0  -2   13.19    2.75   0
   7   0   2   11.92    4.56   0
   7   0   2   22.02    3.51   0
  -8   0  -2  164.22    4.44   0
   8   0   2  136.64    3.80   0
  -8   0  -2  134.09    3.87   0
   8   0   2  112.39    3.57   0
  -8   0  -2  143.60    5.48   0
  -8   0  -2  142.00    5.37   0
  -8   0  -2  118.05    3.30   0
   8   0   2  121.27    4.95   0
  -8   1   2   18.23    3.36   0
  -8   1   2   14.24    3.11   0
   8  -1  -2   27.84    3.09   0
   8  -1  -2   30.51    3.26   0
  -8   1   2   23.53    3.73   0
  -8   1   2    8.59    3.01   0
  -7   1   2    5.42    3.57   0
   7  -1  -2    3.16    3.69   0
   7  -1  -2   -1.35    3.29   0
  -7   1   2    2.02    3.83   0
   7  -1  -2   -4.81    3.64   0
   7  -1  -2    3.19    3.30   0
  -7   1   2    1.96    3.17   0
  -7   1   2    9.23    3.09   0
   6  -1  -2   26.59    3.84   0
  -6   1   2   22.11    4.00   0
  -6   1   2   25.90    3.66   0
  -6   1   2   12.89    3.60   0
   6  -1  -2   11.32    3.79   0
   6  -1  -2   10.87    3.66   0
  -6   1   2   20.10    3.59   0
   6  -1  -2   20.53    3.97   0
  -5   1   2    4.06    4.83   0
  -5   1   2    3.83    4.49   0
   5  -1  -2    3.49    3.89   0
   5  -1  -2    3.63    3.56   0
   5  -1  -2   -6.33    4.57   0
  -5   1   2    2.68    3.85   0
   5  -1  -2   -6.03    3.29   0
  -5   1   2   -1.11    4.10   0
   4  -1  -2   17.79    4.30   0
  -4   1   2   15.32    4.14   0
   4  -1  -2   25.21    4.90   0
   4  -1  -2   25.59    4.64   0
   4  -1  -2   21.07    4.22   0
  -4   1   2   18.87    3.47   0
  -4   1   2   18.66    4.60   0
  -4   1   2   17.03    4.90   0
   3  -1  -2  293.46    5.24   0
  -3   1   2  336.22    5.28   0
  -3   1   2  349.28    5.73   0
   3  -1  -2  382.94    5.68   0
   3  -1  -2  313.17    5.25   0
  -3   1   2  285.73    5.17   0
   3  -1  -2  341.27    5.21   0
  -3   1   2  310.47    5.51   0
  -2   1   2  466.71    6.79   0
  -2   1   2  570.14    7.52   0
   2  -1  -2  464.18    6.58   0
   2  -1  -2  558.63    6.70   0
   2  -1  -2  602.48    6.78   0
   2  -1  -2  495.75    6.87   0
  -2   1   2  480.60    6.85   0
  -2   1   2  529.43    6.75   0
   1  -1  -2 2159.74   11.75   0
  -1   1   2 2552.38   11.99   0
  -1   1   2 2016.79   11.31   0
   1  -1  -2 2401.17   11.48   0
   1  -1  -2 2103.74   11.36   0
   1  -1  -2 2497.12   11.77   0
  -1   1   2 1995.48   11.34   0
  -1   1   2 2433.78   11.67   0
   0  -1  -2 1530.92   11.43   0
   0  -1  -2 1364.33    9.92   0
   0  -1  -2 1385.15   11.17   0
   0   1   2 1456.81   11.56   0
   0   1   2 1455.98   10.76   0
   0   1   2 1486.82   11.47   0
   0   1   2 1697.36   11.54   0
   0  -1  -2 1714.84   11.37   0
   1   1   2 3573.86   23.67   0
   1   1   2 3434.46   13.71   0
  -1  -1  -2 3462.46   16.54   0
   1   1   2 3694.90   16.87   0
  -1  -1  -2 3533.62   13.96   0
   2   1   2  150.65    6.09   0
   2   1   2  161.03    7.08   0
  -2  -1  -2  151.83    6.01   0
  -2  -1  -2  141.97    7.58   0
  -2  -1  -2  132.38    5.33   0
   2   1   2  135.34    5.17   0
  -3  -1  -2  567.13    5.81   0
   3   1   2  556.84    5.65   0
  -3  -1  -2  625.62    8.20   0
   3   1   2  634.58    8.49   0
  -3  -1  -2  609.82    6.01   0
   3   1   2  544.91   11.40   0
   3   1   2  624.87    6.19   0
  -3  -1  -2  595.11   10.99   0
  -4  -1  -2  876.39    5.83   0
   4   1   2 1023.00    8.59   0
   4   1   2  866.32    5.84   0
   4   1   2  919.93   10.30   0
  -4  -1  -2 1016.00    6.28   0
  -4  -1  -2 1073.22    8.18   0
   4   1   2 1039.25    6.50   0
  -4  -1  -2  996.19   10.14   0
  -5  -1  -2  217.51    5.93   0
  -5  -1  -2  210.78    4.44   0
  -5  -1  -2  225.42    6.68   0
   5   1   2  176.97    4.56   0
   5   1   2  219.07    5.81   0
  -5  -1  -2  172.08    4.38   0
   5   1   2  200.24    4.80   0
   5   1   2  193.50    6.97   0
  -6  -1  -2  123.31    5.71   0
  -6  -1  -2  122.91    4.80   0
   6   1   2   76.39    4.00   0
   6   1   2  105.07    5.47   0
  -6  -1  -2   83.88    3.87   0
  -6  -1  -2   91.27    3.77   0
   6   1   2   96.97    4.04   0
  -7  -1  -2   56.62    3.37   0
  -7  -1  -2   73.65    5.00   0
  -7  -1  -2   69.82    4.41   0
   7   1   2   46.79    3.71   0
  -7  -1  -2   50.44    3.36   0
   7   1   2   47.88    3.41   0
   7   1   2   65.61    4.84   0
  -8  -1  -2    2.57    3.93   0
  -8  -1  -2    4.03    3.22   0
   8   1   2   11.04    3.04   0
  -8  -1  -2    6.19    5.12   0
  -8  -1  -2    4.71    2.92   0
   8   1   2    2.24    3.30   0
  -8  -1  -2    4.65    5.07   0
   8   1   2    1.71    4.30   0
   8  -2  -2   29.27    3.25   0
   8  -2  -2   40.84    3.15   0
   8  -2  -2   41.00    3.58   0
  -8   2   2   29.30    3.41   0
  -8   2   2   36.45    3.13   0
  -8   2   2   41.49    3.53   0
  -8   2   2   30.89    3.24   0
  -8   2   2   30.37    3.48   0
  -7   2   2   29.40    3.26   0
  -7   2   2   34.46    3.70   0
   7  -2  -2   19.22    3.49   0
   7  -2  -2   25.77    3.34   0
   7  -2  -2   31.84    3.70   0
  -7   2   2   34.08    3.76   0
  -7   2   2   23.97    3.35   0
   6  -2  -2    3.69    3.31   0
  -6   2   2    0.37    3.90   0
  -6   2   2   -3.34    3.59   0
   6  -2  -2   -0.34    3.68   0
   6  -2  -2    9.79    3.48   0
  -6   2   2   -3.53    3.57   0
  -6   2   2    7.71    3.78   0
  -5   2   2   48.77    4.58   0
  -5   2   2   51.95    4.08   0
  -5   2   2   38.14    4.20   0
  -5   2   2   54.89    4.16   0
  -5   2   2   62.53    4.44   0
   5  -2  -2   56.68    3.95   0
   5  -2  -2   50.20    4.02   0
   5  -2  -2   48.49    4.27   0
  -4   2   2   27.01    4.70   0
  -4   2   2   29.41    4.41   0
  -4   2   2   28.42    4.69   0
  -4   2   2   15.64    4.16   0
  -4   2   2   26.86    4.09   0
   4  -2  -2   27.17    4.41   0
   4  -2  -2   26.02    4.28   0
   4  -2  -2   25.93    4.36   0
   3  -2  -2    4.64    3.44   0
   3  -2  -2    1.44    3.60   0
  -3   2   2    5.40    4.22   0
  -3   2   2    5.17    4.20   0
   3  -2  -2    8.31    4.11   0
  -3   2   2   -1.49    4.40   0
  -3   2   2    6.70    4.44   0
  -3   2   2   -0.98    4.72   0
  -2   2   2  172.31    5.11   0
  -2   2   2  148.16    4.83   0
  -2   2   2  150.13    5.78   0
   2  -2  -2  145.62    5.40   0
  -2   2   2  139.77    5.38   0
  -2   2   2  158.89    5.19   0
   2  -2  -2  142.48    5.23   0
   2  -2  -2  165.10    4.37   0
  -1   2   2  234.89    7.19   0
   1  -2  -2  246.46    6.45   0
  -1   2   2  244.83    6.55   0
   1  -2  -2  207.03    6.20   0
  -1   2   2  207.47    6.88   0
   1  -2  -2  215.10    7.07   0
   1  -2  -2  214.16    6.56   0
  -1   2   2  207.16    6.23   0
   0  -2  -2 1464.18   10.48   0
   0   2   2 1566.07    9.72   0
   0  -2  -2 1539.49    9.51   0
   0  -2  -2 1297.96    8.21   0
   0   2   2 1551.77   10.69   0
   0   2   2 1416.87    8.41   0
   0   2   2 1744.19   10.35   0
   1   2   2   52.64    8.01   0
  -1  -2  -2   53.14    6.09   0
  -1  -2  -2   47.51    7.37   0
   1   2   2   56.62    6.08   0
   1   2   2   72.46    6.59   0
   2   2   2  847.39    6.45   0
  -2  -2  -2  776.08    6.40   0
   2   2   2  746.15    6.34   0
  -2  -2  -2  830.26    7.03   0
   2   2   2  858.88    7.62   0
  -3  -2  -2   26.35    4.08   0
  -3  -2  -2   24.44    4.52   0
   3   2   2   23.93    4.40   0
   3   2   2   17.56    4.20   0
  -3  -2  -2   17.79    4.38   0
   3   2   2   22.04    5.28   0
   4   2   2    2.54    4.93   0
  -4  -2  -2    6.80    3.76   0
   4   2   2    6.96    3.20   0
   4   2   2    3.12    4.24   0
  -4  -2  -2   10.05    3.98   0
  -4  -2  -2    3.03    4.74   0
   5   2   2   57.79    4.83   0
  -5  -2  -2   57.68    3.82   0
  -5  -2  -2   59.57    4.56   0
  -5  -2  -2   47.60    3.99   0
   5   2   2   56.08    4.03   0
   5   2   2   48.31    4.19   0
   6   2   2   19.55    3.53   0
   6   2   2   22.39    3.65   0
  -6  -2  -2   18.89    3.36   0
  -6  -2  -2   21.62    4.25   0
  -6  -2  -2    7.51    3.57   0
   6   2   2   18.30    4.49   0
  -7  -2  -2   27.16    3.20   0
   7   2   2   20.50    3.33   0
   7   2   2   24.97    3.51   0
  -7  -2  -2   15.82    3.07   0
  -7  -2  -2   33.68    3.84   0
   7   2   2   32.86    4.53   0
  -8  -2  -2    5.81    2.88   0
  -8  -2  -2   -0.23    2.99   0
   8   2   2    9.38    3.06   0
   8   2   2   -3.42    3.25   0
  -8  -2  -2    7.07    3.51   0
   8   2   2    5.68    4.07   0
  -7   3   2   36.54    3.15   0
  -7   3   2   40.38    3.31   0
   7  -3  -2   39.86    3.37   0
  -7   3   2   38.46    3.72   0
   7  -3  -2   33.56    3.31   0
  -7   3   2   35.03    3.75   0
   7  -3  -2   33.66    2.90   0
  -6   3   2   57.73    3.60   0
  -6   3   2   38.13    3.72   0
   6  -3  -2   32.95    3.08   0
   6  -3  -2   46.09    3.67   0
   6  -3  -2   45.84    3.86   0
  -6   3   2   42.89    3.93   0
  -6   3   2   32.25    3.55   0
   5  -3  -2  102.84    3.91   0
   5  -3  -2   81.50    4.03   0
  -5   3   2  105.67    4.37   0
   5  -3  -2   99.49    4.09   0
  -5   3   2  102.42    3.97   0
  -5   3   2   85.77    4.10   0
  -5   3   2   78.50    3.78   0
  -5   3   2  117.13    4.39   0
  -4   3   2   -0.77    4.14   0
   4  -3  -2    2.06    3.50   0
   4  -3  -2    1.03    4.06   0
  -4   3   2    4.48    3.99   0
  -4   3   2    3.44    4.14   0
  -4   3   2    4.08    4.08   0
   4  -3  -2    4.09    4.01   0
  -4   3   2   13.53    3.99   0
   3  -3  -2  672.30    5.50   0
  -3   3   2  849.63    5.92   0
  -3   3   2  653.66    5.52   0
  -3   3   2  730.68    5.97   0
  -3   3   2  771.16    5.82   0
   3  -3  -2  827.81    5.69   0
  -3   3   2  776.54    5.77   0
   3  -3  -2  684.72    5.56   0
  -2   3   2  209.59    4.49   0
   2  -3  -2  261.19    4.75   0
  -2   3   2  250.29    4.86   0
  -2   3   2  236.68    5.31   0
  -2   3   2  209.95    5.11   0
   2  -3  -2  227.10    4.99   0
   2  -3  -2  235.42    5.10   0
   1  -3  -2   38.14    4.67   0
   1  -3  -2   35.50    4.66   0
   1  -3  -2   27.73    4.65   0
   1  -3  -2   41.52    5.35   0
  -1   3   2   40.62    4.81   0
  -1   3   2   27.86    4.45   0
  -1   3   2   33.21    4.03   0
  -1   3   2   38.05    5.11   0
   0   3   2  358.94    5.62   0
   0  -3  -2  318.50    5.55   0
   0  -3  -2  314.58    6.19   0
   0   3   2  284.97    5.41   0
   0   3   2  301.60    5.72   0
   0   3   2  300.27    5.72   0
   0  -3  -2  289.89    5.50   0
   1   3   2  475.32    5.78   0
  -1  -3  -2  449.79    7.43   0
  -1  -3  -2  537.18    5.73   0
  -1  -3  -2  432.71    5.64   0
   1   3   2  442.49    6.75   0
   1   3   2  439.16    5.59   0
   2   3   2  578.09    8.77   0
  -2  -3  -2  569.07    9.19   0
   2   3   2  527.18    5.38   0
   2   3   2  661.30    5.99   0
   2   3   2  581.35    5.53   0
  -2  -3  -2  543.19    6.05   0
   2   3   2  490.18    5.40   0
   3   3   2    5.15    3.87   0
  -3  -3  -2    2.24    4.85   0
  -3  -3  -2   -1.35    3.22   0
   3   3   2    7.72    3.93   0
   3   3   2    5.09    4.24   0
  -4  -3  -2  109.80    3.95   0
  -4  -3  -2  119.29    4.46   0
   4   3   2  114.06    3.96   0
   4   3   2  122.70    5.15   0
   4   3   2  115.39    4.11   0
  -4  -3  -2   92.35    3.98   0
   5   3   2   -3.77    3.68   0
   5   3   2    2.06    4.31   0
  -5  -3  -2   -0.81    3.54   0
  -5  -3  -2   -2.72    3.64   0
   5   3   2    2.63    3.76   0
  -5  -3  -2   -0.99    4.23   0
  -6  -3  -2   14.69    3.20   0
   6   3   2    9.35    3.98   0
   6   3   2   13.57    3.57   0
  -6  -3  -2   12.81    3.83   0
  -6  -3  -2    7.32    3.43   0
   6   3   2    3.25    3.50   0
  -7  -3  -2   63.32    3.27   0
   7   3   2   66.66    3.38   0
   7   3   2   83.42    4.39   0
   7   3   2   82.18    3.45   0
  -7  -3  -2   64.38    3.34   0
  -7  -3  -2   82.03    4.12   0
   8   3   2   23.99    3.96   0
   8   3   2   16.85    3.10   0
  -8  -3  -2   15.72    2.99   0
   8   3   2   17.17    3.22   0
  -8  -3  -2    8.78    3.02   0
   7  -4  -2   89.13    3.41   0
  -7   4   2   68.40    3.85   0
   7  -4  -2   75.21    3.47   0
   7  -4  -2   59.04    3.29   0
  -7   4   2   69.09    3.60   0
  -7   4   2   63.54    3.28   0
  -7   4   2   57.55    3.44   0
  -6   4   2   57.74    3.50   0
  -6   4   2   45.72    3.55   0
   6  -4  -2   57.18    3.52   0
  -6   4   2   57.52    3.81   0
  -6   4   2   37.16    3.29   0
   6  -4  -2   50.75    3.46   0
  -6   4   2   55.62    3.91   0
   6  -4  -2   44.09    2.90   0
  -5   4   2   67.83    4.02   0
   5  -4  -2   48.79    3.74   0
  -5   4   2   56.60    3.62   0
  -5   4   2   59.81    3.68   0
  -5   4   2   42.60    3.86   0
   5  -4  -2   61.20    3.58   0
   5  -4  -2   61.50    3.71   0
  -5   4   2   66.88    4.10   0
   4  -4  -2  201.15    4.36   0
  -4   4   2  209.27    4.22   0
  -4   4   2  234.83    4.69   0
  -4   4   2  226.58    4.45   0
  -4   4   2  166.35    4.45   0
  -4   4   2  194.69    4.32   0
   4  -4  -2  221.89    4.29   0
   4  -4  -2  176.75    4.45   0
  -3   4   2   14.08    4.03   0
  -3   4   2   19.54    4.19   0
   3  -4  -2   11.33    4.11   0
  -3   4   2   14.48    4.18   0
   3  -4  -2   15.04    4.04   0
  -3   4   2   10.94    4.25   0
  -3   4   2   14.62    4.12   0
   3  -4  -2   13.70    4.05   0
   2  -4  -2    2.95    4.03   0
  -2   4   2   -0.78    4.20   0
  -2   4   2    5.06    4.14   0
   2  -4  -2   -3.08    4.34   0
  -2   4   2   11.22    3.99   0
   2  -4  -2    2.96    4.00   0
   2  -4  -2    0.17    3.95   0
  -2   4   2    2.27    3.49   0
   1  -4  -2   29.38    4.59   0
   1  -4  -2   21.54    4.22   0
  -1   4   2   17.12    4.52   0
   1  -4  -2   29.44    3.87   0
  -1   4   2   19.03    4.00   0
  -1   4   2   32.87    3.37   0
  -1   4   2   21.74    4.22   0
   0   4   2  119.25    4.38   0
   0  -4  -2  114.39    4.31   0
   0   4   2  124.57    4.43   0
   0   4   2  110.46    4.36   0
   0  -4  -2  111.21    4.36   0
   0  -4  -2  109.22    4.88   0
   0   4   2  105.43    4.64   0
   1   4   2  479.10    5.18   0
  -1  -4  -2  470.02    6.49   0
  -1  -4  -2  499.39    5.21   0
  -1  -4  -2  439.64    4.92   0
   1   4   2  439.26    4.34   0
   1   4   2  468.40    5.93   0
  -2  -4  -2  185.32    6.28   0
   2   4   2  176.70    4.43   0
   2   4   2  178.07    5.89   0
   2   4   2  161.75    4.39   0
   2   4   2  162.89    4.13   0
  -2  -4  -2  175.90    4.36   0
   2   4   2  150.81    4.15   0
  -3  -4  -2  214.20    5.00   0
   3   4   2  217.35    4.11   0
   3   4   2  235.22    4.44   0
   3   4   2  235.11    7.40   0
   3   4   2  194.72    4.14   0
  -3  -4  -2  216.57    7.50   0
   3   4   2  219.92    4.65   0
  -4  -4  -2    0.99    3.76   0
   4   4   2    5.58    3.87   0
   4   4   2    3.57    3.18   0
   4   4   2    1.77    3.83   0
   5   4   2    4.71    3.39   0
   5   4   2   20.23    3.37   0
   5   4   2    9.86    3.59   0
  -5  -4  -2   11.18    3.43   0
  -5  -4  -2    9.67    3.99   0
   6   4   2  183.77    3.92   0
  -6  -4  -2  136.64    3.57   0
   6   4   2  181.12    4.18   0
   6   4   2  135.03    3.80   0
  -6  -4  -2  203.20    4.31   0
   7   4   2    1.59    3.77   0
   7   4   2    9.93    2.94   0
  -7  -4  -2    3.73    3.54   0
  -7  -4  -2    2.80    3.03   0
   7   4   2    4.05    3.33   0
  -7   5   2    9.49    3.31   0
  -7   5   2   -2.14    3.44   0
  -7   5   2    7.82    3.08   0
  -7   5   2    1.37    3.25   0
   7  -5  -2   13.20    3.29   0
   7  -5  -2   10.07    3.34   0
  -6   5   2  137.03    3.50   0
   6  -5  -2  128.67    3.81   0
   6  -5  -2  127.07    3.58   0
  -6   5   2  107.07    3.55   0
  -6   5   2  133.44    4.17   0
  -6   5   2  105.35    3.78   0
  -6   5   2  133.97    3.97   0
   6  -5  -2   95.48    3.57   0
  -5   5   2  202.22    3.97   0
   5  -5  -2  218.35    3.98   0
  -5   5   2  188.08    4.36   0
  -5   5   2  151.70    3.79   0
   5  -5  -2  195.65    4.27   0
   5  -5  -2  162.60    3.43   0
  -5   5   2  215.36    3.98   0
  -5   5   2  205.97    3.77   0
  -4   5   2   19.71    3.89   0
  -4   5   2   36.96    3.58   0
  -4   5   2   37.10    3.98   0
   4  -5  -2   26.92    3.59   0
   4  -5  -2   37.56    3.48   0
   4  -5  -2   28.68    3.08   0
  -4   5   2   34.53    3.78   0
  -4   5   2   28.15    3.60   0
  -3   5   2   42.40    4.11   0
  -3   5   2   36.74    3.91   0
  -3   5   2   27.06    4.27   0
   3  -5  -2   37.62    4.17   0
   3  -5  -2   30.53    3.95   0
  -3   5   2   32.75    3.67   0
   3  -5  -2   31.77    3.81   0
  -2   5   2   93.33    4.22   0
   2  -5  -2   90.20    3.93   0
   2  -5  -2   94.48    3.59   0
   2  -5  -2   93.49    4.55   0
  -2   5   2  102.74    4.18   0
  -2   5   2   90.27    3.96   0
  -2   5   2   90.40    4.46   0
   1  -5  -2  121.22    4.12   0
  -1   5   2  109.08    4.37   0
   1  -5  -2  117.70    4.04   0
  -1   5   2  119.09    4.42   0
  -1   5   2  141.48    4.38   0
   1  -5  -2  120.90    4.03   0
  -1   5   2  117.06    3.43   0
   0   5   2    2.69    3.88   0
   0  -5  -2    8.52    5.21   0
   0   5   2   -0.50    4.09   0
   0   5   2   -1.52    4.30   0
   0   5   2    5.02    3.80   0
   0  -5  -2   -1.78    3.92   0
   0  -5  -2    3.79    3.04   0
  -1  -5  -2  141.29    4.03   0
   1   5   2  135.62    4.28   0
   1   5   2  142.92    5.03   0
  -1  -5  -2  151.30    5.02   0
  -1  -5  -2  152.14    3.58   0
   1   5   2  135.74    4.12   0
   2   5   2   28.98    3.84   0
  -2  -5  -2   26.92    5.55   0
   2   5   2   33.91    4.00   0
   2   5   2   34.95    4.71   0
   2   5   2   22.99    3.88   0
   2   5   2   29.94    4.07   0
  -2  -5  -2   27.84    3.83   0
  -3  -5  -2    6.53    5.15   0
   3   5   2   -3.04    3.75   0
   3   5   2   13.12    4.04   0
   3   5   2    9.35    3.61   0
   3   5   2    9.63    3.87   0
   3   5   2    9.53    5.29   0
  -3  -5  -2    0.35    3.78   0
  -4  -5  -2  139.71    4.14   0
   4   5   2  138.10    3.92   0
   4   5   2  121.32    3.62   0
   4   5   2  140.06    3.98   0
   4   5   2  114.51    3.14   0
   5   5   2   56.96    3.54   0
  -5  -5  -2   53.83    3.78   0
   5   5   2   54.08    3.65   0
   5   5   2   50.16    2.90   0
   5   5   2   48.67    3.32   0
   6   5   2   72.21    3.68   0
   6   5   2   64.01    3.54   0
  -6  -5  -2   81.22    3.89   0
   6   5   2   59.87    3.44   0
   6   5   2   91.43    3.50   0
   7   5   2    1.94    3.56   0
  -7  -5  -2   -3.50    3.43   0
   7   5   2   -4.31    3.21   0
   7   5   2    3.16    3.02   0
  -6   6   2   13.88    3.08   0
  -6   6   2   13.49    3.38   0
  -6   6   2    5.44    3.19   0
  -6   6   2   19.33    3.16   0
   6  -6  -2   17.33    3.16   0
   6  -6  -2   14.63    3.17   0
  -6   6   2    0.51    3.05   0
   6  -6  -2   19.29    3.16   0
  -5   6   2   15.19    3.22   0
  -5   6   2    3.81    3.24   0
  -5   6   2   14.60    3.40   0
  -5   6   2    9.13    3.16   0
  -5   6   2   22.51    3.53   0
   5  -6  -2   18.26    3.31   0
   5  -6  -2    2.75    3.31   0
   5  -6  -2   11.93    3.19   0
  -4   6   2  327.19    4.24   0
  -4   6   2  354.50    4.25   0
   4  -6  -2  241.62    4.09   0
  -4   6   2  216.71    4.23   0
   4  -6  -2  309.13    3.99   0
  -4   6   2  293.77    4.05   0
   4  -6  -2  331.13    4.42   0
  -4   6   2  268.71    4.44   0
   3  -6  -2    3.54    3.72   0
  -3   6   2    0.01    3.64   0
  -3   6   2   -0.96    3.21   0
  -3   6   2    4.10    3.84   0
   3  -6  -2   -0.78    3.29   0
  -3   6   2   -4.18    3.50   0
   3  -6  -2   -3.62    3.46   0
  -2   6   2   39.99    3.73   0
  -2   6   2   50.68    3.64   0
   2  -6  -2   53.68    3.67   0
   2  -6  -2   43.76    3.97   0
   2  -6  -2   49.96    3.61   0
  -2   6   2   45.02    3.65   0
  -2   6   2   51.44    3.85   0
  -1   6   2   98.44    3.89   0
   1  -6  -2   90.12    4.06   0
   1  -6  -2   97.60    3.74   0
   1  -6  -2   82.93    4.25   0
  -1   6   2   93.91    3.57   0
  -1   6   2  102.16    3.90   0
  -1   6   2   93.49    3.87   0
   0   6   2   28.27    4.19   0
   0  -6  -2   26.37    4.24   0
   0   6   2   26.18    3.88   0
   0   6   2   40.94    3.72   0
   0  -6  -2   35.91    4.02   0
   0  -6  -2   23.58    3.77   0
   0   6   2   44.08    3.89   0
  -1  -6  -2   43.07    4.91   0
   1   6   2   43.76    3.93   0
   1   6   2   43.68    3.95   0
  -1  -6  -2   64.26    3.91   0
   1   6   2   37.78    4.00   0
  -1  -6  -2   32.90    3.84   0
   2   6   2  107.97    3.63   0
   2   6   2  134.95    4.88   0
  -2  -6  -2  108.90    5.24   0
   2   6   2   98.26    3.54   0
  -2  -6  -2  112.95    3.75   0
   2   6   2  108.22    3.92   0
   2   6   2  114.71    3.86   0
   3   6   2    5.91    3.54   0
   3   6   2    9.65    3.31   0
  -3  -6  -2    4.25    3.36   0
   3   6   2    6.16    4.54   0
  -3  -6  -2    4.63    4.85   0
   3   6   2   12.01    3.36   0
   3   6   2   11.69    3.52   0
   4   6   2   -2.37    3.52   0
   4   6   2    6.59    5.86   0
  -4  -6  -2    2.68    5.56   0
   4   6   2    6.00    3.28   0
   4   6   2   -0.62    3.27   0
  -4  -6  -2    7.06    3.42   0
   4   6   2    0.73    2.86   0
   5   6   2   82.28    2.90   0
   5   6   2  104.45    3.31   0
   5   6   2  102.23    3.46   0
   5   6   2  108.28    3.65   0
  -5  -6  -2  112.91    3.53   0
   6   6   2   10.70    3.28   0
   6   6   2    1.72    3.05   0
  -6  -6  -2    8.80    3.13   0
   6   6   2   15.44    3.08   0
   6   6   2   15.00    2.70   0
  -5   7   2   11.04    3.04   0
  -5   7   2    4.61    3.13   0
  -5   7   2   -2.14    3.14   0
   5  -7  -2   -0.62    2.60   0
   5  -7  -2    4.63    3.02   0
  -5   7   2   10.35    3.35   0
  -5   7   2    5.97    3.21   0
  -4   7   2    3.07    3.04   0
  -4   7   2    1.07    3.12   0
  -4   7   2    2.82    3.38   0
  -4   7   2    8.11    3.09   0
   4  -7  -2    0.73    3.14   0
   4  -7  -2   19.70    3.28   0
  -4   7   2    5.39    3.11   0
  -3   7   2  203.07    4.08   0
  -3   7   2  242.03    3.88   0
   3  -7  -2  257.69    3.87   0
  -3   7   2  245.41    4.08   0
   3  -7  -2  238.02    3.94   0
  -3   7   2  264.08    3.83   0
   3  -7  -2  249.75    3.84   0
   2  -7  -2   46.23    3.71   0
  -2   7   2   37.56    2.76   0
  -2   7   2   51.20    3.42   0
   2  -7  -2   39.04    3.34   0
  -2   7   2   38.74    3.51   0
  -2   7   2   31.42    3.68   0
   2  -7  -2   41.11    3.52   0
  -1   7   2   88.68    3.57   0
  -1   7   2   84.25    3.81   0
   1  -7  -2   89.83    3.40   0
  -1   7   2  106.11    3.61   0
  -1   7   2   88.28    3.64   0
   1  -7  -2  104.44    3.97   0
   1  -7  -2  110.36    3.09   0
   0   7   2  147.15    3.69   0
   0  -7  -2  139.47    3.48   0
   0   7   2  134.71    3.87   0
   0   7   2  165.22    3.82   0
   0  -7  -2  166.82    3.84   0
   0   7   2  148.65    3.74   0
   0  -7  -2  149.47    4.03   0
  -1  -7  -2   48.74    3.37   0
   1   7   2   39.02    3.65   0
   1   7   2   41.70    3.94   0
  -1  -7  -2   51.39    3.50   0
   1   7   2   32.86    3.62   0
  -1  -7  -2   41.89    3.73   0
   2   7   2   33.68    3.36   0
   2   7   2   27.26    3.22   0
  -2  -7  -2   28.37    3.40   0
   2   7   2   34.94    3.98   0
   2   7   2   26.74    3.28   0
   2   7   2   26.36    3.42   0
  -2  -7  -2   41.81    4.33   0
   3   7   2   -6.10    3.16   0
  -3  -7  -2    2.43    3.05   0
   3   7   2   -2.37    3.05   0
   3   7   2    3.19    4.02   0
   3   7   2    4.89    3.29   0
  -3  -7  -2   -3.29    4.02   0
   3   7   2    5.17    3.06   0
   4   7   2    5.94    3.20   0
  -4  -7  -2    4.41    4.49   0
   4   7   2   -1.55    3.03   0
  -4  -7  -2    4.11    2.92   0
   4   7   2    9.45    3.22   0
   4   7   2    6.99    4.67   0
   4   7   2    3.18    2.91   0
   5   7   2    4.44    3.01   0
   5   7   2    1.98    3.17   0
   5   7   2    3.94    2.97   0
   5   7   2    5.51    3.22   0
  -5  -7  -2    7.45    3.08   0
  -4   8   2   22.90    3.33   0
   4  -8  -2   32.75    3.28   0
   4  -8  -2   23.28    3.16   0
  -4   8   2   33.06    3.12   0
  -4   8   2   15.32    3.06   0
  -4   8   2   23.17    3.21   0
  -4   8   2   24.63    3.18   0
   3  -8  -2  109.27    3.59   0
   3  -8  -2   83.94    3.44   0
  -3   8   2  112.85    3.54   0
   3  -8  -2   95.86    3.40   0
  -3   8   2  122.49    3.35   0
  -3   8   2  101.05    3.53   0
  -3   8   2   77.68    3.50   0
   2  -8  -2  230.36    3.98   0
  -2   8   2  252.25    3.78   0
  -2   8   2  246.36    3.49   0
  -2   8   2  256.73    3.83   0
   2  -8  -2  238.39    3.68   0
  -2   8   2  193.20    3.91   0
   2  -8  -2  236.52    3.81   0
  -1   8   2   18.80    3.21   0
  -1   8   2   30.72    3.16   0
  -1   8   2   26.71    3.42   0
   1  -8  -2   16.09    3.37   0
   1  -8  -2   29.01    3.13   0
  -1   8   2   19.62    3.52   0
   1  -8  -2   18.98    3.23   0
   0   8   2   34.02    3.41   0
   0   8   2   49.50    3.36   0
   0  -8  -2   34.55    3.11   0
   0  -8  -2   49.18    2.85   0
   0   8   2   42.90    3.32   0
   0  -8  -2   47.77    3.89   0
   0   8   2   51.24    3.22   0
  -1  -8  -2    6.20    3.38   0
   1   8   2    7.56    2.99   0
   1   8   2   -0.12    2.60   0
  -1  -8  -2    2.03    2.92   0
   1   8   2   13.60    2.51   0
   1   8   2   13.63    3.13   0
   1   8   2    4.25    3.15   0
   2   8   2  106.04    3.30   0
   2   8   2  150.08    4.18   0
   2   8   2  132.12    3.49   0
   2   8   2  115.58    3.33   0
  -2  -8  -2  136.02    4.35   0
  -2  -8  -2  126.69    3.27   0
   2   8   2  138.43    3.52   0
  -3  -8  -2   38.87    3.91   0
   3   8   2   33.49    2.64   0
   3   8   2   49.02    2.91   0
  -3  -8  -2   50.80    3.25   0
   3   8   2   59.38    3.19   0
   3   8   2   53.74    3.27   0
   3   8   2   47.71    4.08   0
   4   8   2    4.64    2.68   0
   4   8   2   14.60    4.79   0
  -4  -8  -2   13.90    2.89   0
   4   8   2   12.10    2.99   0
   4   8   2   21.56    2.45   0
   4   8   2   16.68    3.15   0
  -4  -8  -2   15.19    4.07   0
   1  -9  -2    0.68    3.39   0
  -1   9   2   16.34    3.18   0
   1  -9  -2    6.30    3.15   0
  -1   9   2   13.31    3.01   0
   1  -9  -2    6.07    3.00   0
  -1   9   2    7.94    3.12   0
  -1   9   2   13.20    3.07   0
   0   9   2    7.10    3.10   0
   0   9   2    8.50    2.81   0
   0  -9  -2   21.81    3.79   0
   0  -9  -2   10.93    3.20   0
   0   9   2   13.95    3.27   0
   0  -9  -2   19.66    2.77   0
   0   9   2    8.03    3.34   0
   1   9   2   25.90    3.52   0
  -1  -9  -2   49.22    2.93   0
   1   9   2   24.02    2.86   0
   1   9   2   27.64    3.09   0
   1   9   2   29.83    3.05   0
   1   9   2   24.39    2.85   0
  -1  -9  -2   24.72    3.75   0
   1   9   2   26.91    3.18   0
   2   8  -3    4.50    3.00   0
   2   8  -3   12.02    2.92   0
   2   8  -3    4.43    3.33   0
  -2  -8   3    6.65    3.35   0
  -2  -8   3   15.66    2.98   0
   2   8  -3   10.15    3.13   0
   2   8  -3    8.21    3.45   0
   1   8  -3   67.11    3.29   0
   1   8  -3   65.36    3.47   0
  -1  -8   3   67.25    3.56   0
   1   8  -3   66.85    3.35   0
   1   8  -3   60.67    3.35   0
  -1  -8   3   62.28    3.23   0
   1   8  -3   70.66    3.28   0
   0   8  -3   52.64    3.47   0
   0   8  -3   58.59    3.30   0
   0  -8   3   51.64    3.65   0
   0   8  -3   58.63    3.07   0
   0  -8   3   54.51    2.71   0
   0   8  -3   62.41    3.32   0
   0   8  -3   53.82    3.72   0
  -1   8  -3   29.88    3.08   0
   1  -8   3   28.64    3.27   0
   1  -8   3   20.04    3.22   0
  -1   8  -3   31.37    3.06   0
  -1   8  -3   23.75    2.89   0
   1  -8   3   26.62    3.18   0
  -1   8  -3   19.74    3.63   0
  -1   8  -3   26.64    3.21   0
  -2   8  -3   -6.47    3.08   0
   2  -8   3   -1.15    3.42   0
  -2   8  -3    2.75    3.04   0
   2  -8   3   -4.55    3.21   0
   2  -8   3   -1.50    3.04   0
  -2   8  -3    2.59    3.08   0
  -2   8  -3    1.06    3.33   0
  -3   8  -3   37.10    2.57   0
  -3   8  -3   27.74    3.55   0
   3  -8   3   31.84    3.20   0
   3  -8   3   29.45    3.08   0
  -3   8  -3   25.24    3.15   0
  -3   8  -3   20.78    3.45   0
   3  -8   3   33.56    3.51   0
  -4  -7   3   31.68    3.83   0
   4   7  -3   34.17    3.26   0
  -4  -7   3   29.79    2.71   0
   4   7  -3   32.77    3.04   0
   4   7  -3   24.91    3.12   0
   4   7  -3   26.65    3.37   0
   4   7  -3   33.41    3.99   0
   3   7  -3   -3.06    3.62   0
  -3  -7   3   -0.07    2.96   0
  -3  -7   3    2.15    3.66   0
   3   7  -3    0.61    2.92   0
   3   7  -3   -3.05    3.06   0
   3   7  -3   12.80    3.10   0
   3   7  -3    5.32    3.21   0
   2   7  -3    8.33    3.75   0
   2   7  -3    8.22    3.24   0
   2   7  -3    7.60    3.25   0
   2   7  -3   11.08    3.07   0
  -2  -7   3    8.08    3.12   0
   2   7  -3   16.37    2.99   0
  -2  -7   3   10.09    3.85   0
   1   7  -3   24.09    3.72   0
   1   7  -3   30.14    3.71   0
  -1  -7   3   30.34    3.48   0
   1   7  -3   20.26    3.26   0
   1   7  -3   25.86    3.19   0
  -1  -7   3   27.31    3.32   0
   1   7  -3   23.66    3.35   0
   0  -7   3   25.54    3.56   0
   0   7  -3   26.57    3.29   0
   0   7  -3   28.62    3.43   0
   0   7  -3   21.01    3.22   0
   0  -7   3   27.61    3.40   0
   0   7  -3   16.53    3.63   0
   0  -7   3   32.61    3.34   0
  -1   7  -3   -5.07    3.15   0
  -1   7  -3    4.07    3.44   0
  -1   7  -3    3.04    3.21   0
   1  -7   3   -0.57    3.09   0
   1  -7   3   -0.71    3.70   0
  -1   7  -3    9.18    3.32   0
  -1   7  -3   -1.54    3.62   0
   1  -7   3   -2.57    3.52   0
   2  -7   3   23.33    3.56   0
  -2   7  -3   26.82    3.24   0
  -2   7  -3   14.80    3.35   0
   2  -7   3   20.16    3.41   0
  -2   7  -3   15.82    3.86   0
  -2   7  -3   20.62    3.36   0
   2  -7   3   20.77    3.27   0
   3  -7   3   19.27    3.53   0
  -3   7  -3   18.35    3.61   0
  -3   7  -3   21.21    3.33   0
   3  -7   3   18.96    3.16   0
  -3   7  -3   22.83    2.60   0
  -3   7  -3   27.70    3.18   0
   3  -7   3   14.93    3.26   0
   4  -7   3   26.81    3.21   0
  -4   7  -3   17.92    3.41   0
   4  -7   3   25.30    3.46   0
  -4   7  -3   32.17    3.17   0
  -4   7  -3   30.20    3.68   0
  -4   7  -3   28.58    3.56   0
   4  -7   3   22.47    3.48   0
  -5   7  -3   -0.13    2.88   0
   5  -7   3    3.13    3.35   0
  -5   7  -3    8.07    2.94   0
   5  -7   3   -6.55    3.37   0
  -5   7  -3   -0.07    3.46   0
  -5   7  -3   -0.14    3.02   0
   5   6  -3   -7.01    3.13   0
   5   6  -3    3.00    2.90   0
   5   6  -3   -5.15    3.01   0
  -5  -6   3    1.41    4.03   0
   5   6  -3   -9.50    3.38   0
  -5  -6   3    5.04    2.94   0
  -5  -6   3   -0.94    3.76   0
  -4  -6   3   -0.69    3.80   0
  -4  -6   3   -4.31    3.14   0
   4   6  -3    6.30    3.96   0
   4   6  -3    0.92    3.02   0
   4   6  -3   -0.44    3.18   0
   4   6  -3   -6.89    3.15   0
   4   6  -3   -2.54    3.09   0
   3   6  -3   10.16    3.19   0
  -3  -6   3    9.51    3.82   0
   3   6  -3    5.41    3.22   0
   3   6  -3    4.31    3.75   0
   3   6  -3   10.07    2.84   0
   3   6  -3    7.70    3.53   0
  -3  -6   3   11.88    3.36   0
   2   6  -3   21.69    3.62   0
   2   6  -3   14.73    3.41   0
  -2  -6   3   25.06    3.96   0
   2   6  -3   27.95    3.86   0
   2   6  -3   16.75    3.26   0
  -2  -6   3   24.05    2.82   0
   2   6  -3   27.25    2.88   0
  -1  -6   3    9.47    3.56   0
   1   6  -3   11.03    3.18   0
   1   6  -3   17.51    3.53   0
  -1  -6   3    7.23    3.50   0
   1   6  -3    7.55    3.27   0
   1   6  -3    8.50    3.58   0
   1   6  -3    7.70    3.46   0
   0   6  -3    6.07    3.29   0
   0   6  -3    6.79    3.65   0
   0  -6   3    8.67    3.52   0
   0   6  -3    0.78    3.51   0
   0  -6   3   12.16    3.57   0
   0   6  -3   -6.86    3.65   0
   0  -6   3    4.56    4.03   0
   1  -6   3    3.67    3.64   0
   1  -6   3   -1.41    3.58   0
   1  -6   3   -4.43    3.39   0
  -1   6  -3    1.00    3.31   0
  -1   6  -3   -2.58    3.49   0
  -1   6  -3    1.20    3.66   0
  -1   6  -3    2.02    3.49   0
  -2   6  -3    5.84    3.35   0
  -2   6  -3    2.21    2.85   0
   2  -6   3   13.90    3.18   0
   2  -6   3   12.95    3.05   0
   2  -6   3   -2.29    3.39   0
  -2   6  -3    2.24    3.52   0
  -2   6  -3    3.10    3.88   0
  -3   6  -3   16.58    3.96   0
  -3   6  -3   19.61    3.90   0
  -3   6  -3   27.05    3.34   0
   3  -6   3   24.34    3.26   0
  -3   6  -3   12.07    3.71   0
   3  -6   3   20.09    3.64   0
   3  -6   3   16.04    3.59   0
   4  -6   3    5.29    3.50   0
  -4   6  -3    5.81    3.17   0
  -4   6  -3   11.72    3.38   0
  -4   6  -3    6.79    3.48   0
   4  -6   3   -5.14    3.69   0
   4  -6   3   -2.74    3.49   0
  -4   6  -3   -6.31    3.83   0
  -5   6  -3   -1.71    3.23   0
   5  -6   3   -1.83    3.52   0
  -5   6  -3    7.11    3.85   0
  -5   6  -3    0.95    3.57   0
   5  -6   3    2.15    3.28   0
  -5   6  -3    3.65    3.13   0
   6  -6   3    6.17    3.22   0
  -6   6  -3   12.74    3.71   0
  -6   6  -3    9.06    3.17   0
  -6   6  -3   15.30    3.49   0
   6  -6   3    7.18    3.24   0
  -6   6  -3   10.07    3.06   0
  -6  -5   3   14.44    5.71   0
   6   5  -3   11.68    3.28   0
  -6  -5   3   10.36    5.55   0
   6   5  -3   12.64    2.97   0
  -6  -5   3   11.27    3.33   0
   6   5  -3   22.28    3.38   0
   6   5  -3    7.77    3.03   0
   5   5  -3   -1.85    2.67   0
   5   5  -3    9.85    3.11   0
  -5  -5   3    1.88    4.10   0
   5   5  -3    2.96    3.56   0
  -5  -5   3    7.71    4.00   0
  -5  -5   3    5.95    3.43   0
   5   5  -3    0.50    3.29   0
   4   5  -3   28.08    3.47   0
  -4  -5   3   32.70    4.07   0
   4   5  -3   35.77    4.35   0
   4   5  -3   32.29    3.48   0
  -4  -5   3   26.64    3.31   0
   4   5  -3   28.31    2.86   0
   4   5  -3   40.24    3.57   0
  -3  -5   3   12.87    3.54   0
  -3  -5   3    8.46    4.22   0
   3   5  -3   10.29    3.45   0
   3   5  -3    7.69    3.97   0
   3   5  -3   12.58    3.33   0
   3   5  -3    5.42    3.45   0
   3   5  -3    9.61    3.62   0
   2   5  -3   30.07    3.75   0
   2   5  -3   25.21    3.50   0
  -2  -5   3   25.51    4.41   0
   2   5  -3   40.06    3.95   0
   2   5  -3   24.44    3.62   0
  -2  -5   3   28.89    3.77   0
   2   5  -3   24.35    3.79   0
  -1  -5   3  127.04    4.22   0
   1   5  -3  132.65    4.24   0
   1   5  -3  141.07    4.09   0
   1   5  -3  125.70    3.98   0
   1   5  -3  117.67    4.03   0
  -1  -5   3  128.85    4.17   0
   1   5  -3  120.54    4.32   0
   0  -5   3    6.58    4.09   0
   0   5  -3   -1.29    3.95   0
   0   5  -3    2.62    4.60   0
   0  -5   3    6.45    3.88   0
   0   5  -3    6.94    3.72   0
   0  -5   3    5.44    4.03   0
   0   5  -3    7.37    3.88   0
  -1   5  -3   23.06    4.78   0
   1  -5   3   37.40    4.06   0
   1  -5   3   51.02    4.18   0
  -1   5  -3   40.92    4.51   0
  -1   5  -3   41.62    3.82   0
  -1   5  -3   43.76    3.87   0
   1  -5   3   34.94    3.73   0
   2  -5   3   14.31    4.15   0
   2  -5   3   22.93    3.85   0
  -2   5  -3   26.02    3.93   0
   2  -5   3    7.32    3.79   0
  -2   5  -3   16.82    4.14   0
  -2   5  -3   20.08    3.80   0
  -2   5  -3   23.35    4.46   0
  -3   5  -3    1.28    4.26   0
  -3   5  -3    1.27    3.53   0
   3  -5   3   -2.67    3.79   0
   3  -5   3   -2.04    3.83   0
   3  -5   3    2.46    4.00   0
  -3   5  -3   -2.08    4.00   0
  -3   5  -3    0.68    4.24   0
   4  -5   3   32.90    3.80   0
  -4   5  -3   30.67    3.54   0
   4  -5   3   39.38    3.84   0
  -4   5  -3   24.20    3.78   0
  -4   5  -3   32.45    3.70   0
  -4   5  -3   41.21    3.69   0
   4  -5   3   27.60    3.71   0
  -5   5  -3   64.84    3.37   0
  -5   5  -3   43.78    3.56   0
   5  -5   3   49.85    3.82   0
  -5   5  -3   44.87    4.08   0
  -5   5  -3   54.13    3.89   0
   5  -5   3   37.57    2.98   0
   6  -5   3   75.36    3.52   0
  -6   5  -3  101.70    3.80   0
  -6   5  -3  100.44    4.18   0
  -6   5  -3  118.14    3.51   0
  -6   5  -3   99.98    4.06   0
   6  -5   3   98.18    3.76   0
  -6   5  -3   68.74    3.41   0
   6  -5   3  106.35    4.08   0
   7  -5   3   19.04    3.31   0
  -7   5  -3   11.52    3.55   0
   7  -5   3    9.66    3.69   0
  -7   5  -3   10.73    3.42   0
  -7   5  -3    8.83    3.50   0
   7  -5   3   18.85    3.16   0
  -7   5  -3   10.75    3.04   0
  -7   5  -3   11.98    3.11   0
   6   4  -3   39.10    3.78   0
  -6  -4   3   29.06    3.23   0
  -6  -4   3   30.24    3.23   0
   6   4  -3   32.71    3.24   0
  -6  -4   3   51.36    5.32   0
  -6  -4   3   52.37    3.39   0
  -6  -4   3   43.77    5.33   0
   6   4  -3   42.35    3.29   0
   5   4  -3   32.63    2.96   0
  -5  -4   3   39.47    4.33   0
  -5  -4   3   43.30    4.69   0
   5   4  -3   31.20    3.50   0
  -5  -4   3   45.20    3.57   0
  -5  -4   3   42.15    2.80   0
   5   4  -3   47.19    3.69   0
   4   4  -3   -9.20    3.56   0
  -4  -4   3    2.41    4.23   0
   4   4  -3    2.57    3.40   0
   4   4  -3   -3.29    3.58   0
  -4  -4   3   -8.46    3.45   0
  -4  -4   3   -1.75    3.38   0
   4   4  -3   -1.33    3.56   0
   3   4  -3  131.55    4.02   0
   3   4  -3  153.69    4.21   0
  -3  -4   3  141.12    4.16   0
  -3  -4   3  153.25    4.83   0
   3   4  -3  155.48    4.01   0
   3   4  -3  172.15    4.27   0
   3   4  -3  167.27    4.87   0
   2   4  -3  261.27    4.46   0
   2   4  -3  268.20    5.12   0
   2   4  -3  223.88    4.53   0
   2   4  -3  232.27    4.47   0
  -2  -4   3  243.58    4.37   0
  -2  -4   3  252.45    5.38   0
   2   4  -3  269.43    5.26   0
   1   4  -3  202.49    4.83   0
  -1  -4   3  217.08    4.70   0
  -1  -4   3  194.25    3.62   0
   1   4  -3  225.54    4.69   0
   1   4  -3  180.18    5.00   0
   1   4  -3  200.46    4.45   0
   1   4  -3  202.83    4.30   0
   0  -4   3   35.75    4.05   0
   0  -4   3   28.98    4.37   0
   0   4  -3   31.73    4.02   0
   0   4  -3   34.68    4.24   0
   0  -4   3   31.52    4.34   0
   0   4  -3   38.46    4.10   0
   0   4  -3   35.65    4.43   0
   1  -4   3  789.91    6.42   0
   1  -4   3  706.86    5.72   0
  -1   4  -3  696.79    6.41   0
  -1   4  -3  737.37    4.99   0
   1  -4   3  759.20    5.57   0
  -1   4  -3  715.62    5.79   0
  -1   4  -3  859.72    6.19   0
   2  -4   3   32.43    4.93   0
   2  -4   3   27.45    4.19   0
  -2   4  -3   30.11    4.29   0
  -2   4  -3   35.29    3.82   0
  -2   4  -3   34.67    4.93   0
  -2   4  -3   24.61    4.65   0
   2  -4   3   28.76    4.08   0
  -3   4  -3   26.73    4.82   0
   3  -4   3   18.05    4.27   0
   3  -4   3   23.44    3.87   0
  -3   4  -3   16.83    4.38   0
  -3   4  -3   25.19    4.67   0
  -3   4  -3   30.07    4.03   0
   3  -4   3   20.61    4.29   0
   4  -4   3   43.98    4.08   0
  -4   4  -3   34.42    4.12   0
   4  -4   3   47.15    4.24   0
   4  -4   3   55.50    4.54   0
  -4   4  -3   52.88    4.56   0
   4  -4   3   50.67    4.29   0
  -4   4  -3   57.00    3.90   0
   5  -4   3  285.19    4.45   0
  -5   4  -3  274.21    4.88   0
  -5   4  -3  202.88    4.04   0
  -5   4  -3  244.15    3.99   0
  -5   4  -3  246.13    4.78   0
  -5   4  -3  311.63    4.78   0
   5  -4   3  206.93    4.32   0
   5  -4   3  313.66    4.33   0
  -6   4  -3   97.66    4.39   0
   6  -4   3   97.37    3.88   0
  -6   4  -3   62.85    3.53   0
   6  -4   3   86.78    4.10   0
  -6   4  -3   76.12    4.02   0
   6  -4   3   63.53    3.67   0
  -6   4  -3   84.12    4.22   0
  -6   4  -3   91.78    3.70   0
  -7   4  -3    4.20    3.24   0
   7  -4   3   -1.26    3.60   0
  -7   4  -3   -0.64    3.94   0
  -7   4  -3    3.49    3.72   0
   7  -4   3   -0.94    3.64   0
  -7   4  -3    2.21    3.15   0
  -7   4  -3   -1.05    3.51   0
   7  -4   3   -0.05    3.42   0
  -7  -3   3   33.63    3.27   0
   7   3  -3   33.51    2.73   0
   7   3  -3   46.55    3.27   0
  -7  -3   3   40.62    3.17   0
   7   3  -3   31.10    2.78   0
  -7  -3   3   44.53    5.31   0
  -7  -3   3   41.66    3.55   0
  -7  -3   3   40.03    5.53   0
   6   3  -3  104.99    3.79   0
   6   3  -3   91.01    3.66   0
  -6  -3   3  101.66    3.60   0
  -6  -3   3   92.16    3.62   0
  -6  -3   3  135.60    5.27   0
   6   3  -3   98.94    3.65   0
  -6  -3   3  131.88    5.41   0
  -6  -3   3  123.55    3.78   0
  -5  -3   3  245.05    5.38   0
  -5  -3   3  249.89    5.66   0
  -5  -3   3  201.32    4.01   0
  -5  -3   3  202.43    4.04   0
   5   3  -3  238.36    4.30   0
  -5  -3   3  219.78    4.20   0
   5   3  -3  182.18    4.12   0
   5   3  -3  233.62    4.27   0
  -4  -3   3  308.18    5.79   0
   4   3  -3  312.68    4.49   0
  -4  -3   3  268.75    3.82   0
  -4  -3   3  260.29    4.63   0
  -4  -3   3  292.95    4.55   0
   4   3  -3  305.93    4.61   0
  -4  -3   3  274.94    5.52   0
   4   3  -3  269.86    4.72   0
  -3  -3   3   55.63    3.82   0
  -3  -3   3   46.63    4.14   0
  -3  -3   3   60.41    5.16   0
   3   3  -3   55.18    3.96   0
   3   3  -3   62.89    5.34   0
  -3  -3   3   59.94    4.28   0
   3   3  -3   45.56    4.25   0
   3   3  -3   59.47    4.36   0
  -2  -3   3  272.25    4.51   0
   2   3  -3  301.97    4.76   0
  -2  -3   3  296.95    5.69   0
   2   3  -3  321.99    5.60   0
  -2  -3   3  279.44    4.60   0
   2   3  -3  350.35    5.13   0
   2   3  -3  253.98    5.19   0
   2   3  -3  290.21    4.57   0
   1   3  -3    2.98    4.85   0
   1   3  -3    8.15    3.92   0
  -1  -3   3   10.46    4.20   0
   1   3  -3    4.02    4.56   0
   1   3  -3    8.17    4.38   0
  -1  -3   3    9.21    4.35   0
   1   3  -3   12.98    3.97   0
   0  -3   3   10.58    4.23   0
   0  -3   3   12.95    3.61   0
   0   3  -3    7.12    3.95   0
   0   3  -3   15.30    4.30   0
   0   3  -3   12.19    4.18   0
   0   3  -3   16.32    4.42   0
   0  -3   3   11.91    4.35   0
  -1   3  -3   -2.05    4.56   0
   1  -3   3   -0.87    4.40   0
  -1   3  -3   -2.32    3.47   0
   1  -3   3    1.01    4.35   0
   1  -3   3    2.37    4.68   0
  -1   3  -3    4.85    4.16   0
  -1   3  -3    2.04    5.07   0
  -2   3  -3  992.02    7.05   0
  -2   3  -3 1034.12    6.16   0
   2  -3   3 1011.05    6.19   0
   2  -3   3  979.40    6.51   0
  -2   3  -3  925.06    6.26   0
  -2   3  -3 1139.23    7.56   0
   2  -3   3  964.66    6.16   0
   3  -3   3   24.78    4.95   0
   3  -3   3   25.61    4.76   0
  -3   3  -3   21.26    4.63   0
  -3   3  -3   18.89    4.13   0
   3  -3   3   18.29    4.25   0
   3  -3   3   15.21    4.60   0
  -3   3  -3   24.23    5.10   0
  -4   3  -3   85.95    4.12   0
   4  -3   3   71.44    4.40   0
   4  -3   3   99.68    4.96   0
  -4   3  -3   78.29    5.12   0
   4  -3   3   90.23    4.43   0
  -4   3  -3   70.33    4.25   0
  -4   3  -3   79.05    4.90   0
  -5   3  -3    4.33    3.77   0
  -5   3  -3    6.29    4.40   0
  -5   3  -3    8.29    3.77   0
   5  -3   3   -2.15    4.58   0
   5  -3   3   10.87    3.94   0
   5  -3   3    8.24    4.23   0
  -5   3  -3    2.11    3.69   0
  -5   3  -3    8.07    4.27   0
  -6   3  -3   15.25    3.44   0
  -6   3  -3   19.25    3.47   0
   6  -3   3   32.30    3.77   0
  -6   3  -3   19.99    4.49   0
   6  -3   3   18.54    2.98   0
  -6   3  -3   18.38    4.33   0
   6  -3   3   21.58    4.03   0
  -6   3  -3   20.38    3.44   0
   7  -3   3   38.31    3.79   0
  -7   3  -3   35.91    4.60   0
  -7   3  -3   35.62    3.64   0
  -7   3  -3   33.25    3.89   0
   7  -3   3   29.44    3.95   0
   7  -3   3   28.25    3.46   0
  -7   3  -3   33.96    4.42   0
  -7   3  -3   35.07    3.25   0
   8  -3   3    8.50    3.29   0
  -8   3  -3   14.30    3.29   0
  -8   3  -3   19.43    3.05   0
  -8   3  -3    2.26    3.28   0
  -8   3  -3    8.34    5.75   0
   8  -3   3    3.31    3.20   0
   8  -3   3    7.55    3.61   0
  -8   3  -3    6.95    5.67   0
  -7  -2   3   18.93    3.05   0
   7   2  -3   16.71    3.16   0
   7   2  -3   25.89    3.36   0
  -7  -2   3   28.75    4.23   0
  -7  -2   3   28.28    4.49   0
  -7  -2   3   20.50    3.22   0
   7   2  -3   27.04    3.31   0
  -7  -2   3   25.03    3.67   0
   6   2  -3   61.07    3.90   0
   6   2  -3   50.30    3.12   0
  -6  -2   3   61.95    4.50   0
  -6  -2   3   54.57    2.90   0
   6   2  -3   44.63    3.37   0
  -6  -2   3   62.74    4.89   0
  -6  -2   3   60.34    3.89   0
  -6  -2   3   41.56    3.44   0
  -5  -2   3  120.68    4.12   0
   5   2  -3  108.56    4.00   0
  -5  -2   3   97.99    3.91   0
   5   2  -3  118.90    4.53   0
  -5  -2   3  114.50    5.16   0
  -5  -2   3  131.59    4.94   0
  -5  -2   3  105.49    3.77   0
   5   2  -3  121.39    3.34   0
   4   2  -3  196.54    4.54   0
  -4  -2   3  211.41    5.17   0
  -4  -2   3  230.84    5.29   0
  -4  -2   3  188.78    4.25   0
  -4  -2   3  184.34    4.33   0
   4   2  -3  219.49    4.63   0
   4   2  -3  219.65    4.53   0
  -4  -2   3  200.99    5.56   0
  -3  -2   3  138.01    4.23   0
   3   2  -3  145.85    4.60   0
  -3  -2   3  168.61    5.12   0
   3   2  -3  151.45    4.39   0
  -3  -2   3  134.54    4.46   0
  -3  -2   3  147.66    4.62   0
   3   2  -3  131.35    4.53   0
  -2  -2   3  352.48    4.44   0
  -2  -2   3  403.70    6.06   0
  -2  -2   3  387.76    5.24   0
   2   2  -3  321.89    5.14   0
  -2  -2   3  337.03    5.12   0
   2   2  -3  425.98    5.56   0
   2   2  -3  371.86    5.09   0
   2   2  -3  385.08    5.17   0
   1   2  -3   76.73    5.05   0
  -1  -2   3   75.12    4.78   0
  -1  -2   3   86.81    4.87   0
  -1  -2   3   81.54    4.24   0
   1   2  -3   90.39    4.83   0
   1   2  -3   70.96    5.24   0
   1   2  -3   81.37    4.81   0
   1   2  -3   95.84    5.91   0
   0  -2   3  711.14    6.72   0
   0  -2   3  728.64    6.84   0
   0  -2   3  662.53    7.09   0
   0   2  -3  665.77    6.81   0
   0   2  -3  717.05    6.84   0
   0   2  -3  695.50    7.91   0
   0   2  -3  758.61    6.82   0
  -1   2  -3 1102.82    7.98   0
   1  -2   3 1133.46    8.45   0
  -1   2  -3 1375.49   10.02   0
   1  -2   3 1230.83    7.41   0
  -1   2  -3 1182.24    6.61   0
   1  -2   3 1190.13    8.47   0
  -1   2  -3 1153.57    7.83   0
  -2   2  -3  648.42    6.28   0
   2  -2   3  733.36    6.22   0
  -2   2  -3  654.20    5.34   0
  -2   2  -3  748.78    7.80   0
   2  -2   3  663.52    7.03   0
   2  -2   3  649.19    6.19   0
   2  -2   3  805.72    8.27   0
  -3   2  -3    8.91    4.10   0
  -3   2  -3   12.76    4.85   0
  -3   2  -3   10.54    4.24   0
   3  -2   3    8.98    5.23   0
   3  -2   3   11.90    4.20   0
  -3   2  -3   13.45    5.10   0
   3  -2   3   13.48    4.19   0
   3  -2   3   12.43    4.88   0
  -4   2  -3  242.14    5.55   0
   4  -2   3  228.03    5.15   0
  -4   2  -3  195.18    4.79   0
  -4   2  -3  237.17    4.83   0
   4  -2   3  196.08    4.84   0
  -4   2  -3  250.43    6.17   0
  -4   2  -3  210.85    6.28   0
   4  -2   3  245.81    5.46   0
  -5   2  -3   22.17    5.05   0
   5  -2   3   22.25    4.15   0
  -5   2  -3   26.19    3.88   0
  -5   2  -3   26.29    4.05   0
  -5   2  -3   24.62    5.27   0
  -5   2  -3   27.47    4.36   0
   5  -2   3   19.02    4.23   0
   5  -2   3   26.85    4.25   0
  -6   2  -3   18.11    3.62   0
  -6   2  -3   21.92    5.25   0
  -6   2  -3   25.98    3.53   0
  -6   2  -3   26.83    3.51   0
   6  -2   3   11.07    3.78   0
   6  -2   3   19.11    4.15   0
   6  -2   3   24.75    4.08   0
  -6   2  -3   21.52    4.83   0
   7  -2   3    7.19    3.45   0
   7  -2   3   10.76    3.41   0
  -7   2  -3   14.30    3.57   0
   7  -2   3    5.03    3.34   0
  -7   2  -3    7.82    3.26   0
  -7   2  -3    4.02    5.13   0
  -7   2  -3    1.83    3.11   0
  -7   2  -3    4.53    5.35   0
   8  -2   3   64.42    3.71   0
  -8   2  -3   32.97    3.45   0
   8  -2   3   40.70    3.80   0
  -8   2  -3   52.90    3.48   0
   8  -2   3   33.93    2.88   0
  -8   2  -3   32.22    3.26   0
  -8  -1   3    4.40    2.96   0
  -8  -1   3    6.29    3.49   0
   7   1  -3    4.89    2.74   0
   7   1  -3   -2.74    3.27   0
  -7  -1   3    7.54    2.95   0
   7   1  -3   11.99    3.29   0
  -7  -1   3    7.39    4.07   0
  -7  -1   3    5.55    3.68   0
  -7  -1   3    2.55    3.22   0
  -7  -1   3    5.63    3.81   0
  -6  -1   3    3.98    4.55   0
   6   1  -3   10.92    3.68   0
  -6  -1   3   -2.06    3.44   0
  -6  -1   3    4.12    3.52   0
  -6  -1   3    2.95    3.97   0
  -6  -1   3    6.28    3.85   0
   6   1  -3    4.51    3.62   0
   6   1  -3    5.22    3.46   0
  -5  -1   3   12.31    4.44   0
  -5  -1   3    8.68    3.75   0
   5   1  -3    7.62    4.34   0
   5   1  -3   10.53    3.90   0
  -5  -1   3    9.36    4.39   0
  -5  -1   3    4.26    3.84   0
  -5  -1   3   16.67    4.21   0
   5   1  -3   11.74    4.01   0
  -4  -1   3   77.45    5.06   0
   4   1  -3   87.12    4.44   0
   4   1  -3   72.43    4.50   0
  -4  -1   3   97.25    4.88   0
  -4  -1   3   71.14    3.99   0
   4   1  -3   80.07    3.52   0
  -4  -1   3   60.06    4.41   0
   3   1  -3  299.11    4.85   0
   3   1  -3  262.04    4.87   0
   3   1  -3  291.83    4.92   0
  -3  -1   3  261.63    4.74   0
  -3  -1   3  273.22    4.88   0
  -3  -1   3  339.09    5.65   0
  -3  -1   3  298.24    4.99   0
  -2  -1   3   67.34    4.79   0
  -2  -1   3   53.87    4.77   0
   2   1  -3   65.49    4.79   0
   2   1  -3   54.16    4.80   0
   2   1  -3   62.86    4.94   0
  -2  -1   3   62.19    4.87   0
  -2  -1   3   60.62    4.19   0
  -1  -1   3 1384.76    9.00   0
  -1  -1   3 1235.74    8.71   0
  -1  -1   3 1120.88    9.50   0
  -1  -1   3 1288.06    8.81   0
   1   1  -3 1345.88    8.82   0
   1   1  -3 1284.80    8.67   0
   1   1  -3 1272.99    8.75   0
   0  -1   3  255.27    8.67   0
   0  -1   3  301.89    6.19   0
   0   1  -3  286.20    7.36   0
   0  -1   3  266.57    8.26   0
   0   1  -3  297.51    7.13   0
   0   1  -3  271.11    9.60   0
   0  -1   3  279.73    7.44   0
   1  -1   3 1139.79    8.83   0
  -1   1  -3 1003.39   10.44   0
  -1   1  -3 1145.44   14.78   0
   1  -1   3 1055.69    9.60   0
   1  -1   3 1003.42   10.38   0
  -1   1  -3 1173.55    8.79   0
   2  -1   3 2383.28   10.74   0
  -2   1  -3 2338.92   14.77   0
  -2   1  -3 2325.69   10.04   0
   2  -1   3 2809.94   14.25   0
  -2   1  -3 2747.71   14.40   0
   2  -1   3 2488.01   10.02   0
  -2   1  -3 2432.95    9.73   0
   2  -1   3 2212.65   14.39   0
  -3   1  -3  578.76    5.80   0
  -3   1  -3  634.69    6.28   0
   3  -1   3  547.62    5.83   0
   3  -1   3  651.26    7.30   0
   3  -1   3  598.89    5.92   0
  -3   1  -3  534.25    9.86   0
  -3   1  -3  664.75    7.42   0
  -3   1  -3  678.33   10.23   0
  -4   1  -3  200.38    4.70   0
  -4   1  -3  247.21    8.14   0
  -4   1  -3  212.68    7.85   0
  -4   1  -3  237.68    4.82   0
   4  -1   3  251.85    5.75   0
   4  -1   3  212.07    4.88   0
   4  -1   3  258.11    5.90   0
  -4   1  -3  251.41    5.61   0
  -5   1  -3    6.29    6.14   0
   5  -1   3    8.44    4.99   0
  -5   1  -3    7.21    4.53   0
  -5   1  -3   11.05    3.95   0
   5  -1   3    5.32    4.29   0
  -5   1  -3    2.71    6.03   0
  -5   1  -3    4.86    4.05   0
   5  -1   3   -2.39    4.88   0
  -6   1  -3   39.02    4.06   0
  -6   1  -3   41.53    5.86   0
   6  -1   3   31.13    3.94   0
  -6   1  -3   39.06    6.30   0
   6  -1   3   39.62    3.84   0
   6  -1   3   45.50    4.30   0
  -6   1  -3   28.43    3.60   0
  -7   1  -3   70.89    6.78   0
  -7   1  -3   63.92    3.56   0
  -7   1  -3   52.55    3.47   0
  -7   1  -3   66.80    6.82   0
   7  -1   3   64.55    3.67   0
   7  -1   3   67.57    3.70   0
   7  -1   3   70.96    4.14   0
  -8   1  -3   12.91    3.46   0
   8  -1   3   15.12    3.30   0
  -8   1  -3   15.21    3.12   0
   8  -1   3   11.73    3.84   0
   8  -1   3    9.49    3.18   0
  -8   1  -3   14.54    3.13   0
   8   0  -3   25.64    3.36   0
  -8   0   3   17.64    3.61   0
  -8   0   3   29.40    3.02   0
   8   0  -3   21.97    3.25   0
  -8   0   3   17.59    2.69   0
  -8   0   3   31.52    3.53   0
   8   0  -3   26.65    3.59   0
  -8   0   3   36.54    3.58   0
   7   0  -3    6.38    3.15   0
  -7   0   3    3.87    3.58   0
   7   0  -3    4.49    3.69   0
   7   0  -3   -5.47    3.35   0
  -7   0   3   -4.63    3.06   0
  -7   0   3   -0.33    3.63   0
  -7   0   3    0.69    3.26   0
  -6   0   3   68.78    3.67   0
   6   0  -3   76.49    4.03   0
  -6   0   3   60.57    3.62   0
  -6   0   3   60.48    4.08   0
   6   0  -3   58.42    3.79   0
   6   0  -3   59.79    3.74   0
   5   0  -3  143.50    4.20   0
   5   0  -3   90.80    4.33   0
  -5   0   3  107.14    4.31   0
  -5   0   3   95.90    4.11   0
   5   0  -3  122.43    4.40   0
  -5   0   3  126.10    4.75   0
  -4   0   3   21.15    4.91   0
   4   0  -3   26.66    4.23   0
  -4   0   3   18.49    4.05   0
   4   0  -3   17.23    4.41   0
  -4   0   3   25.50    4.32   0
   4   0  -3   19.29    4.29   0
   4   0  -3   21.67    4.14   0
  -4   0   3   25.51    5.04   0
  -3   0   3  799.54    6.20   0
   3   0  -3  690.73    5.79   0
   3   0  -3  815.88    6.05   0
   3   0  -3  790.23    5.92   0
   3   0  -3  710.62    6.07   0
  -3   0   3  780.39    6.06   0
  -3   0   3  662.27    5.94   0
  -3   0   3  707.12    5.83   0
  -2   0   3   60.32    5.31   0
  -2   0   3   49.17    5.94   0
  -2   0   3   49.16    5.38   0
   2   0  -3   60.72    4.44   0
  -2   0   3   59.62    4.60   0
   2   0  -3   49.24    6.13   0
   2   0  -3   64.76    5.06   0
  -1   0   3  288.32    7.56   0
  -1   0   3  293.48    7.38   0
   1   0  -3  287.05    7.33   0
  -1   0   3  316.22    7.34   0
   1   0  -3  296.67    7.15   0
  -1   0   3  247.02    6.98   0
  -1   0   3  252.11    7.67   0
   0   0  -3  583.97    8.38   0
   0   0   3  595.31    8.12   0
   0   0   3  536.14   10.02   0
   0   0   3  561.99    8.51   0
   0   0  -3  536.28    7.00   0
   1   0   3  930.49   17.05   0
   1   0   3  916.58   12.99   0
   1   0   3 1010.41   10.16   0
  -1   0  -3 1012.80   10.05   0
  -1   0  -3  879.74   10.83   0
   1   0   3  827.44   10.72   0
   2   0   3   44.14    6.76   0
  -2   0  -3   39.19    6.47   0
   2   0   3   41.38    6.00   0
  -2   0  -3   43.50    6.16   0
   2   0   3   40.32    6.59   0
   3   0   3 1029.52    7.32   0
   3   0   3  905.20    6.59   0
  -3   0  -3 1002.09    7.69   0
  -3   0  -3  911.48    6.65   0
   3   0   3  935.09    8.14   0
   4   0   3  113.70    3.75   0
  -4   0  -3  129.59    4.53   0
  -4   0  -3  133.80    8.17   0
   4   0   3  129.63    6.26   0
  -4   0  -3  109.21    4.35   0
   4   0   3  132.00    4.68   0
   5   0   3    6.13    4.11   0
  -5   0  -3   16.85    4.46   0
  -5   0  -3   10.86    4.59   0
  -5   0  -3   14.62    6.55   0
   5   0   3   17.80    5.38   0
   5   0   3   17.64    4.82   0
  -5   0  -3   14.34    3.95   0
  -6   0  -3   -0.31    4.56   0
  -6   0  -3    5.86    5.63   0
   6   0   3    2.28    4.59   0
  -6   0  -3    6.86    5.42   0
  -6   0  -3    6.63    3.40   0
   6   0   3   -7.89    3.77   0
  -6   0  -3    4.88    3.56   0
   6   0   3    5.58    3.77   0
  -7   0  -3   37.04    4.07   0
  -7   0  -3   28.44    3.17   0
  -7   0  -3   30.53    3.33   0
   7   0   3   32.42    4.26   0
   7   0   3   25.74    3.54   0
   7   0   3   28.13    3.43   0
  -7   0  -3   39.70    5.72   0
  -7   0  -3   32.00    5.62   0
   8   0   3   49.79    4.51   0
   8   0   3   38.83    3.26   0
  -8   0  -3   45.64    3.24   0
  -8   0  -3   54.49    3.95   0
   8   0   3   54.67    3.36   0
  -8   0  -3   53.29    3.42   0
   8  -1  -3    7.27    3.19   0
  -8   1   3   11.02    3.13   0
  -8   1   3   14.03    3.50   0
  -8   1   3   16.48    2.96   0
   8  -1  -3    2.63    3.03   0
  -7   1   3    9.69    3.73   0
   7  -1  -3   -0.75    3.40   0
   7  -1  -3   -2.30    3.62   0
  -7   1   3    7.15    3.02   0
  -7   1   3   -2.33    3.30   0
   7  -1  -3   -0.39    3.56   0
   7  -1  -3    5.59    3.30   0
  -7   1   3    6.91    3.24   0
   6  -1  -3   33.76    3.99   0
   6  -1  -3   41.87    3.95   0
   6  -1  -3   33.56    3.77   0
  -6   1   3   29.81    3.59   0
  -6   1   3   34.83    3.79   0
   6  -1  -3   39.71    3.52   0
  -6   1   3   34.32    3.50   0
  -6   1   3   36.52    4.00   0
  -5   1   3   13.18    3.94   0
  -5   1   3   12.31    3.96   0
  -5   1   3   15.04    4.93   0
   5  -1  -3   11.01    3.88   0
   5  -1  -3   13.95    3.48   0
   5  -1  -3   10.74    4.35   0
  -5   1   3    8.45    3.90   0
   5  -1  -3   16.22    3.98   0
  -4   1   3   -8.11    4.89   0
   4  -1  -3   -2.12    4.02   0
  -4   1   3    3.06    4.62   0
   4  -1  -3   -4.48    4.17   0
   4  -1  -3    3.32    4.33   0
  -4   1   3   -2.38    4.16   0
   4  -1  -3   -1.52    4.29   0
  -4   1   3   -6.69    4.25   0
  -3   1   3  138.79    4.62   0
   3  -1  -3  174.83    4.81   0
  -3   1   3  166.87    5.21   0
   3  -1  -3  179.68    4.55   0
  -3   1   3  160.85    4.82   0
   3  -1  -3  143.20    4.66   0
  -3   1   3  133.63    4.73   0
   3  -1  -3  144.71    4.75   0
  -2   1   3  578.99    5.60   0
  -2   1   3  767.09    6.76   0
   2  -1  -3  665.69    6.66   0
   2  -1  -3  793.42    6.73   0
   2  -1  -3  669.33    6.79   0
  -2   1   3  640.41    6.63   0
  -2   1   3  733.88    5.94   0
   2  -1  -3  751.65    6.43   0
  -1   1   3  293.17    6.28   0
   1  -1  -3  263.17    7.35   0
  -1   1   3  256.25    8.51   0
   1  -1  -3  310.27    7.10   0
  -1   1   3  264.99    7.18   0
   1  -1  -3  301.74    7.19   0
  -1   1   3  302.86    7.20   0
   1  -1  -3  267.85    7.39   0
   0  -1  -3 1400.73   10.02   0
   0  -1  -3 1176.70    9.77   0
   0   1   3 1414.68   10.20   0
   0   1   3 1205.61   11.28   0
   0  -1  -3 1387.79   10.20   0
   0   1   3 1323.75   10.19   0
   0   1   3 1183.87    9.75   0
   1   1   3  228.91    7.03   0
   1   1   3  283.70    8.58   0
  -1  -1  -3  231.70    7.11   0
  -1  -1  -3  226.33    7.28   0
   1   1   3  237.82    8.02   0
   1   1   3  226.77    8.44   0
  -2  -1  -3   13.35    6.17   0
   2   1   3   11.26    5.60   0
   2   1   3   12.62    8.12   0
   2   1   3   10.85    7.54   0
  -2  -1  -3   12.07    5.59   0
   2   1   3   14.21    5.38   0
  -2  -1  -3   12.20    7.97   0
  -2  -1  -3   12.62    7.42   0
  -3  -1  -3  109.28    5.25   0
  -3  -1  -3  112.33    8.42   0
  -3  -1  -3  100.43    7.07   0
   3   1   3  100.88    4.75   0
   3   1   3   96.72    4.79   0
   3   1   3  100.19    9.13   0
   3   1   3  106.56    7.52   0
  -3  -1  -3   90.81    4.80   0
  -4  -1  -3  486.10    5.17   0
  -4  -1  -3  628.56    8.89   0
   4   1   3  576.54    6.11   0
  -4  -1  -3  567.47    6.03   0
  -4  -1  -3  563.43    7.67   0
   4   1   3  496.52    5.08   0
   4   1   3  523.43    9.09   0
   4   1   3  581.50    8.56   0
   5   1   3  481.34    5.34   0
  -5  -1  -3  476.36    5.37   0
  -5  -1  -3  525.73    7.90   0
   5   1   3  498.80    7.32   0
  -5  -1  -3  508.61    7.26   0
   5   1   3  409.99    4.49   0
  -5  -1  -3  404.47    4.96   0
   5   1   3  428.32    7.55   0
   6   1   3   -1.10    5.30   0
   6   1   3   -4.15    3.70   0
  -6  -1  -3   -1.51    5.07   0
  -6  -1  -3    1.16    2.84   0
   6   1   3    6.06    2.95   0
  -6  -1  -3   -3.69    3.40   0
   6   1   3   -0.25    5.62   0
  -6  -1  -3    0.93    4.76   0
  -7  -1  -3    5.60    3.22   0
  -7  -1  -3    1.94    3.14   0
   7   1   3   -3.83    3.37   0
  -7  -1  -3    5.82    4.43   0
   7   1   3    6.65    3.46   0
  -7  -1  -3   -0.55    5.02   0
   7   1   3   -1.92    5.19   0
   8   1   3   26.42    3.44   0
   8   1   3   20.44    3.17   0
  -8  -1  -3   32.11    5.80   0
  -8  -1  -3   35.10    6.03   0
  -8  -1  -3   27.47    3.49   0
  -8  -1  -3   26.69    2.62   0
  -8  -1  -3   36.22    5.21   0
  -8   2   3   16.62    3.42   0
  -7   2   3  138.30    3.55   0
  -7   2   3  167.78    3.68   0
  -7   2   3  135.72    3.67   0
   7  -2  -3  139.87    3.67   0
   7  -2  -3  143.97    3.70   0
  -7   2   3  149.99    4.19   0
   7  -2  -3  141.62    3.72   0
  -6   2   3   -7.25    3.53   0
  -6   2   3    1.60    3.89   0
  -6   2   3   -3.80    3.97   0
   6  -2  -3    0.60    3.33   0
   6  -2  -3    3.63    3.74   0
  -6   2   3    1.45    3.27   0
   6  -2  -3    6.58    3.40   0
  -6   2   3   -8.75    3.46   0
  -5   2   3   26.91    4.40   0
  -5   2   3   34.60    4.04   0
  -5   2   3   13.23    3.38   0
   5  -2  -3   27.09    3.94   0
  -5   2   3   10.71    3.89   0
   5  -2  -3   15.74    4.22   0
   5  -2  -3   25.86    3.72   0
  -4   2   3   15.67    4.19   0
   4  -2  -3   21.30    3.53   0
  -4   2   3   26.80    4.15   0
  -4   2   3   24.32    4.19   0
   4  -2  -3   26.51    3.44   0
  -4   2   3   27.19    4.54   0
   4  -2  -3   29.54    4.27   0
   3  -2  -3   31.21    4.08   0
  -3   2   3   25.93    3.47   0
  -3   2   3   23.84    4.31   0
  -3   2   3   20.53    4.14   0
   3  -2  -3   24.98    4.25   0
   3  -2  -3   33.66    4.13   0
  -3   2   3   18.49    4.48   0
   2  -2  -3   60.18    5.03   0
   2  -2  -3   72.39    4.75   0
   2  -2  -3   59.68    4.09   0
  -2   2   3   55.02    5.12   0
  -2   2   3   55.26    4.69   0
  -2   2   3   75.98    4.82   0
  -2   2   3   60.95    5.22   0
  -2   2   3   65.23    4.94   0
  -1   2   3 1045.08    8.22   0
  -1   2   3 1103.18    7.11   0
  -1   2   3  943.34    7.89   0
  -1   2   3  953.81    7.35   0
   1  -2  -3 1138.99    7.76   0
   1  -2  -3  988.15    7.98   0
   1  -2  -3  947.48    7.60   0
  -1   2   3 1120.29    7.83   0
   0  -2  -3 3490.35   11.89   0
   0   2   3 3630.59   12.43   0
   0  -2  -3 3880.35   12.60   0
   0   2   3 3794.51   13.69   0
   0   2   3 3553.09   11.94   0
   0  -2  -3 3572.23   12.94   0
   0   2   3 4167.55   12.82   0
   1   2   3  110.63    8.29   0
  -1  -2  -3   99.25    6.89   0
   1   2   3  104.89    5.90   0
  -1  -2  -3  104.05    5.90   0
   1   2   3  132.88    6.27   0
   2   2   3  166.44   10.98   0
   2   2   3  175.16    5.97   0
   2   2   3  173.10   10.88   0
  -2  -2  -3  160.71    5.09   0
  -2  -2  -3  166.38    5.91   0
   2   2   3  164.59    5.02   0
   2   2   3  158.35    4.90   0
  -3  -2  -3  296.07    4.93   0
   3   2   3  360.67    6.17   0
   3   2   3  337.45    4.87   0
  -3  -2  -3  332.11    4.70   0
  -3  -2  -3  334.74    6.03   0
   3   2   3  310.07    4.96   0
   4   2   3   67.47    5.46   0
   4   2   3   67.09    4.82   0
  -4  -2  -3   53.13    4.27   0
  -4  -2  -3   55.19    3.30   0
  -4  -2  -3   71.86    5.24   0
   4   2   3   57.09    4.08   0
  -5  -2  -3  327.09    4.50   0
   5   2   3  343.14    6.05   0
  -5  -2  -3  340.07    5.67   0
   5   2   3  285.47    3.97   0
  -5  -2  -3  290.87    3.90   0
   5   2   3  343.65    5.05   0
   6   2   3   15.03    3.47   0
  -6  -2  -3   12.27    4.45   0
   6   2   3    7.26    4.57   0
   6   2   3   10.34    3.64   0
  -6  -2  -3   11.02    3.47   0
  -6  -2  -3   11.78    3.23   0
  -7  -2  -3    3.77    3.93   0
  -7  -2  -3    7.61    3.11   0
  -7  -2  -3    1.39    3.10   0
   7   2   3    2.82    4.49   0
   7   2   3    0.26    3.30   0
   7   2   3    5.99    3.17   0
   8   2   3    6.53    2.54   0
  -8  -2  -3   -0.38    3.07   0
   8   2   3   -0.89    4.55   0
  -8  -2  -3    2.27    3.92   0
   8   2   3   -1.86    3.27   0
  -8  -2  -3    3.28    2.97   0
  -7   3   3   58.87    3.43   0
  -7   3   3   83.28    3.89   0
  -7   3   3   97.76    3.43   0
   7  -3  -3   71.46    3.43   0
  -7   3   3   71.20    3.41   0
   7  -3  -3   75.75    3.53   0
   7  -3  -3   70.40    3.51   0
  -6   3   3   17.44    3.42   0
  -6   3   3   13.02    3.88   0
  -6   3   3   20.56    3.48   0
   6  -3  -3   13.95    3.64   0
  -6   3   3   12.32    3.89   0
  -6   3   3   24.91    3.79   0
   6  -3  -3   14.71    3.45   0
   6  -3  -3   16.86    3.55   0
  -5   3   3    9.18    3.58   0
  -5   3   3    6.27    4.03   0
  -5   3   3    1.42    4.17   0
  -5   3   3    8.18    3.63   0
  -5   3   3   17.90    3.74   0
   5  -3  -3    6.15    3.78   0
   5  -3  -3    8.18    3.76   0
   5  -3  -3   11.90    3.62   0
  -4   3   3  158.04    4.80   0
  -4   3   3  123.04    4.47   0
   4  -3  -3  145.35    4.24   0
   4  -3  -3  131.90    4.22   0
  -4   3   3  145.03    4.33   0
  -4   3   3  145.03    4.48   0
   4  -3  -3  132.87    4.57   0
  -4   3   3  141.63    4.33   0
   3  -3  -3   77.09    4.33   0
  -3   3   3   89.39    4.61   0
  -3   3   3   82.90    4.34   0
  -3   3   3   74.80    4.30   0
  -3   3   3   96.16    4.43   0
   3  -3  -3   69.02    4.36   0
  -3   3   3   61.87    3.67   0
   3  -3  -3   77.38    4.23   0
  -2   3   3    6.39    4.12   0
  -2   3   3    8.21    4.47   0
  -2   3   3    8.71    3.85   0
  -2   3   3    9.49    4.17   0
   2  -3  -3   14.26    4.43   0
  -2   3   3   16.53    4.05   0
   2  -3  -3    4.57    4.62   0
   2  -3  -3    8.42    3.39   0
  -1   3   3   87.95    5.38   0
  -1   3   3   71.68    4.89   0
  -1   3   3   87.68    4.82   0
   1  -3  -3   98.49    4.70   0
   1  -3  -3   81.09    4.67   0
   1  -3  -3   88.90    4.75   0
  -1   3   3   73.53    4.46   0
   1  -3  -3   76.98    4.33   0
   0   3   3  112.54    5.40   0
   0   3   3  112.32    5.22   0
   0  -3  -3  112.81    4.98   0
   0   3   3  105.68    4.76   0
   0  -3  -3   99.49    4.91   0
   0   3   3  120.68    5.02   0
   0  -3  -3  104.60    5.33   0
   1   3   3  161.05    4.32   0
   1   3   3  153.81    4.99   0
   1   3   3  147.95    5.22   0
  -1  -3  -3  148.05    6.03   0
  -1  -3  -3  175.36    5.10   0
  -1  -3  -3  134.75    5.04   0
   2   3   3  726.39    5.74   0
   2   3   3  934.44    6.29   0
   2   3   3  755.95    5.73   0
   2   3   3  830.52    9.75   0
  -2  -3  -3  750.39    9.47   0
   2   3   3  825.06    6.10   0
  -2  -3  -3  774.59    5.99   0
  -3  -3  -3    2.08    4.13   0
  -3  -3  -3   -1.37    3.88   0
   3   3   3    4.74    3.87   0
   3   3   3    5.66    3.87   0
   3   3   3    3.13    4.77   0
   4   3   3  127.07    4.03   0
   4   3   3  151.75    4.34   0
  -4  -3  -3  146.37    4.48   0
  -4  -3  -3  126.57    3.98   0
   4   3   3  145.62    5.24   0
  -5  -3  -3    8.60    3.66   0
  -5  -3  -3    7.55    3.44   0
   5   3   3    9.63    4.35   0
   5   3   3   11.73    3.81   0
  -5  -3  -3    5.53    4.19   0
   5   3   3    7.17    3.53   0
   6   3   3   64.78    4.30   0
  -6  -3  -3   62.46    3.55   0
  -6  -3  -3   54.34    3.32   0
  -6  -3  -3   78.37    4.00   0
   6   3   3   39.34    3.49   0
   6   3   3   61.14    3.66   0
   7   3   3   11.70    4.15   0
   7   3   3   12.69    3.24   0
  -7  -3  -3   10.25    3.02   0
   7   3   3    9.13    3.14   0
  -7  -3  -3   14.99    2.96   0
  -7  -3  -3    6.39    3.71   0
  -8  -3  -3   47.51    3.63   0
  -8  -3  -3   42.22    3.21   0
   8   3   3   42.63    4.40   0
   8   3   3   36.67    3.40   0
  -8  -3  -3   32.88    3.12   0
   8   3   3   27.77    2.67   0
  -7   4   3    6.66    3.18   0
   7  -4  -3    9.80    3.27   0
   7  -4  -3   16.51    3.39   0
  -7   4   3    7.70    3.43   0
  -7   4   3   14.78    3.40   0
  -7   4   3    3.98    3.03   0
  -7   4   3    5.64    3.37   0
   7  -4  -3   16.16    3.29   0
  -6   4   3    3.39    3.18   0
  -6   4   3    4.50    3.36   0
   6  -4  -3    9.68    3.28   0
  -6   4   3    5.32    3.23   0
  -6   4   3   -2.50    3.21   0
  -6   4   3    8.83    3.66   0
   6  -4  -3    5.77    3.31   0
   6  -4  -3   -5.22    3.49   0
   5  -4  -3   10.68    3.56   0
  -5   4   3    5.86    3.78   0
  -5   4   3   12.57    3.48   0
   5  -4  -3    0.66    3.75   0
  -5   4   3    7.43    3.43   0
  -5   4   3   11.54    3.61   0
   5  -4  -3   17.16    3.57   0
  -5   4   3   16.92    3.42   0
   4  -4  -3   51.24    4.21   0
  -4   4   3   61.60    4.03   0
  -4   4   3   48.77    3.55   0
   4  -4  -3   55.35    3.99   0
  -4   4   3   63.76    3.77   0
  -4   4   3   49.94    4.27   0
  -4   4   3   44.86    3.99   0
   4  -4  -3   55.19    3.96   0
  -3   4   3  439.88    4.94   0
   3  -4  -3  348.30    4.74   0
   3  -4  -3  385.49    4.77   0
  -3   4   3  458.75    4.95   0
  -3   4   3  396.52    4.75   0
   3  -4  -3  457.84    4.86   0
  -3   4   3  351.14    4.76   0
  -3   4   3  413.62    4.84   0
   2  -4  -3   83.17    4.13   0
   2  -4  -3   77.69    3.37   0
  -2   4   3   75.81    4.39   0
   2  -4  -3   69.88    3.45   0
  -2   4   3   69.27    4.40   0
  -2   4   3   83.33    4.30   0
   2  -4  -3   88.30    4.37   0
  -2   4   3   79.56    4.08   0
   1  -4  -3  550.69    4.61   0
   1  -4  -3  550.51    5.58   0
  -1   4   3  510.59    5.35   0
  -1   4   3  574.74    5.44   0
  -1   4   3  533.13    5.04   0
  -1   4   3  603.33    5.25   0
   1  -4  -3  511.58    4.46   0
   0   4   3  248.48    4.75   0
   0   4   3  232.58    4.83   0
   0  -4  -3  239.58    4.55   0
   0  -4  -3  244.05    5.01   0
   0   4   3  238.18    4.59   0
   0   4   3  280.41    4.78   0
   0  -4  -3  269.40    4.75   0
  -1  -4  -3  561.50    6.17   0
   1   4   3  600.99    6.37   0
   1   4   3  566.59    5.47   0
  -1  -4  -3  649.04    4.98   0
   1   4   3  568.36    5.10   0
  -1  -4  -3  556.34    5.10   0
   2   4   3  115.83    5.76   0
  -2  -4  -3  114.29    5.73   0
   2   4   3  112.72    4.05   0
   2   4   3  107.05    3.38   0
  -2  -4  -3  112.17    4.43   0
   2   4   3  119.38    4.44   0
   2   4   3  121.90    3.69   0
   3   4   3   27.08    3.84   0
   3   4   3   37.97    4.79   0
   3   4   3   41.08    7.20   0
  -3  -4  -3   41.73    4.23   0
  -3  -4  -3   34.12    6.97   0
   3   4   3   39.77    4.15   0
   3   4   3   41.01    3.65   0
   4   4   3   15.35    3.73   0
   4   4   3    8.32    3.81   0
  -4  -4  -3    3.89    3.80   0
   4   4   3    5.92    4.42   0
  -5  -4  -3    8.07    3.46   0
  -5  -4  -3    5.58    3.94   0
   5   4   3    2.09    3.44   0
   5   4   3    6.80    3.91   0
   5   4   3    7.15    3.53   0
   6   4   3   10.48    3.30   0
  -6  -4  -3    5.44    3.24   0
  -6  -4  -3    3.65    3.81   0
   6   4   3   -2.52    3.87   0
   6   4   3   -0.90    3.28   0
  -7  -4  -3   46.93    3.30   0
  -7  -4  -3   85.27    3.83   0
   7   4   3   70.83    3.56   0
   7   4   3   72.00    4.00   0
   7   4   3   54.79    3.42   0
  -7   5   3    3.70    2.98   0
  -7   5   3    2.50    3.08   0
   6  -5  -3   35.73    3.31   0
  -6   5   3   26.03    3.14   0
   6  -5  -3   31.20    3.36   0
   6  -5  -3   19.10    3.21   0
  -6   5   3   19.27    3.19   0
  -6   5   3   30.18    3.12   0
  -6   5   3   30.08    3.70   0
  -6   5   3   22.73    3.60   0
   5  -5  -3    6.41    3.51   0
  -5   5   3    8.88    3.45   0
  -5   5   3    0.51    3.55   0
  -5   5   3   12.82    3.65   0
  -5   5   3    7.90    3.31   0
   5  -5  -3    4.63    3.40   0
   5  -5  -3   13.10    3.44   0
  -5   5   3   -0.62    3.44   0
  -4   5   3  119.47    3.74   0
   4  -5  -3  138.31    3.92   0
  -4   5   3  152.38    3.83   0
   4  -5  -3  112.73    3.37   0
  -4   5   3  141.26    3.92   0
  -4   5   3  104.97    4.11   0
  -4   5   3  134.99    3.84   0
   4  -5  -3  160.47    3.75   0
  -3   5   3   22.43    3.75   0
  -3   5   3   15.75    3.66   0
   3  -5  -3   16.10    3.96   0
   3  -5  -3   23.08    3.92   0
  -3   5   3   22.77    3.93   0
   3  -5  -3   20.75    3.14   0
  -3   5   3   11.08    3.43   0
  -3   5   3   17.34    4.05   0
   2  -5  -3  552.92    5.14   0
  -2   5   3  535.62    4.76   0
   2  -5  -3  524.84    4.21   0
  -2   5   3  576.49    5.15   0
   2  -5  -3  536.55    5.00   0
  -2   5   3  604.46    5.03   0
  -2   5   3  502.74    5.05   0
  -1   5   3  219.13    4.62   0
  -1   5   3  239.39    4.81   0
   1  -5  -3  238.36    4.13   0
  -1   5   3  241.00    4.21   0
  -1   5   3  271.64    4.54   0
   1  -5  -3  239.19    4.47   0
   1  -5  -3  246.64    5.02   0
   0  -5  -3   83.08    4.10   0
   0   5   3   85.21    4.50   0
   0   5   3   87.13    3.93   0
   0   5   3   86.03    3.45   0
   0   5   3   80.73    3.52   0
   0  -5  -3   76.86    3.84   0
   0  -5  -3   83.22    4.84   0
   1   5   3  104.93    4.42   0
   1   5   3   99.40    4.11   0
  -1  -5  -3  102.89    4.81   0
  -1  -5  -3   94.74    3.93   0
   1   5   3   98.70    4.03   0
  -1  -5  -3  118.12    4.21   0
  -2  -5  -3   10.35    5.47   0
   2   5   3   16.72    5.12   0
   2   5   3    9.73    4.08   0
   2   5   3   11.22    3.15   0
   2   5   3    9.60    3.76   0
  -2  -5  -3   12.46    3.84   0
   2   5   3    9.58    3.93   0
   3   5   3   52.41    3.35   0
  -3  -5  -3   50.02    5.14   0
   3   5   3   52.77    5.61   0
  -3  -5  -3   46.43    3.82   0
   3   5   3   52.96    3.76   0
   3   5   3   43.37    3.84   0
   3   5   3   58.65    3.91   0
  -4  -5  -3   25.53    3.56   0
   4   5   3   27.59    3.54   0
   4   5   3   32.99    3.55   0
   4   5   3   27.49    3.70   0
   4   5   3   37.51    3.61   0
   5   5   3   -0.54    2.70   0
   5   5   3    5.27    3.80   0
  -5  -5  -3    5.44    3.63   0
   5   5   3    3.85    3.47   0
   5   5   3    5.25    2.79   0
  -6  -5  -3    2.28    3.68   0
   6   5   3   -0.48    3.19   0
   6   5   3   -7.09    3.22   0
   6   5   3    3.45    3.06   0
   6   5   3   -5.60    3.78   0
   7   5   3   28.50    3.86   0
   7   5   3   20.90    3.13   0
   7   5   3   20.25    3.11   0
  -7  -5  -3   29.12    3.73   0
   6  -6  -3    7.02    2.93   0
  -6   6   3    6.25    3.32   0
   6  -6  -3  -14.18    3.09   0
  -6   6   3    2.20    3.18   0
  -6   6   3    0.78    3.36   0
   6  -6  -3    0.79    3.15   0
  -6   6   3    9.11    3.15   0
  -6   6   3   11.63    2.87   0
   5  -6  -3   12.85    3.21   0
  -5   6   3   17.61    3.28   0
  -5   6   3   15.57    3.11   0
   5  -6  -3    2.92    3.36   0
  -5   6   3    4.37    3.21   0
  -5   6   3   13.99    3.39   0
   5  -6  -3   17.90    3.47   0
  -5   6   3    5.35    3.41   0
   4  -6  -3   21.69    3.51   0
   4  -6  -3   28.25    3.32   0
  -4   6   3   27.32    3.48   0
   4  -6  -3   11.99    3.54   0
  -4   6   3   26.88    3.45   0
  -4   6   3   17.66    3.60   0
  -4   6   3   25.59    3.53   0
  -4   6   3   21.69    3.55   0
  -3   6   3  121.65    3.98   0
  -3   6   3   94.10    4.00   0
  -3   6   3  118.67    3.63   0
  -3   6   3   99.66    3.90   0
   3  -6  -3  103.07    3.71   0
   3  -6  -3  118.39    3.97   0
   2  -6  -3   13.76    3.34   0
  -2   6   3   12.13    3.50   0
  -2   6   3   -4.19    3.66   0
  -2   6   3    7.45    3.79   0
   2  -6  -3   -3.16    3.87   0
   2  -6  -3   13.60    2.94   0
  -2   6   3   16.94    3.74   0
   1  -6  -3  142.55    4.33   0
   1  -6  -3  129.48    3.53   0
  -1   6   3  139.62    4.08   0
  -1   6   3  125.06    4.38   0
   1  -6  -3  126.30    3.92   0
  -1   6   3  145.10    4.01   0
  -1   6   3  134.85    4.02   0
   0   6   3  184.55    4.17   0
   0  -6  -3  187.31    4.22   0
   0   6   3  175.18    4.39   0
   0  -6  -3  186.38    4.39   0
   0  -6  -3  172.55    4.02   0
   0   6   3  172.70    4.04   0
   0   6   3  200.16    4.21   0
  -1  -6  -3    5.55    3.75   0
  -1  -6  -3    6.60    4.76   0
  -1  -6  -3   -2.16    3.91   0
   1   6   3    0.09    3.82   0
   1   6   3    4.47    4.00   0
   1   6   3    0.62    4.28   0
   2   6   3  216.90    3.80   0
  -2  -6  -3  234.29    5.53   0
   2   6   3  248.85    5.30   0
   2   6   3  221.85    3.86   0
   2   6   3  226.65    4.16   0
   2   6   3  251.29    4.11   0
  -2  -6  -3  236.70    3.98   0
  -3  -6  -3   57.35    4.88   0
   3   6   3   70.63    4.80   0
   3   6   3   61.32    3.50   0
   3   6   3   59.61    3.11   0
   3   6   3   70.25    3.61   0
   3   6   3   59.58    3.45   0
  -3  -6  -3   62.28    3.42   0
   4   6   3  101.93    3.52   0
   4   6   3  124.60    3.80   0
   4   6   3  129.74    7.50   0
  -4  -6  -3  119.64    3.74   0
  -4  -6  -3  112.08    6.73   0
   4   6   3  118.29    3.49   0
   4   6   3  117.73    3.60   0
   5   6   3    2.42    3.14   0
  -5  -6  -3    1.48    3.54   0
   5   6   3   -0.86    3.43   0
   5   6   3    3.91    3.03   0
   5   6   3    1.77    3.15   0
   6   6   3   -2.88    2.87   0
  -6  -6  -3   -1.12    3.47   0
   6   6   3   -8.87    3.10   0
   6   6   3   -0.20    3.09   0
   6   6   3    5.65    2.56   0
  -5   7   3    6.48    3.11   0
  -5   7   3    6.55    3.09   0
  -5   7   3   -0.36    3.19   0
  -5   7   3    6.88    3.04   0
   5  -7  -3   -1.04    3.02   0
   5  -7  -3    5.97    2.97   0
  -5   7   3   -3.47    3.26   0
  -4   7   3   16.10    3.18   0
  -4   7   3    1.13    3.47   0
  -4   7   3   28.94    3.07   0
  -4   7   3   20.05    3.43   0
   4  -7  -3   29.70    2.66   0
  -4   7   3   24.08    3.04   0
   4  -7  -3   14.63    3.32   0
   3  -7  -3   -1.29    3.36   0
  -3   7   3   -0.26    3.39   0
  -3   7   3    4.17    3.35   0
  -3   7   3    4.28    3.61   0
   3  -7  -3    9.78    3.19   0
  -3   7   3    3.78    3.22   0
   2  -7  -3    2.82    3.51   0
   2  -7  -3    1.13    3.43   0
  -2   7   3    6.59    3.49   0
   2  -7  -3   -0.42    3.30   0
  -2   7   3   -4.43    3.26   0
  -2   7   3   -5.83    3.40   0
  -2   7   3   -7.50    3.43   0
   1  -7  -3    4.80    3.74   0
  -1   7   3   -2.70    3.70   0
  -1   7   3    2.08    3.34   0
  -1   7   3    3.13    3.50   0
   1  -7  -3   -0.25    3.22   0
  -1   7   3    2.89    3.27   0
   1  -7  -3    0.35    3.41   0
   0  -7  -3   80.09    3.55   0
   0  -7  -3   65.08    4.25   0
   0   7   3   65.05    3.90   0
   0  -7  -3   62.19    3.48   0
   0   7   3   65.57    3.54   0
   0   7   3   69.96    3.61   0
   0   7   3   68.52    3.81   0
  -1  -7  -3   24.05    3.54   0
   1   7   3   31.79    3.43   0
   1   7   3   28.35    3.35   0
   1   7   3   16.86    3.61   0
  -1  -7  -3   19.60    2.95   0
  -1  -7  -3   19.03    3.39   0
   1   7   3   19.03    3.75   0
  -2  -7  -3   63.17    4.32   0
   2   7   3   63.49    3.51   0
   2   7   3   71.07    4.08   0
   2   7   3   56.70    3.36   0
   2   7   3   60.02    3.23   0
  -2  -7  -3   58.07    3.34   0
   2   7   3   65.28    3.51   0
  -3  -7  -3   97.16    3.31   0
   3   7   3  120.00    4.60   0
   3   7   3   86.31    3.22   0
   3   7   3  102.43    3.51   0
   3   7   3  102.56    3.57   0
   3   7   3   99.09    3.32   0
  -3  -7  -3  100.07    4.26   0
  -4  -7  -3   38.85    3.10   0
   4   7   3   33.58    5.44   0
   4   7   3   27.26    3.22   0
   4   7   3   36.65    2.91   0
   4   7   3   22.57    3.17   0
  -4  -7  -3   30.28    4.81   0
   4   7   3   27.65    3.31   0
   5   7   3   33.70    3.11   0
   5   7   3   47.10    3.32   0
   5   7   3   50.31    3.18   0
   5   7   3   44.72    3.40   0
  -5  -7  -3   47.71    3.20   0
  -4   8   3   -1.31    3.06   0
  -4   8   3   -2.53    3.18   0
  -4   8   3   10.20    3.14   0
  -4   8   3   -4.88    3.20   0
  -4   8   3    0.02    2.98   0
   4  -8  -3   -3.85    3.13   0
   4  -8  -3   -0.02    2.47   0
   3  -8  -3   69.01    3.40   0
  -3   8   3   48.15    3.33   0
  -3   8   3   63.51    3.34   0
   3  -8  -3   51.18    3.18   0
  -3   8   3   71.79    3.39   0
  -3   8   3   67.46    3.22   0
   2  -8  -3   25.23    3.37   0
   2  -8  -3   18.24    3.18   0
   2  -8  -3   23.43    2.50   0
  -2   8   3   13.05    3.43   0
  -2   8   3   25.65    3.05   0
  -2   8   3   22.72    3.28   0
  -2   8   3   26.92    3.19   0
  -1   8   3    4.72    3.42   0
   1  -8  -3   15.98    3.26   0
   1  -8  -3    7.62    3.27   0
  -1   8   3    6.94    3.15   0
   1  -8  -3    8.85    3.17   0
  -1   8   3    1.61    3.08   0
  -1   8   3    7.16    3.49   0
   0  -8  -3   22.66    3.93   0
   0   8   3   26.42    3.34   0
   0   8   3   25.29    3.30   0
   0  -8  -3   20.93    3.24   0
   0  -8  -3   29.06    3.07   0
   0   8   3   23.56    2.67   0
   0   8   3   24.30    3.04   0
  -1  -8  -3    2.97    3.83   0
   1   8   3    4.68    3.66   0
   1   8   3    3.68    3.00   0
   1   8   3    5.65    3.00   0
  -1  -8  -3   12.22    2.47   0
   1   8   3    4.89    3.24   0
   1   8   3   13.63    3.12   0
   2   8   3   23.09    3.03   0
   2   8   3   14.41    3.70   0
  -2  -8  -3   13.88    3.89   0
   2   8   3   29.78    3.22   0
   2   8   3    8.72    2.47   0
   2   8   3   17.16    3.19   0
  -2  -8  -3   21.51    3.17   0
   3   8   3   61.48    3.25   0
  -3  -8  -3   67.56    3.24   0
   3   8   3   71.31    3.12   0
   3   8   3   74.46    3.46   0
   3   8   3   76.93    4.38   0
  -3  -8  -3   70.94    3.85   0
   3   8   3   58.08    3.01   0
  -4  -8  -3    7.95    4.16   0
   4   8   3   14.53    2.86   0
   4   8   3   14.42    2.84   0
   4   8   3    8.27    4.69   0
  -4  -8  -3   14.49    3.02   0
   4   8   3   10.25    3.09   0
   4   8   3    2.94    3.03   0
  -2   9   3    4.00    2.84   0
  -1   9   3    0.84    3.34   0
  -1   9   3    6.06    2.96   0
   1  -9  -3    1.13    2.91   0
   1  -9  -3    5.76    2.83   0
   1  -9  -3    2.76    3.31   0
  -1   9   3   -1.35    2.99   0
  -1   9   3    0.82    3.11   0
   0   9   3   48.69    3.27   0
   0  -9  -3   55.63    3.22   0
   0   9   3   49.37    3.11   0
   0  -9  -3   36.74    3.09   0
   0  -9  -3   37.03    3.32   0
   0   9   3   38.34    3.32   0
   0   9   3   45.29    3.08   0
   1   9   3   19.84    3.02   0
  -1  -9  -3   10.31    3.01   0
   1   9   3   11.36    3.06   0
   1   9   3   13.99    3.02   0
   1   9   3   10.07    2.81   0
   1   9   3   18.25    3.46   0
   1   9   3    4.24    2.92   0
  -1  -9  -3   15.40    3.29   0
  -2  -8   4  -10.07    3.20   0
   2   8  -4    8.33    2.88   0
  -2  -8   4   -3.13    3.05   0
   2   8  -4    7.35    3.09   0
   2   8  -4   -6.02    2.91   0
   2   8  -4   -3.33    2.99   0
   2   8  -4   -6.60    2.84   0
  -1  -8   4   -1.72    3.38   0
   1   8  -4    7.01    2.95   0
   1   8  -4   15.63    3.47   0
   1   8  -4    3.46    3.19   0
   1   8  -4    0.71    3.17   0
   1   8  -4   -2.50    2.99   0
  -1  -8   4    5.50    2.99   0
   0  -8   4   22.00    3.48   0
   0   8  -4   18.31    3.27   0
   0  -8   4   10.56    3.05   0
   0   8  -4   23.05    3.53   0
   0   8  -4   21.07    2.97   0
   0   8  -4   23.69    3.40   0
   0   8  -4   20.34    3.04   0
  -1   8  -4   -3.03    3.44   0
   1  -8   4   -2.20    3.27   0
   1  -8   4    8.22    3.06   0
  -1   8  -4   -3.61    2.93   0
   1  -8   4    3.95    3.08   0
  -1   8  -4    2.25    3.01   0
  -1   8  -4    0.98    2.94   0
  -1   8  -4    1.09    3.36   0
   2  -8   4   30.55    3.23   0
   2  -8   4   24.97    3.26   0
  -2   8  -4   27.00    3.20   0
  -2   8  -4   27.82    3.02   0
  -2   8  -4   24.60    2.84   0
   2  -8   4   24.01    3.15   0
  -2   8  -4   33.73    3.52   0
  -2   8  -4   23.24    3.40   0
   3  -8   4   15.25    3.32   0
  -3   8  -4   17.81    3.40   0
   3  -8   4   18.55    3.08   0
   3  -8   4   15.93    3.22   0
  -3   8  -4   28.29    3.11   0
  -3   8  -4   17.78    3.31   0
  -3   8  -4   14.05    3.19   0
  -4  -7   4   17.58    3.67   0
   4   7  -4   29.41    3.21   0
   4   7  -4   17.54    3.99   0
   4   7  -4    9.11    3.01   0
  -4  -7   4   21.72    3.23   0
   4   7  -4   15.33    3.19   0
   4   7  -4   15.88    2.69   0
  -3  -7   4   51.78    3.29   0
   3   7  -4   67.88    3.86   0
   3   7  -4   44.54    3.26   0
  -3  -7   4   66.16    3.96   0
   3   7  -4   55.10    3.36   0
   3   7  -4   61.64    3.51   0
   3   7  -4   48.92    3.24   0
  -2  -7   4   25.54    3.80   0
   2   7  -4   29.82    3.31   0
   2   7  -4   30.95    3.04   0
  -2  -7   4   24.37    3.19   0
   2   7  -4   25.13    3.33   0
   2   7  -4   30.18    3.33   0
   2   7  -4   27.58    3.04   0
  -1  -7   4   22.66    3.27   0
   1   7  -4   20.80    3.59   0
   1   7  -4   20.28    3.08   0
   1   7  -4   28.44    3.36   0
   1   7  -4   30.72    3.33   0
   1   7  -4   21.33    3.27   0
  -1  -7   4   21.38    3.51   0
   0  -7   4    4.07    3.40   0
   0   7  -4    4.15    3.42   0
   0   7  -4    1.65    3.22   0
   0  -7   4   -5.58    3.60   0
   0  -7   4   -1.44    3.16   0
   0   7  -4   -0.70    3.22   0
   0   7  -4    4.31    3.07   0
   1  -7   4   26.81    3.35   0
  -1   7  -4   38.94    3.40   0
  -1   7  -4   45.67    3.24   0
  -1   7  -4   31.48    3.21   0
  -1   7  -4   27.97    3.20   0
   1  -7   4   33.70    3.44   0
   1  -7   4   30.14    3.26   0
  -1   7  -4   37.64    3.82   0
  -2   7  -4   52.65    3.54   0
  -2   7  -4   76.64    3.32   0
   2  -7   4   61.08    3.47   0
   2  -7   4   61.99    3.74   0
   2  -7   4   66.82    3.29   0
  -2   7  -4   64.01    3.42   0
  -2   7  -4   76.90    3.87   0
   3  -7   4    3.19    3.15   0
   3  -7   4    2.60    3.41   0
  -3   7  -4   14.40    3.09   0
  -3   7  -4   11.15    3.63   0
  -3   7  -4    5.45    3.63   0
   3  -7   4   -0.21    3.16   0
  -3   7  -4    5.72    3.21   0
   4  -7   4   -4.20    3.43   0
  -4   7  -4   -3.20    3.30   0
   4  -7   4    4.09    3.07   0
  -4   7  -4   -1.68    3.55   0
  -4   7  -4    2.52    3.16   0
   4  -7   4   -0.89    3.26   0
  -4   7  -4    7.97    2.45   0
  -5   7  -4    6.84    3.37   0
   5   6  -4   22.45    3.50   0
  -5  -6   4   18.69    3.87   0
  -5  -6   4   18.62    3.04   0
  -5  -6   4   16.42    3.79   0
   5   6  -4   15.13    3.10   0
   5   6  -4   10.06    3.11   0
   5   6  -4   17.48    3.03   0
   4   6  -4   28.58    3.14   0
   4   6  -4   33.09    4.11   0
   4   6  -4   31.82    3.71   0
  -4  -6   4   33.08    3.51   0
   4   6  -4   26.19    3.24   0
  -4  -6   4   26.46    3.26   0
   4   6  -4   25.12    3.07   0
   3   6  -4   62.78    3.36   0
  -3  -6   4   62.14    4.09   0
   3   6  -4   57.53    3.61   0
   3   6  -4   72.53    4.02   0
   3   6  -4   59.15    3.33   0
  -3  -6   4   55.73    3.36   0
   3   6  -4   66.14    2.97   0
   2   6  -4    2.84    3.69   0
   2   6  -4    1.22    3.45   0
   2   6  -4    1.31    3.29   0
   2   6  -4    1.34    3.34   0
  -2  -6   4    7.50    3.29   0
  -2  -6   4    5.54    3.32   0
   2   6  -4   -0.14    3.43   0
   1   6  -4    2.15    3.51   0
   1   6  -4   12.14    3.82   0
  -1  -6   4    7.26    2.81   0
   1   6  -4    2.93    3.63   0
   1   6  -4   -5.15    3.57   0
   1   6  -4   -5.81    3.25   0
  -1  -6   4   -0.95    3.98   0
   0  -6   4   35.52    3.49   0
   0  -6   4   29.80    3.51   0
   0   6  -4   34.49    3.41   0
   0   6  -4   32.17    3.71   0
   0   6  -4   38.50    3.34   0
   0   6  -4   28.87    3.66   0
   0  -6   4   30.73    3.64   0
  -1   6  -4   75.26    3.85   0
   1  -6   4   84.74    3.74   0
  -1   6  -4   71.14    3.57   0
  -1   6  -4   89.73    3.70   0
   1  -6   4   73.87    3.58   0
  -1   6  -4   71.17    3.61   0
  -1   6  -4   85.87    4.05   0
   1  -6   4   82.18    3.20   0
   2  -6   4  167.81    3.88   0
   2  -6   4  167.35    3.88   0
  -2   6  -4  169.56    3.69   0
  -2   6  -4  181.28    3.87   0
  -2   6  -4  163.21    3.93   0
  -2   6  -4  167.21    3.90   0
   2  -6   4  153.02    3.65   0
   3  -6   4   -2.36    3.57   0
  -3   6  -4    6.29    3.81   0
  -3   6  -4    3.27    3.68   0
   3  -6   4    5.38    3.30   0
  -3   6  -4   -4.19    3.37   0
  -3   6  -4   -4.86    3.88   0
   3  -6   4    8.57    3.59   0
   4  -6   4   27.59    3.75   0
  -4   6  -4   28.30    3.38   0
  -4   6  -4   12.35    3.61   0
  -4   6  -4   24.55    3.80   0
  -4   6  -4   16.38    3.50   0
   4  -6   4   22.09    3.70   0
   4  -6   4   18.85    3.38   0
  -5   6  -4   -3.16    3.68   0
  -5   6  -4    0.53    3.33   0
   5  -6   4   -5.72    3.18   0
  -5   6  -4   -2.72    2.64   0
  -5   6  -4    2.19    3.65   0
   5  -6   4   -4.84    3.36   0
  -6   6  -4   17.33    3.03   0
  -6   6  -4   17.87    3.11   0
   6  -6   4   18.03    3.18   0
  -6   6  -4   22.38    3.57   0
  -6   6  -4   22.83    3.50   0
  -6   6  -4   13.67    3.44   0
   6  -6   4    5.25    3.23   0
   6   5  -4    1.78    3.34   0
  -6  -5   4    3.61    4.32   0
  -6  -5   4    2.36    4.41   0
   6   5  -4    1.49    3.07   0
   6   5  -4    6.89    3.26   0
   6   5  -4    6.24    2.89   0
  -6  -5   4    0.62    3.04   0
  -5  -5   4    3.59    3.05   0
   5   5  -4    8.88    3.15   0
  -5  -5   4   -2.94    3.74   0
  -5  -5   4    1.70    3.59   0
   5   5  -4   -9.68    3.13   0
   5   5  -4   -3.05    3.15   0
   5   5  -4    4.73    2.99   0
   4   5  -4   78.93    3.46   0
   4   5  -4   77.17    3.68   0
  -4  -5   4   86.64    4.23   0
   4   5  -4   92.64    4.14   0
   4   5  -4   67.23    3.59   0
   4   5  -4   72.97    3.49   0
  -4  -5   4   78.35    3.36   0
  -3  -5   4   15.51    3.96   0
   3   5  -4   19.68    3.90   0
   3   5  -4   23.95    3.31   0
  -3  -5   4   21.32    3.37   0
   3   5  -4   15.44    3.41   0
   3   5  -4   20.78    3.92   0
   3   5  -4   17.22    3.61   0
   2   5  -4   -5.48    3.58   0
  -2  -5   4   -0.97    4.03   0
   2   5  -4    0.38    3.63   0
   2   5  -4    1.33    3.45   0
   2   5  -4    2.62    3.55   0
   2   5  -4    3.30    3.90   0
  -2  -5   4    2.04    3.46   0
   1   5  -4    4.81    3.56   0
   1   5  -4    4.69    3.63   0
  -1  -5   4    0.58    3.17   0
   1   5  -4    1.74    3.62   0
   1   5  -4    3.81    3.94   0
   1   5  -4   -8.51    4.33   0
  -1  -5   4   -1.59    3.73   0
   0  -5   4  120.10    3.99   0
   0   5  -4  117.09    4.44   0
   0   5  -4  137.39    4.03   0
   0  -5   4  121.34    4.20   0
   0   5  -4  120.36    4.31   0
   0  -5   4  134.19    4.80   0
   0   5  -4  119.07    4.07   0
  -1   5  -4   30.74    4.19   0
   1  -5   4   28.94    3.95   0
   1  -5   4   39.32    4.18   0
  -1   5  -4   28.80    3.74   0
  -1   5  -4   32.78    3.92   0
   1  -5   4   37.13    4.01   0
  -1   5  -4   36.57    4.51   0
  -2   5  -4   11.55    3.81   0
   2  -5   4   -4.23    4.01   0
  -2   5  -4    0.51    4.43   0
   2  -5   4   -0.12    3.62   0
  -2   5  -4   12.09    3.96   0
  -2   5  -4   11.91    3.74   0
   2  -5   4    7.99    3.83   0
  -3   5  -4    4.47    4.03   0
   3  -5   4   -0.48    3.64   0
   3  -5   4   -0.28    3.96   0
  -3   5  -4   -2.15    3.50   0
  -3   5  -4   -2.81    3.84   0
   3  -5   4   -0.84    3.68   0
  -3   5  -4    7.95    4.14   0
   4  -5   4  129.65    4.06   0
  -4   5  -4  100.78    3.97   0
  -4   5  -4  141.48    3.89   0
   4  -5   4  118.07    3.96   0
  -4   5  -4  129.05    4.38   0
  -4   5  -4  112.64    4.35   0
   4  -5   4   99.74    4.24   0
  -5   5  -4   11.87    3.45   0
   5  -5   4   16.99    3.67   0
   5  -5   4   10.90    3.34   0
  -5   5  -4    7.70    3.27   0
  -5   5  -4    6.44    4.11   0
  -6   5  -4   23.93    3.60   0
   6  -5   4   27.24    3.46   0
   6  -5   4   26.58    3.61   0
  -6   5  -4    8.27    3.11   0
  -6   5  -4   28.75    3.23   0
  -6   5  -4   28.05    3.55   0
  -6   5  -4   20.50    3.72   0
   6  -5   4   18.65    3.65   0
   7  -5   4    7.45    3.18   0
  -6  -4   4    0.80    2.87   0
   6   4  -4  -10.19    3.01   0
  -6  -4   4    2.23    4.05   0
  -6  -4   4   -0.43    3.14   0
   6   4  -4    6.18    3.52   0
  -6  -4   4    2.96    3.98   0
   6   4  -4    3.99    3.07   0
  -6  -4   4   -5.18    3.16   0
  -5  -4   4   21.88    3.84   0
   5   4  -4   33.59    3.66   0
  -5  -4   4   22.30    4.23   0
  -5  -4   4   27.34    3.41   0
   5   4  -4   19.16    3.38   0
  -5  -4   4   23.98    3.14   0
   5   4  -4   14.69    3.41   0
   4   4  -4  118.79    3.85   0
  -4  -4   4  107.29    4.58   0
  -4  -4   4   96.76    3.64   0
  -4  -4   4   89.49    3.64   0
   4   4  -4   84.82    3.67   0
   4   4  -4  115.25    3.80   0
   4   4  -4  100.15    3.82   0
   3   4  -4  363.82    4.45   0
   3   4  -4  412.04    5.37   0
   3   4  -4  338.92    4.47   0
  -3  -4   4  369.18    5.37   0
  -3  -4   4  332.49    4.40   0
   3   4  -4  431.90    4.76   0
  -3  -4   4  361.09    4.56   0
   3   4  -4  379.93    4.61   0
   2   4  -4  331.42    4.75   0
  -2  -4   4  318.99    5.27   0
   2   4  -4  348.76    5.28   0
   2   4  -4  292.39    5.01   0
   2   4  -4  343.41    5.45   0
   2   4  -4  322.12    4.51   0
  -2  -4   4  301.58    4.03   0
   1   4  -4  297.58    5.04   0
   1   4  -4  322.28    4.80   0
   1   4  -4  275.28    5.12   0
   1   4  -4  286.45    4.68   0
  -1  -4   4  282.83    4.52   0
  -1  -4   4  301.89    5.48   0
   1   4  -4  308.32    4.56   0
   0  -4   4  194.02    4.41   0
   0   4  -4  195.74    4.52   0
   0   4  -4  213.58    4.63   0
   0   4  -4  201.00    5.51   0
   0  -4   4  203.18    4.69   0
   0  -4   4  238.00    5.37   0
   0   4  -4  206.67    3.80   0
   1  -4   4   13.62    3.35   0
  -1   4  -4   15.99    3.94   0
  -1   4  -4   22.62    4.51   0
   1  -4   4   18.29    4.29   0
   1  -4   4   14.30    4.36   0
  -1   4  -4   24.28    4.32   0
   2  -4   4   18.15    4.06   0
  -2   4  -4   16.81    3.88   0
   2  -4   4   27.79    4.92   0
  -2   4  -4   25.07    4.31   0
  -2   4  -4   30.80    4.99   0
  -2   4  -4   28.65    5.21   0
   2  -4   4   28.54    4.15   0
  -3   4  -4    9.24    3.96   0
  -3   4  -4   11.73    4.74   0
  -3   4  -4   10.26    4.31   0
   3  -4   4   16.11    4.12   0
   3  -4   4    8.25    4.20   0
  -3   4  -4   12.90    4.61   0
   3  -4   4    6.21    3.90   0
  -4   4  -4    1.00    3.73   0
   4  -4   4    5.02    3.96   0
   4  -4   4    3.76    3.91   0
  -4   4  -4   11.18    4.27   0
  -4   4  -4    5.27    3.87   0
   4  -4   4    4.13    4.08   0
  -5   4  -4   19.98    3.70   0
  -5   4  -4   20.34    3.53   0
  -5   4  -4   16.05    3.90   0
  -5   4  -4   14.77    4.29   0
  -5   4  -4   12.91    4.00   0
   5  -4   4   15.95    3.91   0
   5  -4   4   17.39    3.74   0
   5  -4   4   10.07    3.77   0
  -6   4  -4    9.56    3.51   0
  -6   4  -4    5.24    3.88   0
   6  -4   4    8.94    3.67   0
   6  -4   4    4.61    3.77   0
  -6   4  -4   -0.38    3.78   0
  -6   4  -4    4.91    4.04   0
  -6   4  -4    7.87    3.07   0
   6  -4   4   10.28    3.42   0
   7  -4   4   45.41    3.52   0
  -7   4  -4   39.88    4.35   0
  -7   4  -4   41.88    3.20   0
  -7   4  -4   38.12    4.45   0
   7  -4   4   27.39    3.29   0
  -7   4  -4   18.23    3.27   0
  -7   4  -4   22.29    3.65   0
   7  -4   4   36.24    3.84   0
   7   3  -4   -1.03    3.08   0
  -7  -3   4    0.92    4.01   0
   7   3  -4    1.37    3.10   0
  -7  -3   4    0.32    4.38   0
  -7  -3   4  -11.42    3.00   0
  -7  -3   4   11.13    2.33   0
  -7  -3   4    3.63    3.41   0
   7   3  -4   -8.67    3.11   0
   6   3  -4    9.16    3.32   0
  -6  -3   4   14.06    3.15   0
  -6  -3   4    3.95    3.29   0
  -6  -3   4   17.80    3.48   0
   6   3  -4   20.57    3.20   0
   6   3  -4   13.46    3.30   0
  -6  -3   4   12.69    4.00   0
  -6  -3   4   14.12    4.20   0
  -5  -3   4   11.42    3.36   0
   5   3  -4    3.97    3.55   0
  -5  -3   4    4.06    3.43   0
  -5  -3   4    1.87    4.24   0
  -5  -3   4    0.52    4.08   0
   5   3  -4   13.07    3.50   0
   5   3  -4    5.01    3.50   0
  -5  -3   4   -0.21    3.51   0
   4   3  -4   16.64    3.74   0
  -4  -3   4   15.66    4.54   0
   4   3  -4   14.92    3.27   0
  -4  -3   4   12.65    3.58   0
  -4  -3   4    3.98    4.08   0
  -4  -3   4   18.54    3.71   0
   4   3  -4   19.81    3.73   0
  -4  -3   4    8.69    4.52   0
   3   3  -4  234.95    4.53   0
  -3  -3   4  225.59    3.88   0
   3   3  -4  237.94    4.47   0
  -3  -3   4  236.90    5.32   0
   3   3  -4  261.29    5.27   0
   3   3  -4  212.01    5.07   0
  -3  -3   4  213.60    3.67   0
   2   3  -4  396.08    5.40   0
   2   3  -4  510.21    5.44   0
   2   3  -4  420.72    5.07   0
   2   3  -4  441.88    4.84   0
  -2  -3   4  408.96    5.01   0
   2   3  -4  481.32    5.69   0
  -2  -3   4  448.41    5.95   0
  -2  -3   4  415.71    4.28   0
   1   3  -4  106.19    4.44   0
   1   3  -4  134.72    4.43   0
   1   3  -4  134.55    4.69   0
  -1  -3   4  119.07    3.74   0
  -1  -3   4  123.98    4.55   0
   1   3  -4  125.72    3.81   0
   1   3  -4  113.32    4.37   0
   0  -3   4    2.04    5.09   0
   0  -3   4    2.46    4.05   0
   0   3  -4    2.47    3.93   0
   0   3  -4    6.33    4.99   0
   0   3  -4    0.45    4.10   0
   0  -3   4    3.91    4.08   0
   0   3  -4   -0.59    4.13   0
   1  -3   4   59.91    4.25   0
  -1   3  -4   53.09    4.67   0
  -1   3  -4   54.81    4.17   0
  -1   3  -4   58.11    4.75   0
   1  -3   4   57.81    4.24   0
   1  -3   4   57.37    4.51   0
  -2   3  -4  136.89    4.22   0
   2  -3   4  140.66    4.45   0
  -2   3  -4  117.92    4.84   0
   2  -3   4  121.60    5.13   0
   2  -3   4  126.94    5.19   0
  -2   3  -4  143.22    5.05   0
  -2   3  -4  129.94    4.59   0
   3  -3   4  254.54    5.07   0
  -3   3  -4  284.41    5.56   0
  -3   3  -4  251.80    4.52   0
   3  -3   4  261.72    4.66   0
  -3   3  -4  242.03    5.03   0
   3  -3   4  242.31    5.21   0
  -4   3  -4  262.47    4.79   0
  -4   3  -4  283.24    4.36   0
  -4   3  -4  326.17    6.14   0
   4  -3   4  299.37    5.75   0
   4  -3   4  281.22    4.83   0
   4  -3   4  286.35    5.81   0
   4  -3   4  314.32    4.82   0
  -4   3  -4  292.24    5.79   0
  -5   3  -4  195.03    5.44   0
  -5   3  -4  157.57    4.96   0
  -5   3  -4  128.99    4.15   0
   5  -3   4  137.49    4.30   0
  -5   3  -4  172.92    5.22   0
  -5   3  -4  200.06    4.08   0
   5  -3   4  202.37    4.39   0
   5  -3   4  214.87    4.90   0
  -6   3  -4   68.54    3.61   0
  -6   3  -4   46.93    3.53   0
   6  -3   4   64.50    3.97   0
   6  -3   4   65.49    4.28   0
   6  -3   4   45.26    3.82   0
  -6   3  -4   50.79    5.03   0
  -6   3  -4   44.79    4.23   0
  -6   3  -4   59.10    5.13   0
   7  -3   4   36.24    3.95   0
  -7   3  -4   32.35    5.80   0
   7  -3   4   37.66    3.40   0
  -7   3  -4   44.77    3.65   0
  -7   3  -4   37.93    5.48   0
   7  -3   4   37.19    4.08   0
  -7   3  -4   32.98    3.82   0
  -7   3  -4   26.34    3.18   0
  -7  -2   4   -1.62    3.91   0
   7   2  -4   -0.25    3.54   0
   7   2  -4   -3.50    3.19   0
  -7  -2   4    0.76    3.87   0
  -7  -2   4    2.79    2.97   0
  -7  -2   4    1.48    2.99   0
   7   2  -4    5.67    3.06   0
  -7  -2   4   -0.87    3.62   0
  -6  -2   4   30.15    3.32   0
   6   2  -4   48.54    3.82   0
  -6  -2   4   49.55    4.13   0
   6   2  -4   41.74    3.52   0
   6   2  -4   31.86    3.51   0
  -6  -2   4   48.69    3.94   0
  -6  -2   4   38.63    3.43   0
  -6  -2   4   45.75    3.24   0
  -5  -2   4   30.03    3.71   0
   5   2  -4   26.04    3.61   0
  -5  -2   4   31.36    4.05   0
   5   2  -4   36.54    3.65   0
  -5  -2   4   38.40    2.99   0
  -5  -2   4   28.72    3.86   0
   5   2  -4   33.81    3.20   0
  -5  -2   4   36.45    4.04   0
   4   2  -4  276.18    4.76   0
   4   2  -4  303.42    4.69   0
  -4  -2   4  333.02    5.49   0
  -4  -2   4  279.66    4.57   0
  -4  -2   4  262.57    4.54   0
   4   2  -4  302.57    4.76   0
  -4  -2   4  304.45    5.11   0
  -3  -2   4  109.26    4.56   0
   3   2  -4  120.92    4.49   0
  -3  -2   4  104.63    3.50   0
   3   2  -4  101.06    4.99   0
  -3  -2   4  128.87    4.95   0
   3   2  -4  113.56    4.29   0
  -3  -2   4  110.51    4.99   0
   2   2  -4   29.56    4.25   0
  -2  -2   4   28.38    3.35   0
  -2  -2   4   33.23    4.37   0
   2   2  -4   31.43    4.94   0
   2   2  -4   30.50    4.78   0
  -2  -2   4   28.18    4.81   0
   2   2  -4   22.98    4.14   0
  -2  -2   4   28.09    4.29   0
   1   2  -4   12.54    4.57   0
  -1  -2   4   13.43    4.41   0
  -1  -2   4    6.54    4.61   0
   1   2  -4   14.79    4.28   0
   1   2  -4   17.48    5.17   0
  -1  -2   4    8.45    4.96   0
   1   2  -4   10.16    4.98   0
   0  -2   4  124.31    5.85   0
   0   2  -4  106.81    5.85   0
   0   2  -4  120.36    4.80   0
   0   2  -4  109.76    4.92   0
   0  -2   4  110.00    4.93   0
   0  -2   4  118.75    3.98   0
   1  -2   4    1.31    5.41   0
   1  -2   4   -0.64    3.87   0
  -1   2  -4    2.45    4.56   0
  -1   2  -4   -0.31    4.81   0
   1  -2   4    1.22    4.59   0
  -1   2  -4    3.31    4.44   0
   2  -2   4 1420.88    8.64   0
   2  -2   4 1528.45    7.24   0
  -2   2  -4 1593.84    7.42   0
  -2   2  -4 1382.67    7.52   0
  -2   2  -4 1606.65   11.15   0
   2  -2   4 1360.51    7.45   0
   3  -2   4  350.46    6.36   0
  -3   2  -4  326.36    4.73   0
  -3   2  -4  293.62    5.04   0
  -3   2  -4  338.10    6.33   0
   3  -2   4  285.18    6.11   0
   3  -2   4  304.79    4.76   0
  -3   2  -4  303.32    6.24   0
   3  -2   4  284.86    5.16   0
  -4   2  -4  402.74    5.15   0
  -4   2  -4  446.29    5.14   0
  -4   2  -4  407.83    6.99   0
   4  -2   4  435.34    5.34   0
  -4   2  -4  504.62    7.07   0
  -4   2  -4  480.79    6.14   0
   4  -2   4  408.45    5.25   0
   4  -2   4  401.80    6.32   0
  -5   2  -4  129.99    4.85   0
  -5   2  -4   97.68    4.19   0
  -5   2  -4  120.46    6.33   0
  -5   2  -4  120.87    4.12   0
  -5   2  -4  109.29    6.56   0
   5  -2   4   99.70    4.42   0
   5  -2   4  117.15    4.86   0
   5  -2   4  131.39    4.48   0
   6  -2   4  306.22    4.49   0
  -6   2  -4  258.32    8.35   0
  -6   2  -4  311.95    4.32   0
  -6   2  -4  285.50    8.02   0
   6  -2   4  215.24    4.42   0
  -6   2  -4  241.14    4.94   0
   6  -2   4  269.95    4.96   0
  -6   2  -4  216.31    4.21   0
   7  -2   4  122.49    4.16   0
   7  -2   4   89.08    3.63   0
  -7   2  -4  114.40    3.98   0
  -7   2  -4  133.27    3.99   0
   7  -2   4  114.17    4.10   0
  -7   2  -4   90.82    3.48   0
   8  -2   4   -9.51    3.66   0
  -8   2  -4   -1.18    3.25   0
   8  -2   4    2.23    3.19   0
  -8   2  -4    4.27    3.00   0
   8  -2   4    2.70    3.21   0
  -8   2  -4    5.34    3.11   0
   7   1  -4   10.16    3.58   0
  -7  -1   4   13.96    3.05   0
  -7  -1   4    6.31    3.76   0
  -7  -1   4    7.46    3.09   0
  -7  -1   4    4.58    3.74   0
   7   1  -4    2.97    3.34   0
  -7  -1   4   10.67    3.42   0
   7   1  -4    8.83    3.27   0
  -6  -1   4   50.67    3.50   0
  -6  -1   4   67.40    4.58   0
   6   1  -4   51.25    3.60   0
   6   1  -4   57.09    3.89   0
  -6  -1   4   38.78    3.49   0
  -6  -1   4   64.23    4.38   0
   6   1  -4   49.68    3.68   0
  -6  -1   4   47.23    3.50   0
   5   1  -4  109.31    4.07   0
   5   1  -4  128.71    3.57   0
  -5  -1   4  128.18    3.96   0
  -5  -1   4  176.63    4.74   0
   5   1  -4  133.78    4.12   0
  -5  -1   4  116.11    4.07   0
  -5  -1   4  133.90    4.20   0
   4   1  -4  163.60    4.57   0
   4   1  -4  140.30    4.58   0
  -4  -1   4  147.07    4.51   0
  -4  -1   4  198.57    5.15   0
  -4  -1   4  148.92    3.62   0
  -4  -1   4  169.50    4.67   0
   4   1  -4  157.01    4.31   0
   3   1  -4  897.49    6.36   0
  -3  -1   4  872.69    6.56   0
   3   1  -4 1020.09    6.12   0
   3   1  -4 1029.62    6.16   0
  -3  -1   4  895.15    6.25   0
  -3  -1   4  953.58    6.17   0
  -3  -1   4 1112.67    7.35   0
  -3  -1   4 1035.76    6.26   0
  -2  -1   4   13.38    4.65   0
   2   1  -4   11.74    4.59   0
  -2  -1   4   17.15    3.91   0
   2   1  -4   11.57    5.17   0
  -2  -1   4   16.05    4.43   0
  -2  -1   4   13.82    4.99   0
   2   1  -4   20.11    4.55   0
   1   1  -4    9.04    4.31   0
  -1  -1   4    4.60    5.13   0
   1   1  -4    6.53    5.04   0
  -1  -1   4    4.65    5.80   0
  -1  -1   4    8.89    5.24   0
   1   1  -4    8.10    5.27   0
  -1  -1   4    5.44    5.32   0
   0  -1   4   57.79    6.27   0
   0   1  -4   54.84    6.20   0
   0   1  -4   53.95    6.07   0
   0  -1   4   51.50    6.62   0
   0  -1   4   58.60    6.39   0
   0   1  -4   48.68    8.37   0
   1  -1   4  202.82    6.41   0
   1  -1   4  166.71    8.01   0
   1  -1   4  185.76    7.13   0
  -1   1  -4  168.66    8.04   0
  -1   1  -4  197.80    6.22   0
  -1   1  -4  154.68   10.72   0
   2  -1   4    5.54    6.81   0
  -2   1  -4    4.61    4.78   0
  -2   1  -4    6.98    5.00   0
   2  -1   4    5.60    7.91   0
  -2   1  -4    9.15    7.43   0
   2  -1   4    5.40    4.96   0
  -2   1  -4    6.72    6.86   0
   2  -1   4    1.93    5.19   0
  -3   1  -4  998.79    6.54   0
   3  -1   4  860.55    6.38   0
   3  -1   4 1026.98    8.68   0
   3  -1   4  966.86    6.55   0
  -3   1  -4  934.42   13.19   0
  -3   1  -4 1027.01    8.76   0
  -3   1  -4  869.02    6.83   0
   4  -1   4    1.46    5.18   0
   4  -1   4   -2.15    4.53   0
  -4   1  -4    5.08    4.13   0
  -4   1  -4    0.04   10.00   0
   4  -1   4    8.04    4.57   0
  -4   1  -4    6.30    4.88   0
  -4   1  -4    4.77    4.44   0
   5  -1   4   60.94    5.21   0
  -5   1  -4   57.55    4.55   0
   5  -1   4   57.27    5.06   0
  -5   1  -4   58.58    4.70   0
   5  -1   4   39.66    4.19   0
  -5   1  -4   46.45    3.95   0
   6  -1   4   21.63    3.71   0
   6  -1   4   32.70    4.31   0
   6  -1   4   26.15    3.91   0
  -6   1  -4   23.64    3.50   0
  -6   1  -4   22.97    3.97   0
   7  -1   4  153.61    4.57   0
  -7   1  -4  138.48    4.28   0
   7  -1   4  148.23    4.08   0
   7  -1   4  116.32    3.86   0
  -7   1  -4  118.20    3.22   0
   8  -1   4   46.47    3.77   0
   8  -1   4   53.17    4.10   0
  -8   1  -4   46.23    3.35   0
   8  -1   4   32.45    2.86   0
  -8   1  -4   33.10    3.49   0
  -8   1  -4   38.06    3.14   0
   7   0  -4   -2.57    3.60   0
   7   0  -4    5.33    3.35   0
  -7   0   4   -0.60    3.31   0
  -7   0   4   -2.09    3.82   0
  -7   0   4   -4.11    3.19   0
  -7   0   4    2.37    2.55   0
   7   0  -4   -6.18    3.19   0
   6   0  -4   42.89    3.82   0
   6   0  -4   30.06    3.70   0
  -6   0   4   27.61    3.50   0
  -6   0   4   19.42    3.89   0
  -6   0   4   24.05    3.41   0
   6   0  -4   35.40    3.57   0
  -5   0   4   94.75    4.14   0
  -5   0   4  109.64    4.83   0
   5   0  -4  108.88    4.48   0
  -5   0   4   75.42    4.09   0
  -5   0   4  115.67    4.10   0
   5   0  -4   93.31    4.13   0
   5   0  -4   76.78    4.18   0
  -4   0   4   15.20    4.81   0
  -4   0   4   27.72    4.33   0
   4   0  -4   20.73    4.18   0
  -4   0   4   18.44    3.99   0
   4   0  -4   18.27    4.36   0
   4   0  -4   13.59    4.06   0
  -4   0   4   22.17    4.21   0
  -3   0   4  245.84    4.74   0
  -3   0   4  233.78    4.71   0
   3   0  -4  256.30    4.61   0
   3   0  -4  218.61    4.78   0
   3   0  -4  247.15    4.09   0
  -3   0   4  217.82    4.77   0
  -3   0   4  199.12    4.73   0
  -2   0   4  242.66    5.46   0
  -2   0   4  172.38    4.94   0
   2   0  -4  242.51    5.28   0
   2   0  -4  199.49    5.84   0
  -2   0   4  203.88    5.34   0
   2   0  -4  242.21    5.35   0
  -2   0   4  231.93    5.51   0
  -1   0   4   10.88    6.29   0
   1   0  -4   19.29    6.20   0
  -1   0   4   18.61    6.05   0
  -1   0   4   15.96    7.61   0
   1   0  -4   19.70    6.23   0
  -1   0   4   18.18    6.21   0
   0   0  -4  220.58    7.17   0
   0   0   4  234.80    7.09   0
   0   0  -4  223.48    6.94   0
   0   0   4  204.72    8.53   0
   0   0   4  219.15    7.33   0
   1   0   4  248.64   13.25   0
  -1   0  -4  312.26    7.02   0
   1   0   4  279.74    9.26   0
   1   0   4  260.03    9.43   0
   1   0   4  301.70    7.17   0
  -1   0  -4  261.67    9.31   0
   2   0   4    1.22    6.17   0
   2   0   4    1.14    6.34   0
  -2   0  -4    2.68    6.54   0
  -2   0  -4    2.80    5.43   0
   2   0   4    3.22    6.80   0
   3   0   4   84.00    4.77   0
  -3   0  -4   92.33    5.62   0
   3   0   4   95.26    5.58   0
  -3   0  -4   78.02    4.79   0
   3   0   4   95.95    6.44   0
   4   0   4  109.69    4.47   0
  -4   0  -4  124.41    5.13   0
   4   0   4  127.56    5.21   0
   4   0   4  117.57    6.03   0
  -4   0  -4  104.48    4.42   0
  -5   0  -4   25.47    3.91   0
  -5   0  -4   16.48    4.83   0
   5   0   4   24.28    5.61   0
   5   0   4   11.27    4.14   0
   5   0   4   21.31    4.87   0
  -5   0  -4    8.41    3.94   0
   6   0   4   -2.24    4.74   0
  -6   0  -4    1.02    4.10   0
   6   0   4   -3.37    3.67   0
  -6   0  -4   -7.75    3.43   0
  -6   0  -4   -1.29    3.43   0
   6   0   4    5.76    3.64   0
   7   0   4   48.21    4.84   0
   7   0   4   40.05    3.64   0
  -7   0  -4   52.65    3.30   0
  -7   0  -4   58.25    4.23   0
  -7   0  -4   51.68    3.75   0
   7   0   4   49.80    3.61   0
  -8   0  -4  100.08    3.76   0
   8   0   4   71.90    3.44   0
  -8   0  -4   82.46    2.90   0
   8   0   4   94.91    4.06   0
   8   0   4   97.02    4.97   0
  -8   0  -4  126.21    4.26   0
  -7   1   4   18.20    3.42   0
  -7   1   4    7.58    3.16   0
  -7   1   4   26.75    3.20   0
   7  -1  -4   17.55    3.71   0
  -7   1   4   21.63    3.90   0
   7  -1  -4   25.29    3.40   0
   7  -1  -4   25.04    3.24   0
  -6   1   4    9.35    3.35   0
   6  -1  -4   18.01    3.23   0
   6  -1  -4   17.47    3.31   0
   6  -1  -4   13.22    3.66   0
  -6   1   4    9.97    3.51   0
  -6   1   4   19.58    4.13   0
   6  -1  -4   15.89    3.57   0
  -6   1   4   11.90    3.56   0
  -5   1   4  312.71    5.38   0
  -5   1   4  247.36    4.58   0
   5  -1  -4  256.25    4.60   0
   5  -1  -4  225.01    4.70   0
  -5   1   4  206.83    4.45   0
  -5   1   4  253.96    5.07   0
   5  -1  -4  259.99    4.65   0
   5  -1  -4  275.32    4.82   0
  -4   1   4   70.50    4.39   0
  -4   1   4   81.01    4.48   0
   4  -1  -4   80.05    3.87   0
   4  -1  -4   98.96    4.36   0
  -4   1   4   83.74    5.23   0
   4  -1  -4   80.89    5.11   0
   4  -1  -4   82.93    4.22   0
  -4   1   4   70.21    4.20   0
   3  -1  -4  210.36    4.74   0
  -3   1   4  180.28    4.62   0
  -3   1   4  208.36    4.69   0
   3  -1  -4  189.93    4.67   0
  -3   1   4  176.03    4.59   0
  -3   1   4  195.74    4.79   0
   3  -1  -4  204.06    4.64   0
   3  -1  -4  227.29    4.57   0
  -2   1   4  610.14    5.42   0
  -2   1   4  638.21    6.14   0
  -2   1   4  519.25    6.05   0
   2  -1  -4  622.44    5.33   0
   2  -1  -4  659.35    6.06   0
   2  -1  -4  534.35    6.07   0
  -2   1   4  535.10    5.78   0
   2  -1  -4  536.02    5.95   0
  -1   1   4   40.03    6.11   0
   1  -1  -4   37.58    6.09   0
   1  -1  -4   38.68    6.17   0
  -1   1   4   44.44    6.24   0
  -1   1   4   36.41    6.18   0
  -1   1   4   24.33    6.14   0
   1  -1  -4   44.85    5.02   0
   1  -1  -4   35.99    5.91   0
   0   1   4 1754.69   10.71   0
   0  -1  -4 1794.25   10.61   0
   0   1   4 1793.74   10.36   0
   0   1   4 1575.43   12.10   0
   0  -1  -4 1871.84   10.32   0
   0   1   4 1528.65    9.80   0
   1   1   4   37.07    7.39   0
   1   1   4   44.22    6.33   0
   1   1   4   29.50    7.08   0
   1   1   4   44.63    7.10   0
   2   1   4  421.74    8.17   0
  -2  -1  -4  460.04    8.18   0
  -2  -1  -4  351.37    8.46   0
   2   1   4  388.24    6.95   0
   2   1   4  370.68    8.67   0
   2   1   4  359.26    6.27   0
  -2  -1  -4  356.47    6.15   0
  -3  -1  -4  341.79    5.18   0
  -3  -1  -4  401.39    8.27   0
   3   1   4  358.86    8.66   0
  -3  -1  -4  318.48    8.61   0
  -3  -1  -4  358.23    5.23   0
   3   1   4  370.73    5.93   0
   3   1   4  346.02    5.23   0
   3   1   4  387.67    9.70   0
   4   1   4   22.68    3.45   0
  -4  -1  -4   21.51    4.03   0
  -4  -1  -4   35.79    6.31   0
   4   1   4   33.58    7.06   0
  -4  -1  -4   33.17    6.83   0
  -4  -1  -4   25.77    4.15   0
   4   1   4   31.25    7.36   0
   4   1   4   36.34    4.34   0
   5   1   4    2.61    5.94   0
   5   1   4   -0.31    4.12   0
   5   1   4   -1.14    4.21   0
   5   1   4    2.42    6.38   0
  -5  -1  -4    5.22    6.33   0
  -5  -1  -4    2.20    5.24   0
  -5  -1  -4   -2.56    3.92   0
  -5  -1  -4    6.82    3.96   0
   6   1   4   15.81    3.72   0
   6   1   4   17.58    5.69   0
   6   1   4    5.67    3.75   0
  -6  -1  -4   14.84    3.48   0
  -6  -1  -4   21.95    5.21   0
   6   1   4   20.30    6.34   0
  -6  -1  -4   19.95    5.85   0
  -6  -1  -4   16.52    3.60   0
   7   1   4   -0.81    3.73   0
   7   1   4   -1.30    3.40   0
  -7  -1  -4    3.83    3.61   0
  -7  -1  -4    0.83    4.85   0
  -7  -1  -4    1.00    6.33   0
  -7  -1  -4   11.22    3.20   0
   8   1   4    4.70    3.23   0
  -8  -1  -4    6.28    3.30   0
  -8  -1  -4    8.26    2.94   0
   8   1   4   -2.32    3.15   0
   7  -2  -4   -8.24    3.36   0
  -7   2   4   -2.20    3.26   0
  -7   2   4    1.99    3.53   0
   7  -2  -4    4.38    3.47   0
  -7   2   4   -1.74    3.47   0
   7  -2  -4   -1.94    3.33   0
  -7   2   4   -2.13    3.23   0
  -7   2   4   -0.48    3.08   0
  -6   2   4   45.21    3.56   0
  -6   2   4   57.65    3.54   0
   6  -2  -4   67.56    3.59   0
   6  -2  -4   49.76    3.74   0
  -6   2   4   48.19    3.66   0
   6  -2  -4   67.48    3.44   0
  -6   2   4   75.03    4.15   0
  -5   2   4   75.25    4.09   0
  -5   2   4   94.74    4.06   0
   5  -2  -4  110.81    4.36   0
   5  -2  -4  108.62    3.89   0
   5  -2  -4   71.68    4.28   0
   5  -2  -4   89.26    3.53   0
  -5   2   4   83.22    4.11   0
  -5   2   4  112.72    4.19   0
  -4   2   4   40.42    4.33   0
  -4   2   4   57.91    4.24   0
   4  -2  -4   57.53    4.24   0
   4  -2  -4   53.69    3.45   0
  -4   2   4   51.46    4.05   0
   4  -2  -4   56.64    4.35   0
  -4   2   4   60.60    5.02   0
   4  -2  -4   53.86    4.22   0
  -3   2   4   32.83    3.53   0
  -3   2   4   38.28    4.23   0
  -3   2   4   21.76    4.31   0
  -3   2   4   28.73    4.39   0
   3  -2  -4   31.05    4.06   0
   3  -2  -4   30.72    4.23   0
   3  -2  -4   25.48    4.21   0
   3  -2  -4   35.77    3.41   0
  -2   2   4  593.81    5.31   0
  -2   2   4  738.52    6.00   0
   2  -2  -4  639.50    5.95   0
  -2   2   4  600.03    6.03   0
  -2   2   4  704.96    5.99   0
   2  -2  -4  610.77    5.23   0
   2  -2  -4  732.81    5.85   0
  -1   2   4  200.70    5.82   0
  -1   2   4  189.00    5.35   0
   1  -2  -4  193.12    5.61   0
  -1   2   4  227.71    5.42   0
  -1   2   4  181.09    5.95   0
   1  -2  -4  226.61    4.69   0
  -1   2   4  218.38    4.87   0
   1  -2  -4  201.20    5.97   0
   0   2   4   75.98    6.25   0
   0   2   4   64.02    4.99   0
   0  -2  -4   80.20    5.77   0
   0  -2  -4   77.22    5.92   0
   0  -2  -4   63.07    5.91   0
   0   2   4   75.16    6.12   0
   0   2   4   73.16    6.01   0
  -1  -2  -4   33.62    5.41   0
   1   2   4   38.02    5.49   0
   1   2   4   40.76    6.62   0
   1   2   4   51.22    5.75   0
  -1  -2  -4   38.66    6.20   0
   2   2   4  660.25   10.81   0
   2   2   4  608.39    5.90   0
   2   2   4  759.76   11.19   0
  -2  -2  -4  632.49    6.06   0
   2   2   4  683.24    6.07   0
  -2  -2  -4  647.95    7.13   0
   2   2   4  659.07    6.60   0
  -3  -2  -4   44.02    4.90   0
  -3  -2  -4   37.68    3.37   0
   3   2   4   36.53    4.03   0
   3   2   4   38.80    4.07   0
   3   2   4   48.62    5.09   0
   4   2   4  485.50    5.24   0
  -4  -2  -4  459.85    5.10   0
  -4  -2  -4  421.93    4.22   0
  -4  -2  -4  434.72    6.33   0
   4   2   4  414.98    4.35   0
   4   2   4  487.93    6.90   0
   5   2   4    8.03    5.30   0
   5   2   4    2.55    4.08   0
  -5  -2  -4   15.24    3.91   0
  -5  -2  -4    9.32    4.96   0
  -5  -2  -4   17.47    3.77   0
   5   2   4    5.41    4.10   0
   6   2   4   10.94    2.98   0
  -6  -2  -4   13.86    3.35   0
  -6  -2  -4   10.50    3.41   0
   6   2   4    2.23    3.66   0
   6   2   4   10.19    4.99   0
  -6  -2  -4   13.86    4.57   0
   7   2   4   -0.66    5.15   0
  -7  -2  -4   -4.18    2.99   0
  -7  -2  -4   -1.45    3.08   0
   7   2   4    2.99    3.36   0
  -7  -2  -4    0.56    4.57   0
   7   2   4    1.47    3.28   0
  -8  -2  -4   10.33    2.93   0
   8   2   4    4.82    5.17   0
   8   2   4    2.83    3.10   0
   8   2   4   -4.46    3.20   0
  -8  -2  -4    1.85    4.62   0
  -8  -2  -4   -5.23    2.84   0
  -7   3   4   -2.63    3.25   0
  -7   3   4    7.63    3.59   0
  -7   3   4    4.23    3.27   0
  -7   3   4    0.93    3.07   0
  -7   3   4    0.92    3.07   0
   7  -3  -4   -5.46    3.32   0
   7  -3  -4    6.35    3.23   0
   7  -3  -4   -5.09    3.43   0
  -6   3   4   -0.81    3.59   0
  -6   3   4   -3.27    3.50   0
  -6   3   4    2.67    3.12   0
   6  -3  -4    1.56    3.22   0
  -6   3   4   -6.36    3.35   0
   6  -3  -4   -0.49    3.54   0
  -6   3   4    6.60    3.33   0
   6  -3  -4   -2.65    3.37   0
   5  -3  -4   15.51    3.51   0
   5  -3  -4    7.42    3.86   0
  -5   3   4    6.57    4.15   0
  -5   3   4   14.50    3.56   0
  -5   3   4    6.90    3.59   0
   5  -3  -4   13.03    3.46   0
  -5   3   4    4.75    3.99   0
  -5   3   4   10.10    3.57   0
   4  -3  -4   35.83    3.98   0
  -4   3   4   41.69    3.98   0
  -4   3   4   35.97    4.17   0
   4  -3  -4   41.20    3.84   0
  -4   3   4   36.36    3.97   0
  -4   3   4   46.28    4.09   0
  -4   3   4   44.18    4.16   0
   4  -3  -4   35.09    4.34   0
  -3   3   4  183.62    4.59   0
  -3   3   4  196.21    4.84   0
   3  -3  -4  179.44    4.56   0
  -3   3   4  162.69    4.70   0
  -3   3   4  206.31    4.68   0
  -3   3   4  182.41    4.58   0
   3  -3  -4  197.12    4.46   0
   3  -3  -4  175.41    4.42   0
   2  -3  -4    3.54    3.54   0
  -2   3   4    2.28    3.85   0
   2  -3  -4    6.25    3.48   0
   2  -3  -4    1.19    3.34   0
  -2   3   4    6.57    4.35   0
  -2   3   4    1.40    4.06   0
  -2   3   4   -0.80    3.87   0
  -2   3   4    4.39    4.23   0
   1  -3  -4    5.03    3.93   0
  -1   3   4    7.02    5.17   0
  -1   3   4    1.84    4.81   0
  -1   3   4    3.51    4.56   0
   1  -3  -4    7.54    4.56   0
  -1   3   4    5.39    4.30   0
   1  -3  -4    4.36    4.42   0
   0  -3  -4   63.44    4.98   0
   0  -3  -4   66.25    4.70   0
   0  -3  -4   57.68    4.67   0
   0   3   4   52.85    5.03   0
   0   3   4   63.66    5.30   0
   0   3   4   60.74    3.79   0
   0   3   4   68.46    4.66   0
   1   3   4 1275.55    8.81   0
  -1  -3  -4 1156.25    7.67   0
   1   3   4 1240.44    6.96   0
  -1  -3  -4 1462.34    6.94   0
   1   3   4 1341.14    7.25   0
  -1  -3  -4 1216.87    6.95   0
   2   3   4 1335.66   10.73   0
   2   3   4 1327.95    6.98   0
  -2  -3  -4 1282.01    7.24   0
   2   3   4 1164.78    6.35   0
   2   3   4 1265.35    6.59   0
  -2  -3  -4 1230.14    9.85   0
   2   3   4 1460.27    7.19   0
  -3  -3  -4   21.81    4.79   0
   3   3   4   21.63    3.83   0
   3   3   4   20.96    4.68   0
   3   3   4   15.99    3.90   0
   4   3   4   67.40    4.04   0
  -4  -3  -4   52.89    3.84   0
  -4  -3  -4   58.23    5.04   0
   4   3   4   58.74    3.95   0
   4   3   4   64.88    4.94   0
  -5  -3  -4   21.52    3.70   0
   5   3   4   23.67    3.73   0
  -5  -3  -4   29.10    4.60   0
   5   3   4   23.26    3.85   0
   5   3   4   29.49    4.48   0
   6   3   4    6.62    4.42   0
   6   3   4   -0.82    3.58   0
  -6  -3  -4    4.59    3.33   0
  -6  -3  -4    4.81    3.99   0
   6   3   4    4.11    3.49   0
   7   3   4    2.31    3.08   0
  -7  -3  -4   -2.75    3.51   0
  -7  -3  -4    3.28    2.97   0
  -7  -3  -4    2.20    3.07   0
   7   3   4   -0.63    3.21   0
   7   3   4    4.10    4.36   0
   8   3   4   15.22    3.07   0
  -8  -3  -4    2.28    2.88   0
  -8  -3  -4   16.90    3.76   0
   8   3   4   16.52    3.24   0
   8   3   4   13.81    4.36   0
  -7   4   4    5.08    3.09   0
  -7   4   4    5.24    3.11   0
  -7   4   4   -2.78    3.13   0
  -7   4   4   -1.40    2.99   0
  -7   4   4  -12.94    3.36   0
   7  -4  -4   -7.81    2.95   0
   7  -4  -4    7.67    3.10   0
   7  -4  -4    6.77    3.07   0
  -6   4   4   79.67    3.49   0
  -6   4   4  121.62    3.57   0
  -6   4   4   96.73    3.63   0
   6  -4  -4   85.05    3.46   0
  -6   4   4  105.51    3.60   0
   6  -4  -4  114.17    3.53   0
  -6   4   4  100.23    3.43   0
   6  -4  -4  118.03    3.80   0
   5  -4  -4   43.72    3.65   0
  -5   4   4   60.57    3.75   0
  -5   4   4   45.09    3.88   0
  -5   4   4   33.63    3.54   0
  -5   4   4   40.26    3.50   0
  -5   4   4   39.41    3.55   0
   5  -4  -4   36.72    3.67   0
   5  -4  -4   38.31    3.80   0
   4  -4  -4   24.91    4.02   0
  -4   4   4   37.44    3.70   0
  -4   4   4   39.10    4.10   0
  -4   4   4   19.29    4.03   0
  -4   4   4   21.22    3.84   0
  -4   4   4   31.74    4.11   0
   4  -4  -4   31.49    3.80   0
   4  -4  -4   28.95    3.78   0
  -3   4   4  333.17    5.00   0
   3  -4  -4  290.68    4.52   0
  -3   4   4  355.58    4.71   0
  -3   4   4  292.34    4.43   0
  -3   4   4  319.97    4.75   0
  -3   4   4  263.69    4.80   0
   3  -4  -4  309.77    4.53   0
   3  -4  -4  329.22    4.61   0
   2  -4  -4  826.53    5.63   0
  -2   4   4  863.30    5.36   0
   2  -4  -4  944.22    5.57   0
   2  -4  -4  802.54    5.44   0
  -2   4   4  768.86    5.57   0
  -2   4   4  953.67    5.65   0
  -2   4   4  908.70    5.69   0
  -2   4   4  820.36    5.40   0
  -1   4   4  195.54    4.15   0
  -1   4   4  186.42    4.26   0
   1  -4  -4  191.51    4.77   0
   1  -4  -4  180.41    4.28   0
  -1   4   4  164.70    4.67   0
  -1   4   4  203.98    4.52   0
   1  -4  -4  183.63    4.40   0
   0  -4  -4  249.77    4.98   0
   0   4   4  275.98    5.12   0
   0   4   4  294.48    4.62   0
   0   4   4  255.53    4.82   0
   0  -4  -4  257.90    4.52   0
   0   4   4  258.83    4.43   0
   0  -4  -4  279.12    4.70   0
  -1  -4  -4 1681.63    7.15   0
   1   4   4 1448.61    6.89   0
   1   4   4 1429.97    7.57   0
  -1  -4  -4 1445.51    8.15   0
  -1  -4  -4 1422.59    6.49   0
   1   4   4 1463.57    6.54   0
   2   4   4 1567.60    9.38   0
  -2  -4  -4 1496.25    9.12   0
   2   4   4 1378.27    6.25   0
   2   4   4 1659.19    6.42   0
  -2  -4  -4 1500.62    6.78   0
   2   4   4 1592.10    6.97   0
   3   4   4  478.43    4.23   0
   3   4   4  560.77    5.06   0
   3   4   4  548.63    9.66   0
   3   4   4  440.26    4.06   0
   3   4   4  504.43    5.85   0
  -3  -4  -4  500.85    5.62   0
  -3  -4  -4  474.91    8.92   0
   4   4   4  140.02    4.76   0
  -4  -4  -4  140.28    4.18   0
   4   4   4  175.22    4.25   0
   4   4   4  117.59    4.07   0
   4   4   4  134.38    3.41   0
   5   4   4   22.68    3.58   0
  -5  -4  -4   19.59    3.94   0
   5   4   4   21.76    3.61   0
  -5  -4  -4   27.49    2.89   0
   5   4   4   26.09    3.57   0
   6   4   4   71.11    3.52   0
   6   4   4   90.32    3.71   0
  -6  -4  -4  112.94    4.02   0
   6   4   4  110.34    4.31   0
  -6  -4  -4   75.54    3.47   0
   7   4   4   23.78    3.21   0
  -7  -4  -4   30.14    3.66   0
  -7  -4  -4   21.78    3.14   0
   7   4   4   32.53    3.78   0
   7   4   4   13.36    2.79   0
  -6   5   4   94.30    3.26   0
  -6   5   4   57.14    3.44   0
  -6   5   4   95.86    3.98   0
  -6   5   4   77.77    3.53   0
   6  -5  -4   89.81    3.37   0
  -6   5   4   79.13    3.51   0
   6  -5  -4   75.88    3.33   0
   6  -5  -4  104.20    3.28   0
   5  -5  -4   87.43    3.47   0
   5  -5  -4   70.44    3.67   0
  -5   5   4   74.88    3.60   0
  -5   5   4   58.91    3.60   0
  -5   5   4   77.48    3.43   0
  -5   5   4   64.38    3.48   0
  -5   5   4   67.78    3.85   0
   5  -5  -4   79.22    3.60   0
   4  -5  -4    0.83    3.62   0
  -4   5   4   -6.93    3.55   0
  -4   5   4    2.03    3.49   0
  -4   5   4    9.18    3.35   0
  -4   5   4    8.06    3.46   0
   4  -5  -4   13.40    3.60   0
  -4   5   4    4.83    3.78   0
   4  -5  -4    5.11    3.48   0
   3  -5  -4   13.86    3.87   0
   3  -5  -4   -3.25    3.90   0
  -3   5   4    4.03    3.87   0
  -3   5   4   -2.03    4.12   0
  -3   5   4    2.89    3.57   0
  -3   5   4    8.65    3.63   0
  -3   5   4    0.09    4.11   0
   3  -5  -4   -1.95    3.66   0
   2  -5  -4    4.08    3.58   0
   2  -5  -4   -1.39    3.31   0
  -2   5   4    5.37    4.36   0
  -2   5   4    4.74    4.39   0
  -2   5   4   -2.87    3.66   0
   2  -5  -4    6.44    4.13   0
  -2   5   4    5.95    4.10   0
   1  -5  -4   47.10    4.46   0
  -1   5   4   41.41    4.20   0
   1  -5  -4   47.24    3.92   0
  -1   5   4   44.98    4.04   0
  -1   5   4   46.34    4.44   0
   1  -5  -4   40.86    3.78   0
  -1   5   4   42.79    3.74   0
   0  -5  -4   32.53    4.59   0
   0   5   4   35.38    4.43   0
   0   5   4   34.65    4.13   0
   0  -5  -4   36.16    3.75   0
   0   5   4   37.46    3.76   0
   0   5   4   39.84    3.29   0
   0  -5  -4   28.56    4.02   0
  -1  -5  -4   43.41    5.21   0
   1   5   4   44.26    4.36   0
  -1  -5  -4   47.38    4.04   0
  -1  -5  -4   44.63    3.88   0
   1   5   4   42.33    3.89   0
   1   5   4   42.70    4.08   0
  -2  -5  -4  148.03    5.69   0
   2   5   4  158.52    5.69   0
   2   5   4  135.87    4.06   0
   2   5   4  154.60    3.55   0
   2   5   4  143.60    3.43   0
   2   5   4  144.15    4.18   0
  -2  -5  -4  145.17    4.10   0
  -3  -5  -4   16.75    5.49   0
   3   5   4   24.82    4.01   0
   3   5   4   22.12    5.57   0
  -3  -5  -4   19.63    3.71   0
   3   5   4   15.32    3.81   0
   3   5   4   26.15    3.75   0
   3   5   4   28.18    3.74   0
  -4  -5  -4   20.35    3.98   0
   4   5   4   14.75    3.53   0
   4   5   4   34.07    3.81   0
   4   5   4   23.13    3.63   0
   4   5   4   16.06    3.67   0
   5   5   4   11.49    3.15   0
   5   5   4    3.89    3.96   0
   5   5   4    8.24    2.89   0
  -5  -5  -4    4.71    3.63   0
   5   5   4    9.26    3.37   0
   6   5   4   38.11    3.30   0
   6   5   4   26.42    3.20   0
  -6  -5  -4   42.51    3.87   0
   6   5   4   42.01    3.37   0
   6   5   4   33.18    4.05   0
   7   5   4   86.13    4.02   0
   7   5   4   70.21    3.56   0
   7   5   4   47.62    3.26   0
  -7  -5  -4  100.84    3.88   0
   6  -6  -4   40.39    3.20   0
  -6   6   4   31.01    3.08   0
  -6   6   4   35.53    3.14   0
   6  -6  -4   18.41    3.12   0
  -6   6   4   30.71    3.07   0
  -6   6   4   30.47    3.45   0
   6  -6  -4   42.59    3.10   0
  -6   6   4   29.80    3.23   0
   5  -6  -4   21.60    3.30   0
  -5   6   4   29.03    3.19   0
  -5   6   4   32.26    3.14   0
   5  -6  -4   17.40    3.28   0
  -5   6   4   18.88    3.35   0
  -5   6   4   28.07    3.61   0
  -5   6   4   26.92    3.58   0
   5  -6  -4   32.29    3.15   0
   4  -6  -4   87.22    3.57   0
   4  -6  -4   89.47    3.47   0
  -4   6   4   96.24    3.66   0
   4  -6  -4   70.20    3.62   0
  -4   6   4   70.66    3.74   0
  -4   6   4   78.81    3.61   0
  -4   6   4   97.57    3.60   0
  -4   6   4   80.63    3.58   0
  -3   6   4   26.21    3.89   0
  -3   6   4   27.95    3.42   0
   3  -6  -4   25.61    3.76   0
  -3   6   4   20.17    3.47   0
  -3   6   4   34.24    3.58   0
   3  -6  -4   29.89    3.41   0
  -3   6   4   25.47    3.56   0
  -2   6   4  481.40    4.37   0
   2  -6  -4  454.06    4.26   0
  -2   6   4  407.59    4.59   0
  -2   6   4  508.03    4.54   0
  -2   6   4  491.73    4.62   0
   2  -6  -4  472.35    4.15   0
   2  -6  -4  459.50    4.04   0
   1  -6  -4   23.18    4.09   0
  -1   6   4   31.75    4.15   0
  -1   6   4   22.74    3.90   0
   1  -6  -4   33.68    3.94   0
  -1   6   4   24.58    3.82   0
   1  -6  -4   35.04    3.69   0
  -1   6   4   33.86    3.92   0
   0  -6  -4   18.39    4.49   0
   0   6   4   10.60    3.79   0
   0   6   4   18.96    3.67   0
   0  -6  -4   10.27    3.86   0
   0   6   4   18.14    3.92   0
   0  -6  -4   13.17    3.74   0
   0   6   4   16.74    3.29   0
  -1  -6  -4   80.91    3.38   0
  -1  -6  -4   75.50    3.71   0
  -1  -6  -4   67.90    4.75   0
   1   6   4   62.46    3.53   0
   1   6   4   61.99    3.95   0
   1   6   4   73.30    4.00   0
   1   6   4   66.66    4.57   0
   2   6   4  136.37    3.88   0
   2   6   4  135.88    4.72   0
   2   6   4  130.36    3.92   0
   2   6   4  128.10    3.67   0
  -2  -6  -4  130.40    3.81   0
   2   6   4  121.67    3.67   0
  -2  -6  -4  131.95    5.10   0
   3   6   4    2.95    3.29   0
   3   6   4   -0.98    4.60   0
  -3  -6  -4   -0.78    4.24   0
   3   6   4   -4.35    3.60   0
   3   6   4    2.08    3.34   0
  -3  -6  -4    2.61    3.69   0
   3   6   4   -1.02    3.46   0
   4   6   4  100.11    3.74   0
   4   6   4  100.59    9.01   0
  -4  -6  -4   95.60    3.70   0
   4   6   4  100.02    3.50   0
   4   6   4   79.05    3.37   0
   4   6   4   97.40    3.83   0
  -5  -6  -4   89.89    3.51   0
   5   6   4   90.81    3.41   0
   5   6   4   96.74    3.72   0
   5   6   4   72.99    3.39   0
   5   6   4   75.07    3.25   0
   6   6   4    9.43    3.03   0
   6   6   4   10.83    3.06   0
   6   6   4   12.95    2.98   0
  -6  -6  -4    7.06    3.31   0
   6   6   4    7.96    3.68   0
   5  -7  -4   13.41    2.60   0
  -5   7   4   10.94    3.15   0
  -5   7   4   14.36    3.06   0
  -5   7   4   13.43    3.26   0
   5  -7  -4   22.74    2.58   0
  -5   7   4   21.23    3.29   0
  -5   7   4   10.05    3.48   0
   4  -7  -4   -0.19    3.06   0
  -4   7   4   -1.71    3.29   0
  -4   7   4   -1.20    3.36   0
  -4   7   4   -1.41    2.99   0
   4  -7  -4    9.68    2.98   0
  -4   7   4   -0.87    3.19   0
  -4   7   4    3.02    2.99   0
   3  -7  -4   50.27    3.37   0
  -3   7   4   42.51    3.26   0
  -3   7   4   53.05    3.55   0
  -3   7   4   36.90    3.31   0
  -3   7   4   47.38    3.35   0
   3  -7  -4   42.73    2.72   0
   2  -7  -4    2.28    3.51   0
   2  -7  -4   -2.31    3.45   0
  -2   7   4   -1.19    3.30   0
  -2   7   4    4.60    2.70   0
  -2   7   4   -4.17    3.51   0
  -2   7   4    0.47    3.39   0
   2  -7  -4    6.10    3.16   0
  -1   7   4  228.92    3.50   0
   1  -7  -4  251.22    4.14   0
  -1   7   4  271.50    3.94   0
  -1   7   4  273.70    4.07   0
   1  -7  -4  233.50    3.83   0
   1  -7  -4  251.76    3.90   0
  -1   7   4  237.08    3.93   0
   0  -7  -4   -0.76    3.56   0
   0   7   4    0.17    3.38   0
   0   7   4   -8.84    3.29   0
   0   7   4    0.27    3.61   0
   0   7   4    0.93    3.46   0
   0  -7  -4    3.43    2.62   0
   0  -7  -4   -3.92    3.42   0
   1   7   4   23.19    3.36   0
   1   7   4   21.00    3.38   0
  -1  -7  -4   30.36    3.46   0
  -1  -7  -4   19.68    3.51   0
  -1  -7  -4   21.64    3.33   0
   1   7   4   15.21    3.47   0
   1   7   4   12.83    3.48   0
   2   7   4   45.50    2.73   0
  -2  -7  -4   40.33    3.41   0
   2   7   4   44.61    4.39   0
   2   7   4   44.22    3.21   0
   2   7   4   44.95    3.39   0
   2   7   4   36.20    3.55   0
  -2  -7  -4   41.09    4.04   0
   3   7   4    0.93    3.05   0
  -3  -7  -4    8.46    3.20   0
   3   7   4    4.59    3.36   0
   3   7   4    0.01    4.22   0
   3   7   4   -0.33    3.06   0
   3   7   4    8.85    3.34   0
  -3  -7  -4    4.64    3.70   0
   4   7   4    8.57    2.60   0
   4   7   4   -2.00    5.86   0
   4   7   4    0.94    3.50   0
   4   7   4   -1.91    2.89   0
   4   7   4    1.25    2.96   0
  -4  -7  -4   13.81    2.97   0
  -4  -7  -4    2.54    5.02   0
   5   7   4   82.17    3.49   0
  -5  -7  -4   81.50    3.29   0
   5   7   4   61.02    3.33   0
   5   7   4   66.75    3.21   0
   5   7   4   60.19    3.22   0
   4  -8  -4   28.96    3.22   0
  -4   8   4   21.86    3.29   0
  -4   8   4   24.01    3.05   0
  -4   8   4   27.90    3.09   0
  -4   8   4   21.01    3.17   0
  -4   8   4   14.30    3.00   0
   4  -8  -4   17.71    2.98   0
   3  -8  -4   -6.85    3.07   0
   3  -8  -4   -1.04    3.11   0
  -3   8   4    3.56    3.21   0
  -3   8   4    0.50    3.04   0
  -3   8   4   -0.86    3.13   0
  -3   8   4   -0.53    2.75   0
   2  -8  -4    7.78    3.24   0
  -2   8   4    7.44    3.25   0
  -2   8   4    8.73    3.23   0
   2  -8  -4   15.80    2.94   0
   2  -8  -4    4.74    3.19   0
  -2   8   4   10.34    3.08   0
  -2   8   4   -1.26    3.12   0
  -1   8   4   19.81    3.22   0
   1  -8  -4   24.33    3.23   0
   1  -8  -4   27.38    3.18   0
  -1   8   4   26.92    3.24   0
   1  -8  -4   34.72    3.22   0
  -1   8   4   33.91    2.63   0
  -1   8   4   14.18    3.37   0
   0  -8  -4   82.45    3.90   0
   0  -8  -4  103.49    3.32   0
   0   8   4   99.28    3.40   0
   0   8   4   80.54    3.49   0
   0   8   4   82.49    3.33   0
   0   8   4   88.12    3.51   0
   0  -8  -4   88.78    3.26   0
  -1  -8  -4    4.51    3.78   0
   1   8   4    6.05    3.61   0
   1   8   4   -0.75    2.69   0
  -1  -8  -4    8.01    2.47   0
   1   8   4    8.19    3.08   0
   1   8   4   -0.99    3.13   0
   2   8   4    7.51    3.81   0
   2   8   4    6.91    3.00   0
  -2  -8  -4    7.45    3.08   0
   2   8   4    3.12    3.13   0
   2   8   4   15.64    3.20   0
  -2  -8  -4    5.64    3.71   0
   2   8   4    8.06    3.01   0
   3   8   4   18.74    2.89   0
   3   8   4   19.33    3.96   0
  -3  -8  -4   12.45    3.08   0
   3   8   4    8.08    3.04   0
   3   8   4   14.64    2.94   0
  -3  -8  -4    9.52    3.59   0
   3   8   4   14.42    3.24   0
   4   8   4    3.02    2.63   0
   4   8   4    6.84    4.99   0
   4   8   4    3.21    2.96   0
   4   8   4    2.90    2.88   0
   4   8   4    2.50    3.12   0
  -4  -8  -4    6.13    3.04   0
  -4  -8  -4    2.43    4.21   0
   1  -9  -4    0.53    3.16   0
  -1   9   4   10.49    3.15   0
  -1   9   4    8.62    3.07   0
  -1   9   4    8.92    2.86   0
   1  -9  -4    7.30    3.04   0
   1  -9  -4   -1.87    3.10   0
  -1   9   4    2.15    3.10   0
   0   9   4   39.25    3.04   0
   0  -9  -4   40.74    3.50   0
   0   9   4   30.02    3.36   0
   0   9   4   42.01    3.37   0
   0  -9  -4   31.40    2.55   0
   0  -9  -4   35.29    2.64   0
   0   9   4   32.52    2.70   0
  -1  -9  -4   66.93    3.78   0
   1   9   4   77.93    3.31   0
   1   9   4   66.79    3.28   0
   1   9   4   65.61    3.04   0
  -1  -9  -4   72.90    3.17   0
   1   9   4   81.15    3.09   0
   1   9   4   92.25    3.27   0
   2   9   4    6.00    3.14   0
   2   9   4    4.26    3.15   0
   2   9   4    7.83    2.77   0
   2   9   4    6.61    3.10   0
  -1  -8   5   32.92    3.65   0
   1   8  -5   41.22    3.68   0
   1   8  -5   43.96    3.28   0
   1   8  -5   33.93    3.32   0
   1   8  -5   36.67    3.00   0
  -1  -8   5   28.43    3.19   0
   1   8  -5   44.78    3.08   0
   0   8  -5    7.75    3.22   0
   0  -8   5    5.28    3.29   0
   0   8  -5   12.52    3.34   0
   0   8  -5   10.78    3.11   0
   0   8  -5    6.14    2.87   0
   0   8  -5    4.87    3.24   0
   0  -8   5    0.35    3.06   0
   0   8  -5   12.70    3.12   0
   1  -8   5   45.13    3.34   0
  -1   8  -5   55.31    3.13   0
  -1   8  -5   51.83    3.07   0
   1  -8   5   34.99    3.10   0
  -1   8  -5   50.93    2.91   0
  -1   8  -5   33.10    3.43   0
  -1   8  -5   44.95    3.19   0
   1  -8   5   60.27    3.39   0
   2  -8   5   35.56    3.25   0
  -2   8  -5   36.70    3.45   0
  -2   8  -5   26.39    3.16   0
   2  -8   5   21.54    3.59   0
  -2   8  -5   24.44    3.15   0
  -2   8  -5   19.59    3.34   0
  -2   8  -5   27.44    3.37   0
   2  -8   5   31.89    3.15   0
  -3  -7   5    2.57    3.04   0
   3   7  -5    5.20    3.06   0
  -3  -7   5    5.80    3.58   0
   3   7  -5    1.24    3.67   0
   3   7  -5    3.69    2.87   0
   3   7  -5   -1.52    3.18   0
   3   7  -5   -3.55    3.54   0
  -2  -7   5   76.83    4.01   0
  -2  -7   5   69.90    3.37   0
   2   7  -5   71.03    3.55   0
   2   7  -5   90.40    3.91   0
   2   7  -5   96.04    3.51   0
   2   7  -5   81.40    3.25   0
   2   7  -5   84.24    3.38   0
  -1  -7   5   28.75    3.52   0
   1   7  -5   33.54    3.38   0
   1   7  -5   34.62    3.58   0
  -1  -7   5   30.82    3.24   0
   1   7  -5   26.07    3.29   0
   1   7  -5   30.52    3.14   0
   1   7  -5   37.76    3.18   0
   0   7  -5   63.39    3.88   0
   0   7  -5   69.86    3.27   0
   0  -7   5   50.88    3.46   0
   0   7  -5   66.28    3.38   0
   0   7  -5   73.46    3.31   0
   0  -7   5   68.78    3.42   0
   1  -7   5    0.45    3.24   0
  -1   7  -5    3.13    3.05   0
  -1   7  -5    0.11    3.52   0
   1  -7   5   -3.50    3.17   0
  -1   7  -5    2.23    3.39   0
   1  -7   5   -0.71    3.29   0
  -1   7  -5    2.39    3.22   0
  -1   7  -5    0.76    3.36   0
   2  -7   5   22.11    3.62   0
   2  -7   5   22.99    3.36   0
  -2   7  -5   33.90    3.01   0
  -2   7  -5   29.97    3.61   0
   2  -7   5   17.09    3.12   0
  -2   7  -5   24.58    3.46   0
  -2   7  -5   28.29    3.73   0
  -2   7  -5   17.30    3.47   0
   3  -7   5   22.54    3.24   0
  -3   7  -5   21.96    3.69   0
  -3   7  -5   20.19    2.98   0
   3  -7   5   18.03    3.14   0
  -3   7  -5   16.00    3.39   0
  -3   7  -5    8.19    3.66   0
   3  -7   5   18.81    3.59   0
   4  -7   5   -4.76    3.31   0
  -4   7  -5   -2.48    3.04   0
  -4   7  -5   12.35    3.29   0
   4  -7   5    7.68    3.29   0
  -4   7  -5    1.96    3.67   0
   4  -7   5    2.99    3.32   0
  -4   7  -5    8.34    3.47   0
  -4  -6   5   18.79    3.15   0
  -4  -6   5    1.14    3.74   0
   4   6  -5   15.23    3.21   0
   4   6  -5    3.40    3.27   0
   4   6  -5   10.85    3.54   0
   4   6  -5   13.55    3.18   0
   4   6  -5    7.94    3.06   0
  -3  -6   5   13.99    3.69   0
   3   6  -5    9.84    3.57   0
   3   6  -5    8.67    3.15   0
  -3  -6   5    0.31    3.22   0
   3   6  -5   11.62    3.69   0
   3   6  -5    9.79    3.37   0
   3   6  -5   11.14    3.17   0
   2   6  -5   41.49    3.20   0
  -2  -6   5   46.60    3.43   0
  -2  -6   5   44.19    3.87   0
   2   6  -5   48.83    3.71   0
   2   6  -5   49.25    3.38   0
   2   6  -5   42.38    3.30   0
   2   6  -5   39.19    3.44   0
   1   6  -5  126.90    3.08   0
  -1  -6   5  119.48    4.03   0
   1   6  -5  137.41    4.02   0
   1   6  -5   98.21    3.54   0
   1   6  -5  125.83    3.75   0
  -1  -6   5  114.29    3.56   0
   1   6  -5  117.41    3.58   0
   0   6  -5   17.11    3.62   0
   0   6  -5   17.59    3.27   0
   0  -6   5   25.08    3.60   0
   0  -6   5   15.35    3.63   0
   0  -6   5   10.88    3.43   0
   0   6  -5   19.70    3.52   0
   0   6  -5   30.50    3.48   0
   1  -6   5   56.45    3.57   0
  -1   6  -5   70.76    3.57   0
   1  -6   5   60.27    3.62   0
   1  -6   5   48.62    3.50   0
  -1   6  -5   59.98    3.64   0
  -1   6  -5   62.75    3.97   0
  -1   6  -5   56.54    3.34   0
  -1   6  -5   54.79    3.78   0
  -2   6  -5   16.42    4.02   0
   2  -6   5   10.02    2.83   0
   2  -6   5   12.16    3.44   0
  -2   6  -5   13.72    3.26   0
   2  -6   5   12.51    3.40   0
  -2   6  -5   13.66    3.50   0
  -2   6  -5   18.23    3.90   0
   3  -6   5   78.13    3.67   0
  -3   6  -5   77.88    3.40   0
  -3   6  -5   55.29    4.08   0
   3  -6   5   72.70    3.75   0
   3  -6   5   63.56    3.71   0
  -3   6  -5   85.37    3.94   0
  -3   6  -5   81.25    3.91   0
   4  -6   5   21.02    3.31   0
  -4   6  -5    6.92    3.33   0
  -4   6  -5   14.85    3.75   0
   4  -6   5   19.01    3.57   0
   4  -6   5   10.03    3.28   0
  -4   6  -5    8.58    3.72   0
  -4   6  -5   11.10    3.30   0
   5  -6   5    6.94    3.50   0
  -5   6  -5   15.30    3.15   0
  -5   6  -5    6.67    3.18   0
  -5   6  -5   13.34    3.82   0
   5  -6   5    7.46    3.30   0
   5  -6   5    8.14    3.65   0
  -6   6  -5    7.24    3.56   0
  -5  -5   5   48.63    3.31   0
  -5  -5   5   43.62    3.74   0
   5   5  -5   32.65    3.26   0
   5   5  -5   40.17    3.35   0
   5   5  -5   41.50    3.44   0
   5   5  -5   45.36    3.51   0
  -5  -5   5   41.83    3.84   0
   4   5  -5    9.71    3.13   0
  -4  -5   5    4.19    3.90   0
   4   5  -5    1.36    3.21   0
   4   5  -5    0.02    3.34   0
  -4  -5   5    4.28    3.25   0
   4   5  -5   10.51    3.30   0
   3   5  -5   39.62    3.57   0
   3   5  -5   33.53    3.35   0
  -3  -5   5   39.00    4.04   0
   3   5  -5   40.85    3.82   0
   3   5  -5   37.39    3.47   0
  -3  -5   5   32.92    3.45   0
   3   5  -5   44.52    3.47   0
  -2  -5   5    6.20    3.49   0
   2   5  -5    8.32    3.59   0
   2   5  -5    9.64    3.90   0
  -2  -5   5   10.78    3.39   0
   2   5  -5    1.86    3.36   0
   2   5  -5    3.87    2.94   0
   2   5  -5    8.52    3.37   0
  -1  -5   5    7.71    3.74   0
   1   5  -5    6.93    3.93   0
   1   5  -5   14.47    3.57   0
   1   5  -5   16.79    3.66   0
   1   5  -5   14.14    3.58   0
  -1  -5   5   14.03    3.61   0
   1   5  -5   13.02    3.75   0
   0  -5   5  109.82    3.87   0
   0  -5   5  104.07    3.91   0
   0   5  -5  116.22    3.87   0
   0   5  -5  100.36    4.28   0
   0   5  -5  102.21    4.18   0
   0  -5   5  119.21    4.16   0
   0   5  -5  117.68    4.05   0
  -1   5  -5  131.62    4.41   0
   1  -5   5  125.31    4.15   0
   1  -5   5  122.11    3.94   0
  -1   5  -5  155.23    4.01   0
  -1   5  -5  126.79    4.34   0
   1  -5   5  132.76    4.15   0
  -1   5  -5  148.55    4.60   0
  -1   5  -5  141.23    4.05   0
  -2   5  -5  128.67    4.75   0
   2  -5   5  124.21    4.55   0
  -2   5  -5  157.58    3.90   0
   2  -5   5  154.27    3.99   0
   2  -5   5  146.13    3.94   0
  -2   5  -5  146.36    4.01   0
  -2   5  -5  158.52    4.66   0
  -3   5  -5   -1.99    3.51   0
   3  -5   5    1.38    3.69   0
  -3   5  -5    6.46    4.12   0
   3  -5   5    3.33    4.04   0
  -3   5  -5   -0.71    3.91   0
   3  -5   5   -0.21    3.39   0
  -3   5  -5    7.85    3.61   0
   4  -5   5    0.96    3.66   0
  -4   5  -5    1.96    3.48   0
   4  -5   5   -1.90    3.52   0
   4  -5   5   -2.12    3.73   0
  -4   5  -5    3.65    3.63   0
  -4   5  -5    4.69    3.83   0
  -4   5  -5    5.46    3.88   0
   5  -5   5    9.11    3.48   0
  -5   5  -5   13.11    3.16   0
   5  -5   5    9.23    3.58   0
  -5   5  -5    3.91    3.41   0
  -5   5  -5    8.75    4.10   0
   6  -5   5   57.75    3.62   0
   6  -5   5   54.37    3.44   0
  -6   5  -5   64.73    3.06   0
  -6   5  -5   48.55    3.57   0
  -6   5  -5   58.45    3.74   0
  -6   5  -5   39.60    3.78   0
  -6   5  -5   40.18    3.49   0
  -6  -4   5   76.49    4.22   0
   6   4  -5   83.64    3.66   0
  -6  -4   5   81.91    4.30   0
   6   4  -5   69.04    3.60   0
  -6  -4   5   71.13    3.34   0
   6   4  -5   82.58    3.31   0
  -6  -4   5   89.20    3.67   0
   5   4  -5   -3.86    3.28   0
  -5  -4   5   -2.14    3.64   0
   5   4  -5   11.54    3.16   0
  -5  -4   5   -1.61    3.23   0
  -5  -4   5    5.70    3.05   0
  -5  -4   5    0.86    3.56   0
   5   4  -5    3.93    3.21   0
  -4  -4   5   13.15    3.56   0
   4   4  -5   11.72    3.42   0
  -4  -4   5    9.43    3.39   0
  -4  -4   5   11.58    3.79   0
   4   4  -5   20.52    3.51   0
   4   4  -5   16.82    3.37   0
   4   4  -5    6.34    3.46   0
   3   4  -5   26.58    3.69   0
  -3  -4   5   32.08    4.12   0
   3   4  -5   26.29    3.71   0
   3   4  -5   26.09    3.77   0
  -3  -4   5   18.05    3.62   0
  -3  -4   5   31.80    3.67   0
   3   4  -5   31.45    4.04   0
   3   4  -5   38.42    3.90   0
  -2  -4   5   59.51    4.03   0
   2   4  -5   44.62    3.99   0
   2   4  -5   49.51    4.46   0
   2   4  -5   50.96    4.01   0
  -2  -4   5   57.32    4.07   0
   2   4  -5   64.59    4.11   0
   2   4  -5   58.25    4.11   0
   1   4  -5   65.21    4.95   0
  -1  -4   5   61.68    4.22   0
  -1  -4   5   57.14    3.32   0
   1   4  -5   70.83    4.14   0
   1   4  -5   51.86    4.66   0
   1   4  -5   59.95    4.14   0
   1   4  -5   66.41    4.07   0
   0  -4   5   83.97    4.38   0
   0   4  -5   95.17    4.22   0
   0   4  -5   87.05    4.53   0
   0   4  -5   97.40    4.26   0
   0  -4   5  102.94    4.53   0
   0  -4   5   88.09    4.14   0
   0   4  -5   82.35    4.19   0
  -1   4  -5   97.10    5.30   0
  -1   4  -5  108.83    4.04   0
   1  -4   5  105.72    4.66   0
   1  -4   5   98.04    4.47   0
  -1   4  -5   96.64    4.26   0
   1  -4   5   92.14    4.18   0
  -2   4  -5   19.22    4.22   0
   2  -4   5   18.14    3.88   0
  -2   4  -5   20.06    3.78   0
  -2   4  -5   11.64    4.61   0
   2  -4   5    8.60    4.29   0
   2  -4   5   12.03    4.64   0
  -2   4  -5    8.11    4.51   0
   3  -4   5   29.33    4.31   0
   3  -4   5   34.94    4.65   0
  -3   4  -5   27.82    3.94   0
  -3   4  -5   29.97    4.76   0
  -3   4  -5   30.57    4.78   0
  -3   4  -5   41.99    4.55   0
   3  -4   5   48.65    3.41   0
   4  -4   5    8.47    3.77   0
   4  -4   5   12.04    3.85   0
  -4   4  -5    8.00    3.60   0
  -4   4  -5    8.69    3.77   0
   4  -4   5   11.70    4.04   0
  -4   4  -5    9.64    4.12   0
   5  -4   5   64.44    3.92   0
  -5   4  -5   46.91    3.99   0
  -5   4  -5   67.06    3.60   0
   5  -4   5   54.35    3.85   0
  -5   4  -5   61.55    4.24   0
   5  -4   5   75.71    4.14   0
  -5   4  -5   56.85    4.48   0
  -6   4  -5   76.37    3.73   0
  -6   4  -5  104.90    3.36   0
   6  -4   5  109.01    4.18   0
  -6   4  -5  102.50    4.71   0
   6  -4   5  106.65    3.85   0
  -6   4  -5   78.01    4.35   0
  -6   4  -5   82.17    4.52   0
   6  -4   5   68.58    3.65   0
   7  -4   5   11.82    3.46   0
  -7   4  -5    3.50    3.60   0
  -7   4  -5    9.97    4.76   0
  -7   4  -5   13.12    3.03   0
   7  -4   5    5.07    3.41   0
  -7   4  -5   -0.16    3.24   0
  -7   4  -5    6.54    4.79   0
   7  -4   5   13.80    3.75   0
   7   3  -5   -2.45    3.14   0
  -7  -3   5    3.07    2.93   0
  -7  -3   5   11.53    3.80   0
   7   3  -5   13.96    3.05   0
  -7  -3   5    5.50    4.11   0
   7   3  -5    7.13    3.14   0
  -7  -3   5   13.87    3.11   0
  -6  -3   5   12.37    3.77   0
   6   3  -5   11.44    3.11   0
   6   3  -5   16.26    3.22   0
  -6  -3   5   12.35    3.64   0
  -6  -3   5   11.44    3.37   0
  -6  -3   5    5.99    3.12   0
   6   3  -5   11.67    3.20   0
  -6  -3   5    7.69    3.57   0
   5   3  -5    4.09    3.54   0
   5   3  -5    8.44    3.48   0
  -5  -3   5    0.95    3.44   0
  -5  -3   5    4.57    3.62   0
  -5  -3   5   -2.07    3.36   0
  -5  -3   5    9.09    3.30   0
   5   3  -5    5.72    3.38   0
  -5  -3   5    9.91    3.59   0
   4   3  -5   -3.51    3.73   0
  -4  -3   5    5.32    4.33   0
   4   3  -5   -1.91    3.66   0
  -4  -3   5   -2.69    3.95   0
  -4  -3   5    0.20    3.28   0
   4   3  -5    2.20    3.59   0
  -4  -3   5    0.30    3.54   0
   3   3  -5  143.61    4.30   0
  -3  -3   5  143.47    4.99   0
  -3  -3   5  119.04    3.98   0
   3   3  -5  149.18    4.87   0
   3   3  -5  139.64    4.26   0
   3   3  -5  120.81    4.31   0
  -3  -3   5  122.94    3.76   0
   2   3  -5   25.94    4.27   0
   2   3  -5   26.88    4.90   0
  -2  -3   5   28.96    4.74   0
   2   3  -5   26.49    4.17   0
   2   3  -5   26.84    3.89   0
  -2  -3   5   20.78    4.54   0
   2   3  -5   21.34    4.65   0
  -2  -3   5   22.45    3.98   0
   1   3  -5  428.13    5.19   0
  -1  -3   5  530.12    5.46   0
   1   3  -5  568.89    5.37   0
   1   3  -5  556.27    6.23   0
   1   3  -5  518.34    5.79   0
  -1  -3   5  491.18    4.50   0
   1   3  -5  513.22    5.04   0
   0  -3   5    0.14    4.01   0
   0   3  -5   -0.38    4.08   0
   0   3  -5   -1.13    4.77   0
   0  -3   5    4.72    4.80   0
   0   3  -5   -0.86    4.43   0
   0   3  -5    0.36    3.90   0
   0  -3   5    4.84    4.03   0
   1  -3   5   -0.87    4.85   0
   1  -3   5   -1.35    3.99   0
  -1   3  -5    2.80    4.00   0
   1  -3   5   -2.56    4.18   0
  -1   3  -5   -1.03    4.20   0
  -1   3  -5    3.14    4.41   0
  -2   3  -5   -0.64    3.22   0
   2  -3   5    6.82    4.26   0
  -2   3  -5    6.46    4.40   0
   2  -3   5    6.55    3.92   0
   2  -3   5    6.18    4.05   0
  -2   3  -5    1.99    5.15   0
  -2   3  -5    4.83    4.13   0
   3  -3   5   96.07    4.32   0
   3  -3   5   92.06    4.82   0
  -3   3  -5   87.73    4.64   0
  -3   3  -5  104.88    5.39   0
   3  -3   5   94.02    5.40   0
  -3   3  -5  107.59    4.17   0
  -4   3  -5   74.34    4.76   0
  -4   3  -5  113.40    3.98   0
   4  -3   5  102.25    4.17   0
   4  -3   5   74.67    4.51   0
   4  -3   5   94.96    5.05   0
  -4   3  -5  109.15    5.23   0
  -4   3  -5  104.18    5.09   0
   4  -3   5  133.60    5.26   0
  -5   3  -5  231.47    4.34   0
  -5   3  -5  334.32    4.29   0
   5  -3   5  288.78    4.40   0
  -5   3  -5  345.80    6.38   0
  -5   3  -5  260.70    5.61   0
   5  -3   5  345.18    4.57   0
  -5   3  -5  302.92    6.06   0
   5  -3   5  305.30    5.25   0
  -6   3  -5  142.44    3.92   0
   6  -3   5  223.86    4.32   0
  -6   3  -5  193.05    6.56   0
  -6   3  -5  232.58    4.28   0
  -6   3  -5  168.42    4.54   0
   6  -3   5  163.18    4.14   0
  -6   3  -5  206.20    6.37   0
   6  -3   5  228.44    5.03   0
   7  -3   5  109.83    3.73   0
  -7   3  -5  103.47    3.40   0
  -7   3  -5   77.64    3.93   0
   7  -3   5   71.70    3.68   0
   7  -3   5   91.84    4.09   0
  -7   3  -5   72.33    3.32   0
  -7  -2   5    1.74    2.94   0
   7   2  -5   -7.40    3.12   0
   7   2  -5    1.29    3.03   0
  -7  -2   5    0.83    3.58   0
  -7  -2   5   -2.60    2.85   0
  -7  -2   5    1.28    3.98   0
  -7  -2   5   -5.03    3.14   0
   7   2  -5   -2.70    3.17   0
  -6  -2   5   40.82    4.04   0
  -6  -2   5   36.10    3.61   0
  -6  -2   5   24.62    3.80   0
   6   2  -5   44.51    3.37   0
  -6  -2   5   44.88    4.01   0
  -6  -2   5   38.86    3.11   0
   6   2  -5   25.22    3.49   0
   6   2  -5   33.81    3.38   0
   5   2  -5   42.30    3.59   0
   5   2  -5   55.87    3.96   0
  -5  -2   5   55.26    4.31   0
  -5  -2   5   38.03    3.60   0
   5   2  -5   51.19    3.61   0
  -5  -2   5   42.21    3.86   0
  -5  -2   5   57.06    3.57   0
   4   2  -5   97.62    4.21   0
  -4  -2   5  107.08    4.75   0
  -4  -2   5   82.39    3.94   0
  -4  -2   5   94.95    4.13   0
  -4  -2   5   94.04    4.21   0
   4   2  -5  116.83    4.36   0
   4   2  -5   94.10    4.14   0
   3   2  -5  462.12    5.06   0
   3   2  -5  408.83    5.66   0
  -3  -2   5  409.10    4.79   0
  -3  -2   5  495.59    5.90   0
   3   2  -5  460.17    4.52   0
  -3  -2   5  395.89    5.08   0
  -3  -2   5  442.80    5.15   0
   2   2  -5  662.75    5.45   0
  -2  -2   5  685.27    6.38   0
   2   2  -5  670.03    5.51   0
   2   2  -5  718.35    5.94   0
  -2  -2   5  609.92    5.33   0
  -2  -2   5  649.55    5.61   0
  -2  -2   5  584.93    5.61   0
   2   2  -5  598.73    6.19   0
   1   2  -5  293.78    4.94   0
   1   2  -5  333.33    6.23   0
   1   2  -5  306.31    4.83   0
  -1  -2   5  272.71    4.88   0
   1   2  -5  284.86    5.60   0
  -1  -2   5  284.41    5.11   0
  -1  -2   5  309.02    4.98   0
   0   2  -5  850.79    8.10   0
   0  -2   5  924.20    6.44   0
   0  -2   5 1010.27    8.52   0
   0  -2   5  856.89    6.37   0
   0   2  -5  914.53    6.42   0
   0   2  -5  917.44    6.34   0
   1  -2   5   18.51    4.43   0
   1  -2   5   20.54    4.50   0
  -1   2  -5   24.30    4.34   0
  -1   2  -5   16.87    5.92   0
   1  -2   5   17.57    5.53   0
  -1   2  -5   18.58    6.18   0
  -1   2  -5   16.80    4.47   0
  -2   2  -5   -7.30    4.06   0
  -2   2  -5   -0.96    5.35   0
   2  -2   5    3.84    4.11   0
  -2   2  -5   -0.72    6.85   0
   2  -2   5   -0.97    5.04   0
   2  -2   5   -2.89    5.40   0
  -3   2  -5  321.86    7.29   0
   3  -2   5  288.15    4.80   0
  -3   2  -5  274.20    5.08   0
  -3   2  -5  295.97    4.75   0
   3  -2   5  274.49    5.69   0
   3  -2   5  272.80    6.11   0
  -3   2  -5  302.08    6.66   0
   3  -2   5  297.20    7.03   0
  -4   2  -5  239.89    4.82   0
   4  -2   5  271.17    4.87   0
  -4   2  -5  276.37    4.75   0
   4  -2   5  234.22    5.03   0
  -4   2  -5  265.30    7.37   0
   4  -2   5  238.25    6.09   0
  -4   2  -5  283.30    5.95   0
  -5   2  -5   41.27    3.92   0
   5  -2   5   53.37    4.11   0
  -5   2  -5   46.65    6.86   0
  -5   2  -5   48.00    3.85   0
   5  -2   5   28.16    4.26   0
  -5   2  -5   43.59    4.50   0
   5  -2   5   41.37    4.64   0
  -5   2  -5   46.18    7.09   0
  -6   2  -5   77.49    4.42   0
   6  -2   5   65.91    3.94   0
  -6   2  -5  109.97    4.02   0
   6  -2   5   94.56    4.37   0
   6  -2   5   90.18    4.40   0
  -6   2  -5   65.65    3.78   0
  -7   2  -5   31.61    3.20   0
   7  -2   5   24.30    3.51   0
  -7   2  -5   26.04    3.73   0
   7  -2   5   19.27    4.14   0
   7  -2   5   28.02    3.86   0
  -7   2  -5   16.52    3.27   0
   8  -2   5   70.86    3.86   0
   8  -2   5   55.45    3.49   0
  -8   2  -5   59.27    3.70   0
  -8   2  -5   54.58    3.59   0
   8  -2   5   60.26    3.81   0
  -8   2  -5   54.03    3.15   0
  -7  -1   5   -2.06    3.06   0
  -7  -1   5   -1.98    3.77   0
   7   1  -5    8.73    3.63   0
   7   1  -5    9.59    3.27   0
  -7  -1   5    9.80    3.49   0
  -7  -1   5    3.57    3.56   0
  -7  -1   5    0.20    3.06   0
   7   1  -5    1.49    3.07   0
  -6  -1   5   49.81    3.60   0
   6   1  -5   49.60    3.49   0
  -6  -1   5   80.36    4.06   0
  -6  -1   5   57.06    3.42   0
   6   1  -5   60.10    3.49   0
   6   1  -5   67.09    3.58   0
  -6  -1   5   69.99    3.51   0
   5   1  -5  292.51    4.42   0
   5   1  -5  215.62    4.80   0
  -5  -1   5  304.91    5.13   0
   5   1  -5  252.85    4.51   0
  -5  -1   5  229.43    4.37   0
  -5  -1   5  205.79    4.31   0
  -5  -1   5  252.02    4.45   0
   4   1  -5  108.92    4.50   0
   4   1  -5  134.02    4.20   0
   4   1  -5  130.94    4.41   0
  -4  -1   5  149.86    4.85   0
  -4  -1   5  117.38    4.32   0
  -4  -1   5   94.07    4.39   0
  -4  -1   5  127.95    4.45   0
  -4  -1   5  121.60    4.88   0
   3   1  -5  203.37    3.95   0
   3   1  -5  186.10    5.36   0
  -3  -1   5  234.03    4.78   0
   3   1  -5  205.97    4.53   0
  -3  -1   5  190.60    4.44   0
  -3  -1   5  182.06    4.63   0
  -3  -1   5  197.20    5.08   0
  -3  -1   5  207.48    4.67   0
  -2  -1   5  213.01    4.93   0
   2   1  -5  213.23    4.75   0
  -2  -1   5  231.54    4.77   0
   2   1  -5  228.50    4.82   0
  -2  -1   5  187.33    5.53   0
  -2  -1   5  206.40    4.77   0
   1   1  -5  197.61    5.00   0
  -1  -1   5  208.03    5.12   0
  -1  -1   5  192.17    5.23   0
   1   1  -5  209.50    4.85   0
  -1  -1   5  173.64    6.67   0
   1   1  -5  197.97    5.25   0
  -1  -1   5  194.33    5.36   0
   0   1  -5  955.23    7.13   0
   0  -1   5  974.70    7.21   0
   0  -1   5  886.59    8.57   0
   0   1  -5 1015.64    7.19   0
   0   1  -5  817.93   11.52   0
   0   1  -5  735.87   11.27   0
   0  -1   5  901.04    7.54   0
   1  -1   5  147.69    7.19   0
   1  -1   5  186.59    5.58   0
  -1   1  -5  184.66    5.38   0
  -1   1  -5  155.24    7.81   0
  -1   1  -5  179.69   10.74   0
   1  -1   5  171.45    6.54   0
  -2   1  -5  108.21    6.77   0
  -2   1  -5  101.83    5.67   0
   2  -1   5  108.34    5.02   0
  -2   1  -5  105.99    4.91   0
   2  -1   5  101.54    6.73   0
   2  -1   5   95.46    5.79   0
  -2   1  -5  111.16   12.04   0
  -3   1  -5  285.50    5.09   0
   3  -1   5  301.13    4.96   0
   3  -1   5  266.93    5.18   0
  -3   1  -5  318.16    4.88   0
   3  -1   5  259.52    9.06   0
   3  -1   5  323.60    7.79   0
  -3   1  -5  319.60    7.16   0
  -3   1  -5  308.77    9.61   0
   4  -1   5   50.33    4.44   0
   4  -1   5   65.77    5.03   0
  -4   1  -5   58.68    4.26   0
   4  -1   5   58.56    4.71   0
  -4   1  -5   60.94    5.15   0
  -4   1  -5   55.54    4.50   0
   5  -1   5  135.39    5.18   0
   5  -1   5  121.66    5.32   0
   5  -1   5  105.65    4.45   0
  -5   1  -5  133.75    4.92   0
  -5   1  -5  114.98    4.97   0
  -5   1  -5   92.76    4.20   0
   6  -1   5  118.99    4.60   0
  -6   1  -5  110.38    3.84   0
   6  -1   5  106.81    4.15   0
   6  -1   5  150.27    4.75   0
  -6   1  -5  100.26    3.81   0
  -7   1  -5   -0.84    3.55   0
   7  -1   5   -0.07    4.09   0
   7  -1   5    5.10    2.75   0
  -7   1  -5   -4.07    3.29   0
   7  -1   5   -3.06    3.86   0
  -8   1  -5    4.44    3.11   0
   8  -1   5    4.67    3.40   0
  -8   1  -5   16.42    3.41   0
   8  -1   5    5.64    3.27   0
  -8   1  -5    2.73    3.12   0
   8  -1   5   10.00    3.66   0
   7   0  -5   -0.77    3.64   0
   7   0  -5   -1.80    3.09   0
  -7   0   5    1.27    3.55   0
  -7   0   5   10.40    3.11   0
   7   0  -5   -3.67    3.09   0
  -7   0   5   -0.04    2.99   0
  -7   0   5   -0.51    3.21   0
  -6   0   5    4.10    4.16   0
   6   0  -5    2.99    3.14   0
   6   0  -5    0.35    3.49   0
  -6   0   5   -5.63    3.88   0
  -6   0   5    0.56    3.25   0
  -6   0   5   -0.07    3.28   0
   6   0  -5   10.32    2.84   0
  -6   0   5   -2.49    3.45   0
  -5   0   5    5.94    3.61   0
   5   0  -5    5.32    3.57   0
   5   0  -5    1.21    3.95   0
  -5   0   5   -4.09    4.29   0
  -5   0   5    2.27    4.12   0
   5   0  -5    4.32    3.69   0
  -5   0   5   -2.47    2.96   0
  -5   0   5    7.71    3.77   0
  -4   0   5   16.94    4.19   0
  -4   0   5   15.55    4.19   0
   4   0  -5   20.25    4.07   0
  -4   0   5   14.79    4.22   0
   4   0  -5   13.21    4.03   0
  -4   0   5   14.17    3.19   0
   4   0  -5   18.09    4.39   0
  -3   0   5   95.64    4.35   0
   3   0  -5   88.07    5.19   0
  -3   0   5  105.08    4.56   0
  -3   0   5   90.03    3.68   0
   3   0  -5   96.27    3.63   0
   3   0  -5   96.42    4.24   0
  -3   0   5   80.26    4.40   0
  -3   0   5   89.96    4.56   0
  -2   0   5    9.10    4.64   0
   2   0  -5   -0.09    3.64   0
  -2   0   5    7.34    5.26   0
   2   0  -5    8.23    5.09   0
  -2   0   5    0.75    4.54   0
  -2   0   5    4.22    4.69   0
   2   0  -5    1.34    3.75   0
  -2   0   5    3.86    4.40   0
   1   0  -5  150.37    5.74   0
  -1   0   5  149.22    4.81   0
   1   0  -5  158.32    5.47   0
  -1   0   5  162.55    5.66   0
  -1   0   5  147.07    5.75   0
  -1   0   5  130.40    6.51   0
   0   0   5   34.61    6.17   0
   0   0  -5   35.00    6.14   0
   0   0   5   37.64    5.14   0
   0   0  -5   40.90    5.87   0
   0   0   5   33.00    6.87   0
   1   0   5  190.88    7.19   0
   1   0   5  171.38    8.84   0
   1   0   5  203.31    6.27   0
  -1   0  -5  213.43    6.11   0
  -1   0  -5  164.43    8.37   0
   1   0   5  193.01   10.84   0
   2   0   5    4.88    5.24   0
   2   0   5    9.94    5.04   0
  -2   0  -5   10.17    4.81   0
  -2   0  -5    9.01    8.01   0
   2   0   5    6.95    7.90   0
  -2   0  -5    5.07    5.12   0
   2   0   5    7.52    8.02   0
   3   0   5 1276.13    7.10   0
   3   0   5 1390.36    8.40   0
  -3   0  -5 1259.63    7.16   0
  -3   0  -5 1290.38    9.34   0
   3   0   5 1423.73    9.76   0
  -4   0  -5  141.69    4.69   0
   4   0   5  151.63    5.42   0
   4   0   5  156.95    4.75   0
  -4   0  -5  161.94    5.18   0
   4   0   5  168.50    5.97   0
   5   0   5   93.45    4.29   0
  -5   0  -5  100.05    4.12   0
  -5   0  -5  127.84    4.86   0
  -5   0  -5  136.65    5.10   0
   5   0   5  104.46    5.13   0
   5   0   5  119.47    5.36   0
   6   0   5   62.86    5.28   0
   6   0   5   41.28    3.86   0
  -6   0  -5   71.24    4.39   0
   6   0   5   49.33    4.27   0
  -6   0  -5   39.74    3.13   0
  -6   0  -5   49.03    4.04   0
   7   0   5   15.54    4.48   0
  -7   0  -5   24.68    3.86   0
   7   0   5   17.59    3.96   0
  -7   0  -5   25.01    3.70   0
  -7   0  -5   22.68    3.34   0
   7   0   5   12.09    3.42   0
  -8   0  -5   15.83    3.57   0
   8   0   5   19.14    3.34   0
   8   0   5   14.46    3.38   0
   8   0   5    9.85    4.19   0
  -8   0  -5    9.47    3.40   0
  -8   0  -5   13.86    3.11   0
  -7   1   5   10.64    3.53   0
  -7   1   5   -0.03    3.33   0
  -7   1   5    6.21    3.71   0
   7  -1  -5    5.74    3.18   0
   7  -1  -5    0.05    3.40   0
  -7   1   5    8.25    3.10   0
   7  -1  -5    2.31    3.26   0
  -6   1   5   41.80    3.34   0
  -6   1   5   38.60    3.77   0
   6  -1  -5   41.03    3.81   0
   6  -1  -5   33.61    3.69   0
   6  -1  -5   40.73    3.59   0
  -6   1   5   31.22    3.52   0
  -6   1   5   36.28    3.49   0
  -5   1   5    0.81    3.64   0
  -5   1   5    0.21    3.63   0
   5  -1  -5    0.72    3.55   0
   5  -1  -5   -0.54    3.89   0
   5  -1  -5    3.44    3.61   0
  -5   1   5    3.96    3.65   0
  -5   1   5    9.19    4.49   0
   5  -1  -5    3.12    3.67   0
  -4   1   5   -0.65    4.11   0
  -4   1   5    7.69    4.28   0
   4  -1  -5    2.10    4.15   0
   4  -1  -5    2.22    4.03   0
  -4   1   5   -5.49    4.02   0
   4  -1  -5   11.09    4.35   0
   4  -1  -5   -0.07    3.98   0
  -4   1   5   -5.51    4.18   0
  -3   1   5   16.20    4.23   0
  -3   1   5   16.52    4.48   0
  -3   1   5   22.53    4.09   0
   3  -1  -5   22.71    3.95   0
   3  -1  -5   23.44    4.30   0
   3  -1  -5   22.29    4.55   0
  -3   1   5   19.78    4.24   0
   3  -1  -5   25.55    4.19   0
  -2   1   5  130.97    4.11   0
   2  -1  -5  141.19    4.73   0
   2  -1  -5  108.36    5.52   0
   2  -1  -5  111.25    4.87   0
  -2   1   5  132.27    4.95   0
   2  -1  -5  132.35    4.85   0
  -2   1   5  112.35    4.81   0
  -2   1   5  115.67    4.73   0
  -1   1   5    9.85    5.13   0
  -1   1   5   12.24    5.13   0
   1  -1  -5   13.49    5.03   0
  -1   1   5    9.84    6.33   0
  -1   1   5    2.81    5.38   0
   1  -1  -5   16.32    5.29   0
   0   1   5   42.95    7.71   0
   0   1   5   59.77    6.09   0
   0  -1  -5   52.85    5.93   0
   0   1   5   49.99    6.94   0
   0  -1  -5   52.86    5.79   0
   0   1   5   42.16    6.06   0
   1   1   5   15.49    6.44   0
   1   1   5   17.72    5.59   0
   1   1   5   16.95    5.56   0
   1   1   5   16.22    6.61   0
   1   1   5   10.87    6.22   0
   2   1   5   28.61    5.56   0
   2   1   5   32.83    5.46   0
   2   1   5   36.50    6.99   0
   2   1   5   26.82    5.01   0
   2   1   5   29.51    6.25   0
  -2  -1  -5   30.41    5.53   0
   3   1   5   21.12    5.70   0
  -3  -1  -5   26.37    5.91   0
  -3  -1  -5   14.69    4.25   0
   3   1   5   16.07    5.20   0
   3   1   5   16.01    4.36   0
   3   1   5   23.09    8.44   0
   4   1   5  494.87   12.95   0
   4   1   5  399.77    5.16   0
  -4  -1  -5  449.65    5.74   0
   4   1   5  470.08    6.01   0
   4   1   5  433.63    7.65   0
  -4  -1  -5  502.64    7.61   0
  -4  -1  -5  406.66    5.02   0
   5   1   5   30.20    6.22   0
   5   1   5   31.14    3.91   0
  -5  -1  -5   25.39    4.46   0
  -5  -1  -5   31.46    5.37   0
   5   1   5   21.88    4.76   0
  -5  -1  -5   19.60    3.88   0
   6   1   5    3.53    4.09   0
   6   1   5    2.17    5.76   0
   6   1   5   -1.89    3.52   0
  -6  -1  -5    2.24    5.01   0
  -6  -1  -5    8.60    3.66   0
  -6  -1  -5    1.07    3.52   0
  -7  -1  -5    2.03    3.59   0
   7   1   5   -1.76    3.42   0
  -7  -1  -5   -6.33    2.67   0
  -7  -1  -5    1.72    4.79   0
   7   1   5   -7.54    3.85   0
   7   1   5    2.59    5.86   0
   8   1   5   -3.21    3.24   0
  -8  -1  -5    4.82    2.96   0
  -8  -1  -5   -1.44    2.89   0
   8   1   5   -1.48    3.29   0
  -7   2   5   19.46    3.58   0
  -7   2   5   27.52    3.44   0
  -7   2   5   20.46    3.27   0
   7  -2  -5   20.54    3.32   0
  -7   2   5   18.44    3.24   0
   7  -2  -5   25.26    3.64   0
   7  -2  -5   25.73    3.31   0
   6  -2  -5    4.64    3.52   0
  -6   2   5   -0.09    3.41   0
  -6   2   5    1.07    3.29   0
   6  -2  -5   -1.92    3.26   0
  -6   2   5    1.90    3.45   0
   6  -2  -5   -1.68    3.43   0
  -6   2   5   -2.22    3.53   0
   6  -2  -5    0.31    3.29   0
  -5   2   5    3.35    3.74   0
  -5   2   5   -1.71    3.96   0
  -5   2   5    4.91    4.02   0
   5  -2  -5    4.98    3.61   0
   5  -2  -5   -5.27    3.83   0
   5  -2  -5   -1.18    3.58   0
  -5   2   5    7.15    3.60   0
   5  -2  -5    1.01    3.56   0
   4  -2  -5    4.29    4.07   0
  -4   2   5   11.94    4.37   0
  -4   2   5   10.93    4.05   0
  -4   2   5   10.68    4.18   0
  -4   2   5    7.52    4.08   0
   4  -2  -5   10.66    4.01   0
   4  -2  -5    2.63    4.26   0
   4  -2  -5    8.31    4.17   0
  -3   2   5    2.73    4.27   0
  -3   2   5   -1.46    4.22   0
  -3   2   5   -0.43    4.47   0
   3  -2  -5    5.88    4.06   0
   3  -2  -5   -4.07    4.56   0
  -3   2   5   -1.71    4.02   0
   3  -2  -5   -2.26    3.30   0
   3  -2  -5    8.20    4.18   0
  -2   2   5    1.96    4.51   0
  -2   2   5    1.89    4.19   0
   2  -2  -5    3.86    4.38   0
  -2   2   5    5.73    4.51   0
   2  -2  -5    5.25    4.16   0
  -2   2   5    2.03    4.56   0
   2  -2  -5    5.87    4.37   0
   2  -2  -5    6.60    3.76   0
  -1   2   5  129.04    5.14   0
   1  -2  -5  156.03    4.99   0
   1  -2  -5  139.18    5.08   0
  -1   2   5  158.80    5.14   0
   1  -2  -5  133.64    5.26   0
  -1   2   5  128.99    5.97   0
  -1   2   5  146.87    5.27   0
   0   2   5  363.42    6.06   0
   0  -2  -5  403.18    6.34   0
   0  -2  -5  345.97    5.95   0
   0   2   5  407.09    5.97   0
   0   2   5  362.40    6.32   0
   0   2   5  365.73    5.79   0
   0   2   5  399.05    6.18   0
   0  -2  -5  426.24    6.03   0
   1   2   5  211.79    6.53   0
   1   2   5  211.54    5.43   0
   1   2   5  255.14    5.94   0
   1   2   5  246.00    5.75   0
   2   2   5   11.55    5.08   0
   2   2   5   20.27    4.50   0
   2   2   5   20.93    6.29   0
  -2  -2  -5    8.52    4.96   0
   2   2   5    9.79    6.49   0
  -3  -2  -5    1.08    3.89   0
   3   2   5   -1.37    7.34   0
  -3  -2  -5    0.23    4.52   0
   3   2   5   -4.11    4.71   0
   3   2   5    5.00    3.28   0
   3   2   5   -0.11    5.33   0
   3   2   5   -0.42    7.91   0
  -4  -2  -5  273.13    4.62   0
  -4  -2  -5  295.79    6.34   0
   4   2   5  301.87    4.93   0
   4   2   5  310.38    6.87   0
   4   2   5  271.37    4.67   0
  -5  -2  -5  325.65    6.41   0
   5   2   5  378.11    5.23   0
   5   2   5  371.50    6.98   0
  -5  -2  -5  284.81    4.53   0
  -5  -2  -5  336.66    4.51   0
   5   2   5  290.46    4.70   0
   6   2   5    0.01    2.95   0
   6   2   5   -3.91    5.57   0
  -6  -2  -5    2.77    3.36   0
  -6  -2  -5   -1.00    5.05   0
  -6  -2  -5   -2.93    2.84   0
   6   2   5    0.70    3.59   0
  -7  -2  -5    1.90    5.04   0
   7   2   5   -4.31    3.29   0
   7   2   5   -0.14    5.99   0
  -7  -2  -5    1.51    3.05   0
   7   2   5   -3.36    3.34   0
  -7  -2  -5    3.54    3.02   0
   8   2   5   11.92    3.07   0
  -8  -2  -5    0.59    2.95   0
   8   2   5    6.46    3.41   0
  -8  -2  -5   14.52    3.33   0
  -7   3   5   12.84    3.56   0
  -7   3   5   21.62    3.57   0
   7  -3  -5    2.46    3.13   0
  -7   3   5   11.33    2.96   0
  -7   3   5   14.35    3.08   0
   7  -3  -5   -0.18    3.20   0
   7  -3  -5   16.42    3.20   0
  -7   3   5   11.08    3.10   0
  -6   3   5   39.47    3.56   0
   6  -3  -5   45.49    3.39   0
  -6   3   5   53.39    3.87   0
  -6   3   5   38.84    3.52   0
  -6   3   5   39.84    3.46   0
  -6   3   5   41.43    3.82   0
   6  -3  -5   41.97    3.56   0
   6  -3  -5   42.37    3.36   0
  -5   3   5    7.18    3.70   0
  -5   3   5    5.23    3.69   0
   5  -3  -5   11.89    3.44   0
  -5   3   5    9.31    3.50   0
   5  -3  -5   15.10    3.79   0
  -5   3   5    6.54    3.43   0
   5  -3  -5   10.34    3.63   0
  -5   3   5    5.83    3.69   0
  -4   3   5  187.71    4.59   0
  -4   3   5  196.17    4.48   0
  -4   3   5  158.11    4.44   0
  -4   3   5  224.60    4.33   0
   4  -3  -5  198.61    4.21   0
  -4   3   5  181.92    4.27   0
   4  -3  -5  214.95    4.52   0
   4  -3  -5  182.15    4.45   0
  -3   3   5  569.67    5.31   0
  -3   3   5  501.25    4.53   0
   3  -3  -5  487.09    4.86   0
  -3   3   5  448.68    5.32   0
   3  -3  -5  555.61    5.05   0
  -3   3   5  512.12    5.15   0
  -3   3   5  494.46    5.17   0
   3  -3  -5  477.25    5.26   0
  -2   3   5   75.62    4.70   0
  -2   3   5   74.66    4.42   0
   2  -3  -5   63.62    4.16   0
  -2   3   5   73.30    4.20   0
  -2   3   5   72.10    4.00   0
  -2   3   5   58.15    4.45   0
   2  -3  -5   65.79    4.39   0
   2  -3  -5   74.75    4.22   0
  -1   3   5   81.62    4.92   0
  -1   3   5   96.82    4.59   0
   1  -3  -5   78.57    4.82   0
  -1   3   5   75.62    4.33   0
  -1   3   5   88.77    3.91   0
   1  -3  -5   82.07    4.44   0
   1  -3  -5   84.93    4.42   0
  -1   3   5   77.15    4.71   0
   0   3   5  555.85    6.17   0
   0  -3  -5  602.42    5.82   0
   0   3   5  555.16    5.86   0
   0  -3  -5  536.57    5.51   0
   0   3   5  547.12    5.49   0
   0   3   5  631.96    5.18   0
   0  -3  -5  547.36    5.88   0
   1   3   5  181.12    4.78   0
   1   3   5  188.76    5.98   0
  -1  -3  -5  164.72    5.56   0
  -1  -3  -5  217.06    4.33   0
  -1  -3  -5  171.75    4.75   0
   1   3   5  188.08    5.04   0
   2   3   5  295.68    5.42   0
   2   3   5  293.83    7.17   0
   2   3   5  312.15    4.37   0
   2   3   5  268.61    4.62   0
  -2  -3  -5  282.55    4.87   0
   3   3   5  234.19   10.57   0
   3   3   5  237.23   10.32   0
  -3  -3  -5  235.05    5.26   0
   3   3   5  217.31    4.57   0
   3   3   5  208.98    4.37   0
   3   3   5  245.65    5.33   0
  -4  -3  -5  103.35    4.02   0
   4   3   5  105.94    4.23   0
   4   3   5  102.63    4.16   0
  -4  -3  -5  113.28    5.30   0
   4   3   5  112.51    5.05   0
  -5  -3  -5  310.88    4.16   0
   5   3   5  360.74    4.49   0
  -5  -3  -5  316.35    5.08   0
   5   3   5  363.48    5.93   0
   5   3   5  312.37    3.94   0
   6   3   5   46.45    4.64   0
  -6  -3  -5   35.74    3.35   0
  -6  -3  -5   46.58    4.11   0
   6   3   5   50.24    3.74   0
   6   3   5   27.30    3.53   0
   7   3   5   -2.65    4.69   0
   7   3   5   -3.10    3.24   0
   7   3   5    5.33    3.57   0
  -7  -3  -5    0.14    2.99   0
  -7  -3  -5   -1.75    3.85   0
   8   3   5   -8.41    3.09   0
   8   3   5    5.38    3.17   0
   8   3   5    3.98    4.76   0
  -8  -3  -5   -2.23    2.99   0
  -8  -3  -5    3.11    4.03   0
  -7   4   5   85.21    3.32   0
  -7   4   5  100.47    3.75   0
  -7   4   5  112.57    3.31   0
  -7   4   5   84.93    3.48   0
  -7   4   5   91.47    3.30   0
   7  -4  -5   80.01    3.33   0
   7  -4  -5   91.58    3.34   0
   7  -4  -5  101.23    3.59   0
  -6   4   5   17.42    3.26   0
  -6   4   5   15.71    3.76   0
  -6   4   5   21.24    3.33   0
   6  -4  -5   24.37    3.16   0
  -6   4   5   11.87    3.28   0
  -6   4   5   14.19    3.35   0
   6  -4  -5   14.48    3.37   0
   6  -4  -5   22.58    3.19   0
  -5   4   5  202.76    3.91   0
  -5   4   5  125.01    3.89   0
  -5   4   5  170.80    3.86   0
  -5   4   5  186.65    3.77   0
  -5   4   5  159.41    3.92   0
   5  -4  -5  174.80    3.96   0
   5  -4  -5  140.00    3.87   0
   5  -4  -5  162.12    3.77   0
   4  -4  -5  142.70    4.21   0
  -4   4   5  198.96    4.34   0
  -4   4   5  204.29    4.42   0
  -4   4   5  138.95    4.28   0
   4  -4  -5  173.29    4.02   0
  -4   4   5  163.01    4.03   0
  -4   4   5  159.60    4.19   0
   4  -4  -5  179.64    4.19   0
   3  -4  -5  305.90    4.05   0
  -3   4   5  321.74    4.35   0
   3  -4  -5  292.43    4.70   0
  -3   4   5  355.73    4.52   0
  -3   4   5  280.99    4.87   0
  -3   4   5  319.99    4.37   0
  -3   4   5  327.97    4.64   0
   3  -4  -5  364.36    4.64   0
  -2   4   5   69.92    4.49   0
   2  -4  -5   63.10    3.48   0
   2  -4  -5   57.46    4.18   0
  -2   4   5   71.80    4.07   0
  -2   4   5   58.27    3.94   0
  -2   4   5   59.26    4.49   0
  -2   4   5   70.18    3.43   0
   2  -4  -5   77.64    4.03   0
  -1   4   5  332.35    4.96   0
  -1   4   5  338.27    4.49   0
  -1   4   5  397.43    4.78   0
  -1   4   5  383.43    5.49   0
   1  -4  -5  354.95    4.97   0
   1  -4  -5  352.52    4.70   0
   1  -4  -5  410.65    4.14   0
   0   4   5    1.92    4.69   0
   0   4   5    7.83    3.43   0
   0  -4  -5    6.93    3.88   0
   0   4   5    7.97    3.90   0
   0  -4  -5   12.33    4.08   0
   0  -4  -5    8.84    4.31   0
   0   4   5    7.75    3.34   0
   1   4   5    7.39    3.46   0
  -1  -4  -5    9.08    4.31   0
  -1  -4  -5    6.51    4.17   0
  -1  -4  -5    3.54    3.93   0
   1   4   5   13.70    3.87   0
   1   4   5   10.56    5.26   0
  -2  -4  -5   24.73    4.22   0
   2   4   5   28.63    5.46   0
   2   4   5   19.42    3.22   0
  -2  -4  -5   28.03    5.16   0
   2   4   5   24.10    4.33   0
   2   4   5   30.64    4.19   0
  -3  -4  -5   72.16    4.19   0
   3   4   5   69.66    7.19   0
   3   4   5   71.27    4.17   0
   3   4   5   71.24    4.00   0
   3   4   5   62.24    3.88   0
   3   4   5   69.13    4.92   0
   4   4   5   26.50    3.38   0
  -4  -4  -5   30.03    4.51   0
   4   4   5   17.82    3.97   0
   4   4   5   25.20    3.72   0
   4   4   5   24.64    4.08   0
  -5  -4  -5   -1.14    3.78   0
   5   4   5   -4.05    3.39   0
   5   4   5   -0.54    3.52   0
   5   4   5   -3.10    3.91   0
   6   4   5    4.87    4.02   0
  -6  -4  -5   10.29    3.19   0
   6   4   5   12.23    3.30   0
  -6  -4  -5   11.33    3.68   0
   6   4   5    0.81    3.25   0
   7   4   5   61.75    4.27   0
  -7  -4  -5   48.93    3.12   0
   7   4   5   30.40    3.38   0
   7   4   5   63.29    3.67   0
  -7  -4  -5   70.73    3.77   0
  -6   5   5   17.27    3.13   0
  -6   5   5   15.53    3.11   0
  -6   5   5   11.50    3.24   0
  -6   5   5   15.42    3.59   0
   6  -5  -5   12.97    3.28   0
   6  -5  -5   11.87    3.32   0
  -6   5   5    1.18    3.20   0
   6  -5  -5   22.51    3.21   0
  -5   5   5   26.33    3.29   0
   5  -5  -5   18.71    3.33   0
  -5   5   5   22.59    3.28   0
  -5   5   5   17.91    3.43   0
  -5   5   5   23.90    3.35   0
  -5   5   5   22.95    3.45   0
   5  -5  -5   26.54    3.36   0
   5  -5  -5   20.32    3.32   0
   4  -5  -5    0.05    3.61   0
   4  -5  -5    4.24    3.44   0
   4  -5  -5    4.57    3.61   0
  -4   5   5   -3.45    3.36   0
  -4   5   5    7.55    3.69   0
  -4   5   5    2.95    3.43   0
  -4   5   5   10.09    3.42   0
  -4   5   5   -4.36    3.78   0
   3  -5  -5    3.83    3.08   0
  -3   5   5    4.62    3.43   0
  -3   5   5   -8.55    3.54   0
   3  -5  -5    0.56    3.70   0
  -3   5   5    4.76    3.56   0
  -3   5   5    2.61    3.89   0
  -3   5   5    0.72    3.81   0
   3  -5  -5    2.71    3.64   0
   2  -5  -5  358.41    4.85   0
  -2   5   5  374.41    5.11   0
   2  -5  -5  345.10    4.60   0
  -2   5   5  410.88    4.65   0
  -2   5   5  339.17    3.83   0
  -2   5   5  306.95    4.92   0
  -2   5   5  380.22    4.82   0
   2  -5  -5  407.96    4.64   0
   1  -5  -5   67.18    4.43   0
  -1   5   5   66.64    4.33   0
  -1   5   5   76.99    4.64   0
   1  -5  -5   67.91    4.05   0
   1  -5  -5   62.67    3.73   0
  -1   5   5   62.12    4.05   0
  -1   5   5   58.70    3.78   0
   0  -5  -5   81.77    4.53   0
   0  -5  -5   78.63    3.88   0
   0   5   5   93.29    4.64   0
   0   5   5   77.60    4.18   0
   0   5   5   80.82    3.91   0
   0   5   5   99.80    3.45   0
   0  -5  -5   98.03    3.96   0
  -1  -5  -5  274.91    5.01   0
   1   5   5  264.54    4.53   0
  -1  -5  -5  318.84    4.60   0
   1   5   5  287.81    5.03   0
  -1  -5  -5  282.11    4.38   0
   1   5   5  291.01    4.44   0
   1   5   5  311.03    4.45   0
  -2  -5  -5   55.90    4.72   0
   2   5   5   58.33    4.90   0
   2   5   5   49.73    3.40   0
  -2  -5  -5   52.82    3.81   0
   2   5   5   51.89    3.96   0
   2   5   5   66.61    4.15   0
  -3  -5  -5  193.15    4.40   0
  -3  -5  -5  178.97    5.62   0
   3   5   5  196.96    6.34   0
   3   5   5  166.16    4.04   0
   3   5   5  181.41    4.03   0
   3   5   5  201.96    4.24   0
   3   5   5  204.60    4.40   0
   4   5   5    2.23    3.33   0
   4   5   5    0.60    2.94   0
  -4  -5  -5    0.55    3.90   0
   4   5   5    5.03    3.32   0
   4   5   5    4.44    3.56   0
   5   5   5   12.30    3.51   0
   5   5   5    7.45    3.25   0
  -5  -5  -5    9.91    3.72   0
   5   5   5   14.27    3.99   0
   5   5   5    3.87    2.75   0
   6   5   5   15.92    3.30   0
  -6  -5  -5    7.44    3.69   0
   6   5   5    6.26    3.16   0
   6   5   5    1.05    3.74   0
   6   5   5    7.12    3.06   0
   7   5   5   49.83    3.92   0
   7   5   5   28.84    3.14   0
   7   5   5   48.69    3.26   0
  -7  -5  -5   56.65    3.95   0
  -6   6   5   19.34    3.15   0
  -6   6   5   15.08    3.26   0
   6  -6  -5   21.21    3.07   0
  -6   6   5   25.33    3.07   0
  -6   6   5   24.61    3.42   0
  -6   6   5   23.01    3.19   0
   6  -6  -5   30.55    2.98   0
   6  -6  -5   34.94    3.27   0
   5  -6  -5   -3.63    2.69   0
  -5   6   5   -0.36    2.73   0
  -5   6   5  -10.36    3.10   0
   5  -6  -5    1.40    3.20   0
  -5   6   5    5.04    3.01   0
  -5   6   5    2.20    3.07   0
  -5   6   5   -0.06    3.19   0
   5  -6  -5    8.27    3.14   0
  -4   6   5   11.66    3.47   0
  -4   6   5    2.49    3.27   0
   4  -6  -5   -1.66    3.34   0
  -4   6   5    1.74    3.49   0
  -4   6   5    1.94    3.29   0
   4  -6  -5    5.05    2.76   0
  -4   6   5   -0.04    3.35   0
   4  -6  -5   -1.30    3.15   0
  -3   6   5    8.64    3.74   0
  -3   6   5   -2.02    3.46   0
   3  -6  -5    1.11    2.83   0
  -3   6   5   11.12    3.26   0
  -3   6   5   -0.24    3.55   0
   3  -6  -5   -5.66    3.61   0
  -3   6   5    6.34    3.73   0
   3  -6  -5   -0.42    3.48   0
   2  -6  -5  183.37    4.15   0
  -2   6   5  186.15    4.19   0
  -2   6   5  167.88    3.25   0
  -2   6   5  149.74    4.01   0
  -2   6   5  172.22    3.98   0
   2  -6  -5  168.42    3.35   0
   1  -6  -5  899.57    5.43   0
  -1   6   5  841.56    5.44   0
  -1   6   5  951.63    5.61   0
  -1   6   5  987.89    5.52   0
   1  -6  -5  943.80    5.42   0
   1  -6  -5  895.43    5.11   0
  -1   6   5  869.41    4.69   0
   0   6   5  136.79    4.57   0
   0  -6  -5  142.80    4.14   0
   0   6   5  127.06    4.22   0
   0  -6  -5  122.09    3.99   0
   0   6   5  135.83    4.05   0
   0  -6  -5  124.14    4.25   0
   0   6   5  154.17    4.18   0
   1   6   5   73.32    4.09   0
  -1  -6  -5   77.74    4.73   0
   1   6   5   80.35    3.90   0
   1   6   5   83.50    3.96   0
  -1  -6  -5   93.87    4.05   0
  -1  -6  -5   75.02    3.68   0
   1   6   5   81.33    3.85   0
   2   6   5  239.24    4.07   0
  -2  -6  -5  221.32    5.15   0
   2   6   5  240.29    5.00   0
   2   6   5  239.97    4.12   0
   2   6   5  215.26    3.76   0
  -2  -6  -5  224.08    4.05   0
   3   6   5  122.62    5.35   0
   3   6   5  125.22    3.65   0
   3   6   5  124.35    3.21   0
   3   6   5  120.66    3.53   0
   3   6   5  101.39    3.62   0
  -3  -6  -5  111.70    5.04   0
  -3  -6  -5  118.42    3.54   0
   4   6   5  251.85    4.34   0
  -4  -6  -5  226.03    4.23   0
   4   6   5  224.28    3.80   0
   4   6   5  251.58    3.49   0
   4   6   5  194.38    3.74   0
   5   6   5   34.59    3.47   0
   5   6   5   28.84    2.75   0
  -5  -6  -5   42.78    3.69   0
   5   6   5   38.26    3.26   0
   5   6   5   39.03    3.57   0
   6   6   5    2.38    3.67   0
  -6  -6  -5    8.28    3.55   0
   6   6   5  -11.29    3.19   0
   6   6   5    7.25    2.89   0
   6   6   5    4.87    3.17   0
  -5   7   5   -1.37    2.55   0
  -5   7   5   -0.06    2.97   0
  -5   7   5    1.48    3.07   0
  -5   7   5    4.13    3.20   0
   5  -7  -5   -0.57    2.89   0
   5  -7  -5   -6.83    2.85   0
  -5   7   5   -9.06    3.03   0
   5  -7  -5   -1.84    2.92   0
   4  -7  -5    8.13    3.15   0
  -4   7   5    4.63    3.34   0
  -4   7   5   -3.12    2.84   0
   4  -7  -5    1.33    2.64   0
  -4   7   5    9.79    3.31   0
  -4   7   5   -3.11    3.10   0
  -4   7   5    1.07    3.19   0
   3  -7  -5    4.27    3.14   0
  -3   7   5   -6.03    3.27   0
  -3   7   5    9.46    3.11   0
  -3   7   5    4.13    3.24   0
  -3   7   5    7.61    3.13   0
   3  -7  -5   -2.03    3.20   0
  -3   7   5   -2.79    3.49   0
   2  -7  -5    0.87    3.36   0
   2  -7  -5    2.25    3.40   0
  -2   7   5   -7.12    3.55   0
  -2   7   5   -3.29    3.29   0
  -2   7   5    4.85    3.49   0
  -2   7   5    0.91    3.41   0
  -1   7   5  160.35    3.88   0
  -1   7   5  134.10    3.91   0
   1  -7  -5  145.50    3.98   0
   1  -7  -5  136.85    3.02   0
  -1   7   5  139.17    3.66   0
   1  -7  -5  157.97    3.65   0
  -1   7   5  163.09    3.77   0
   0  -7  -5   58.28    3.60   0
   0   7   5   64.91    2.86   0
   0   7   5   70.99    3.51   0
   0   7   5   50.66    3.73   0
   0  -7  -5   56.01    3.41   0
   0  -7  -5   68.44    3.50   0
   0   7   5   62.41    3.59   0
  -1  -7  -5   16.80    3.87   0
   1   7   5    3.26    3.31   0
  -1  -7  -5   10.03    3.32   0
   1   7   5   12.00    3.43   0
   1   7   5    8.79    3.53   0
  -1  -7  -5   11.66    3.18   0
   1   7   5    7.80    3.51   0
  -2  -7  -5    1.42    3.82   0
   2   7   5    1.97    3.94   0
   2   7   5    9.13    3.24   0
  -2  -7  -5    7.97    2.62   0
   2   7   5    4.10    3.10   0
   2   7   5   -3.25    2.77   0
   2   7   5    0.83    3.50   0
   3   7   5   64.94    3.33   0
   3   7   5   66.08    4.45   0
  -3  -7  -5   60.44    3.28   0
   3   7   5   43.56    3.28   0
   3   7   5   56.88    3.25   0
   3   7   5   61.72    3.46   0
  -3  -7  -5   57.09    4.30   0
   4   7   5   52.61    6.22   0
   4   7   5   46.37    3.41   0
   4   7   5   48.74    3.20   0
  -4  -7  -5   46.32    3.14   0
   4   7   5   37.05    3.21   0
   4   7   5   59.46    3.25   0
   5   7   5   14.84    3.23   0
  -5  -7  -5    9.78    3.08   0
   5   7   5    3.07    2.87   0
   5   7   5   12.72    2.51   0
   5   7   5    7.28    3.04   0
  -4   8   5   -0.60    2.88   0
   4  -8  -5    1.36    2.92   0
   3  -8  -5    8.58    3.23   0
   3  -8  -5    3.94    3.07   0
  -3   8   5    0.42    3.26   0
  -3   8   5   -6.22    3.08   0
  -3   8   5   -0.68    3.12   0
  -3   8   5   -2.21    3.15   0
  -3   8   5   -0.51    3.31   0
   2  -8  -5    1.17    3.26   0
  -2   8   5    8.84    3.33   0
   2  -8  -5   -7.66    3.08   0
   2  -8  -5    4.47    3.13   0
  -2   8   5    0.77    3.10   0
  -2   8   5    9.40    3.26   0
  -2   8   5    0.80    3.18   0
  -1   8   5   72.89    2.80   0
   1  -8  -5   74.95    3.39   0
   1  -8  -5   81.23    3.29   0
  -1   8   5   77.08    3.34   0
  -1   8   5   71.79    3.40   0
   1  -8  -5   79.16    3.14   0
  -1   8   5   67.02    3.39   0
   0  -8  -5   20.14    3.76   0
   0   8   5    9.56    2.86   0
   0  -8  -5   18.70    3.27   0
   0   8   5   18.63    3.27   0
   0  -8  -5   18.99    3.19   0
   0   8   5    9.77    3.14   0
   0   8   5   11.56    3.25   0
  -1  -8  -5   -0.22    3.33   0
   1   8   5    5.80    3.30   0
   1   8   5    3.27    3.57   0
  -1  -8  -5    4.33    2.93   0
   1   8   5    4.91    2.61   0
   1   8   5    8.65    3.17   0
   2   8   5    9.14    3.02   0
   2   8   5    8.36    3.61   0
  -2  -8  -5   -0.75    3.58   0
   2   8   5    7.25    2.85   0
  -2  -8  -5   -1.29    2.91   0
   2   8   5   -1.03    3.23   0
   2   8   5    5.78    2.98   0
   2   8   5    1.79    3.14   0
   3   8   5    3.53    4.06   0
  -3  -8  -5   10.08    3.03   0
   3   8   5    4.15    2.81   0
   3   8   5   -1.83    2.98   0
   3   8   5    2.44    2.98   0
   3   8   5    0.30    3.07   0
  -3  -8  -5   -1.06    3.54   0
  -4  -8  -5   -4.97    3.13   0
   4   8   5  -19.18    3.01   0
   4   8   5    0.56    5.00   0
   4   8   5    1.93    3.06   0
   4   8   5    3.52    2.41   0
  -4  -8  -5   -0.88    4.26   0
   4   8   5    1.41    2.82   0
   1  -9  -5   18.60    3.30   0
  -1   9   5   12.70    3.08   0
   1  -9  -5   18.51    2.85   0
   1  -9  -5   18.97    2.90   0
  -1   9   5   24.60    2.85   0
  -1   9   5   21.20    3.17   0
  -1   9   5    9.39    3.13   0
   0  -9  -5   16.91    3.27   0
   0   9   5   18.76    3.15   0
   0   9   5   13.21    3.19   0
   0   9   5   21.41    2.96   0
   0  -9  -5   24.60    2.98   0
   0  -9  -5   15.80    3.11   0
   0   9   5   24.05    3.18   0
  -1  -9  -5    2.96    3.66   0
   1   9   5    3.97    3.39   0
   1   9   5    4.54    3.06   0
  -1  -9  -5   -1.82    2.57   0
   1   9   5    6.56    2.90   0
   1   9   5    0.66    2.94   0
  -2  -9  -5   52.57    3.49   0
   2   9   5   54.22    2.93   0
  -2  -9  -5   54.11    2.61   0
   2   9   5   44.02    2.81   0
   2   9   5   49.54    3.05   0
   0  -8   6    5.28    3.18   0
   0   8  -6    4.18    3.25   0
   0   8  -6   -0.75    3.01   0
   0   8  -6   15.34    3.43   0
   1  -8   6   20.78    3.07   0
   1  -8   6   37.81    3.53   0
  -1   8  -6   27.14    3.06   0
  -1   8  -6   25.91    3.60   0
  -1   8  -6   15.68    2.90   0
   1  -8   6   12.24    2.96   0
  -1   8  -6   25.65    3.45   0
  -1   8  -6   37.25    3.03   0
   3   7  -6   11.90    3.02   0
  -3  -7   6    8.93    3.51   0
   3   7  -6    4.23    3.55   0
   3   7  -6   -0.02    3.03   0
  -3  -7   6   12.22    3.01   0
   3   7  -6    6.36    2.91   0
   3   7  -6    9.91    3.14   0
  -2  -7   6    7.70    2.57   0
  -2  -7   6   12.10    3.50   0
   2   7  -6    7.13    3.65   0
   2   7  -6    4.12    3.65   0
   2   7  -6    7.42    3.15   0
   2   7  -6    4.64    3.03   0
   2   7  -6   -0.77    3.08   0
  -1  -7   6   67.40    3.51   0
   1   7  -6   75.72    3.36   0
   1   7  -6   75.74    3.47   0
   1   7  -6   77.90    3.87   0
   1   7  -6   63.45    3.39   0
   1   7  -6   80.43    3.30   0
  -1  -7   6   67.99    3.36   0
   0  -7   6   37.30    3.24   0
   0   7  -6   31.35    3.16   0
   0   7  -6   25.02    3.11   0
   0   7  -6   23.82    3.84   0
   0  -7   6   23.28    3.22   0
   0   7  -6   23.21    3.30   0
   1  -7   6   -1.89    3.12   0
   1  -7   6   -1.73    3.15   0
  -1   7  -6   12.92    3.14   0
   1  -7   6  -11.54    3.34   0
  -1   7  -6   -2.01    3.12   0
  -1   7  -6   -4.14    3.74   0
  -1   7  -6   -5.58    3.23   0
  -1   7  -6   -5.46    3.16   0
   2  -7   6   25.63    3.72   0
   2  -7   6   12.34    3.30   0
  -2   7  -6   17.63    3.21   0
  -2   7  -6   33.74    3.80   0
  -2   7  -6   19.50    3.46   0
  -2   7  -6   21.88    3.84   0
   2  -7   6   26.37    3.08   0
  -2   7  -6   16.10    3.46   0
  -3   7  -6   31.63    3.10   0
   3  -7   6   28.79    3.18   0
   3  -7   6   21.07    3.26   0
  -3   7  -6   23.06    3.28   0
   3  -7   6   22.92    3.41   0
  -3   7  -6   33.70    3.52   0
  -3   7  -6   29.13    3.29   0
   4  -7   6   24.76    3.27   0
   4  -7   6   30.33    2.85   0
  -4   7  -6   38.81    3.05   0
  -4   7  -6   25.72    3.70   0
   4  -7   6   22.85    3.49   0
  -4   7  -6   28.08    3.55   0
  -4   7  -6   28.02    3.15   0
   4   6  -6   -0.37    3.18   0
  -4  -6   6    5.48    3.51   0
   4   6  -6    1.81    3.36   0
   4   6  -6    0.54    3.43   0
   4   6  -6    5.22    3.54   0
   4   6  -6   -5.77    2.95   0
  -4  -6   6    8.65    3.06   0
   3   6  -6   11.29    2.59   0
  -3  -6   6   15.76    3.70   0
   3   6  -6   20.26    3.36   0
   3   6  -6   20.42    3.68   0
   3   6  -6   14.56    3.21   0
   3   6  -6    6.76    3.06   0
  -3  -6   6   11.73    3.09   0
  -2  -6   6   83.33    2.88   0
   2   6  -6   94.88    3.50   0
   2   6  -6   72.82    3.49   0
   2   6  -6   68.77    3.77   0
  -2  -6   6   77.92    3.59   0
   2   6  -6   78.98    4.02   0
   2   6  -6   65.89    3.39   0
  -1  -6   6   65.82    3.71   0
   1   6  -6   68.41    3.58   0
   1   6  -6   82.05    3.65   0
   1   6  -6   69.15    3.98   0
   1   6  -6   60.93    3.39   0
  -1  -6   6   62.93    3.01   0
   1   6  -6   68.57    3.44   0
   0  -6   6    1.20    3.16   0
   0  -6   6    1.51    3.38   0
   0   6  -6   -5.46    3.56   0
   0   6  -6    0.21    3.35   0
   0   6  -6   -4.71    3.37   0
   0   6  -6   -3.47    3.38   0
  -1   6  -6    7.91    3.88   0
  -1   6  -6   10.06    3.78   0
   1  -6   6   17.47    3.47   0
  -1   6  -6   17.75    3.48   0
   1  -6   6    9.63    3.35   0
  -1   6  -6   23.23    3.40   0
  -1   6  -6   10.17    3.65   0
   1  -6   6   19.90    3.43   0
   2  -6   6   25.26    3.51   0
  -2   6  -6   25.21    2.78   0
  -2   6  -6   18.06    3.54   0
  -2   6  -6   31.76    3.80   0
   2  -6   6   23.41    3.42   0
   2  -6   6   18.55    3.56   0
  -2   6  -6   22.15    3.83   0
   3  -6   6    6.72    3.37   0
   3  -6   6    5.98    3.19   0
  -3   6  -6   -3.02    3.06   0
  -3   6  -6    2.11    3.83   0
   3  -6   6    2.51    3.61   0
  -3   6  -6   11.60    3.50   0
  -3   6  -6    5.45    3.84   0
   4  -6   6   69.01    3.57   0
   4  -6   6   51.46    3.64   0
  -4   6  -6   59.66    3.38   0
  -4   6  -6   51.81    3.69   0
   4  -6   6   63.58    3.41   0
  -4   6  -6   72.03    3.95   0
  -4   6  -6   61.38    3.82   0
   5  -6   6    3.56    3.24   0
  -5   6  -6    4.83    3.31   0
  -5   6  -6   -0.68    3.02   0
   5  -6   6    4.47    3.35   0
   5  -6   6   12.43    3.37   0
  -5   6  -6   -0.98    3.63   0
   5   5  -6   43.88    3.19   0
  -5  -5   6   50.75    3.36   0
  -5  -5   6   53.10    3.73   0
   5   5  -6   27.72    3.32   0
   5   5  -6   36.86    3.27   0
   5   5  -6   58.18    3.51   0
  -5  -5   6   29.55    3.64   0
   4   5  -6  145.45    3.80   0
  -4  -5   6  158.24    4.44   0
   4   5  -6  175.73    4.04   0
   4   5  -6  139.33    3.64   0
  -4  -5   6  143.00    3.67   0
   4   5  -6  132.49    4.14   0
   3   5  -6   16.31    3.48   0
  -3  -5   6    8.87    3.91   0
   3   5  -6   16.98    3.82   0
   3   5  -6   14.66    3.70   0
   3   5  -6   21.44    3.38   0
   3   5  -6   15.24    3.77   0
  -3  -5   6   15.51    3.42   0
   2   5  -6    0.05    3.45   0
  -2  -5   6   -1.19    3.84   0
   2   5  -6    4.46    3.32   0
   2   5  -6    3.01    3.25   0
   2   5  -6    5.48    3.33   0
  -2  -5   6   12.66    3.32   0
   2   5  -6    5.88    3.51   0
  -1  -5   6   78.25    3.78   0
   1   5  -6   97.49    3.70   0
   1   5  -6   82.63    3.61   0
   1   5  -6   90.37    4.18   0
   1   5  -6   88.60    4.27   0
  -1  -5   6   84.00    3.75   0
   1   5  -6   90.37    3.85   0
   0  -5   6    3.56    3.60   0
   0  -5   6   11.56    3.78   0
   0   5  -6   -3.04    3.54   0
   0   5  -6   -2.11    3.80   0
   0   5  -6    2.55    3.54   0
   0   5  -6    8.29    3.49   0
   0  -5   6    4.92    3.57   0
   1  -5   6  111.55    4.51   0
  -1   5  -6  124.78    3.28   0
   1  -5   6  116.68    3.96   0
   1  -5   6  113.19    3.89   0
  -1   5  -6  123.83    4.38   0
  -1   5  -6  107.73    4.20   0
   2  -5   6   -4.04    3.52   0
   2  -5   6    1.39    3.60   0
   2  -5   6   -1.01    3.50   0
  -2   5  -6   -1.55    3.78   0
  -2   5  -6   -1.07    3.83   0
  -2   5  -6   -5.62    3.70   0
  -2   5  -6   -3.64    3.37   0
   3  -5   6    7.62    3.49   0
  -3   5  -6    9.60    4.04   0
   3  -5   6    9.46    3.77   0
  -3   5  -6    8.66    3.72   0
  -3   5  -6   10.06    3.42   0
   3  -5   6   11.60    3.57   0
  -3   5  -6    8.64    4.28   0
   4  -5   6   21.52    3.64   0
  -4   5  -6   19.46    3.42   0
  -4   5  -6   16.73    4.04   0
  -4   5  -6   22.70    3.98   0
   4  -5   6   22.45    3.59   0
   4  -5   6   23.72    3.75   0
  -4   5  -6   19.35    4.26   0
   5  -5   6   66.93    3.59   0
  -5   5  -6   43.78    3.39   0
  -5   5  -6   57.48    3.29   0
   5  -5   6   45.66    3.45   0
  -5   5  -6   59.43    3.84   0
   5  -5   6   52.37    3.87   0
  -5   5  -6   44.28    4.09   0
   6  -5   6    0.88    3.48   0
   6  -5   6   -0.42    3.21   0
  -6   5  -6   -0.35    3.46   0
  -6   5  -6    1.15    3.06   0
  -6   5  -6   -1.66    3.24   0
  -6   5  -6   -4.12    3.82   0
  -6   5  -6    6.16    3.74   0
  -6  -4   6    3.85    3.51   0
   6   4  -6    8.40    3.41   0
   6   4  -6    3.64    3.26   0
  -6  -4   6    9.84    3.19   0
  -6  -4   6    2.57    3.46   0
  -6  -4   6    3.88    2.49   0
   6   4  -6    6.65    2.56   0
   5   4  -6   34.67    3.20   0
  -5  -4   6   25.75    3.81   0
  -5  -4   6   18.59    2.59   0
   5   4  -6   18.77    3.18   0
  -5  -4   6   21.48    3.27   0
   5   4  -6   20.18    3.31   0
  -5  -4   6   22.33    3.70   0
   4   4  -6  111.95    3.81   0
   4   4  -6  109.40    4.12   0
  -4  -4   6  108.40    3.60   0
   4   4  -6  112.62    3.76   0
  -4  -4   6  123.44    4.39   0
  -4  -4   6  109.61    3.67   0
   4   4  -6  162.54    3.89   0
   3   4  -6   72.58    3.75   0
  -3  -4   6   68.79    4.11   0
   3   4  -6   62.44    3.76   0
   3   4  -6   77.84    4.16   0
   3   4  -6   58.28    3.70   0
   3   4  -6   75.95    4.12   0
  -3  -4   6   66.79    3.56   0
  -3  -4   6   56.98    3.53   0
   2   4  -6    0.77    3.83   0
  -2  -4   6    4.20    3.79   0
  -2  -4   6   -2.08    4.28   0
   2   4  -6    0.18    3.68   0
   2   4  -6   -0.36    3.69   0
   2   4  -6    4.38    4.44   0
   2   4  -6    3.01    3.69   0
  -1  -4   6  210.49    4.49   0
   1   4  -6  219.33    4.82   0
   1   4  -6  245.78    4.38   0
   1   4  -6  194.13    4.35   0
  -1  -4   6  212.21    4.42   0
   1   4  -6  220.34    3.84   0
   1   4  -6  233.90    5.26   0
   0  -4   6  238.35    5.30   0
   0  -4   6  209.29    4.35   0
   0   4  -6  218.81    4.25   0
   0   4  -6  203.88    5.28   0
   0   4  -6  200.26    4.89   0
   0  -4   6  193.40    4.29   0
   0   4  -6  206.82    4.30   0
   1  -4   6   49.27    3.97   0
  -1   4  -6   58.54    3.90   0
   1  -4   6   50.17    4.22   0
   1  -4   6   55.14    4.74   0
  -1   4  -6   44.43    4.34   0
  -1   4  -6   48.71    5.08   0
  -2   4  -6  142.42    4.37   0
   2  -4   6  139.75    4.28   0
  -2   4  -6  152.91    4.00   0
   2  -4   6  145.96    4.18   0
  -2   4  -6  143.50    4.62   0
  -2   4  -6  153.84    5.21   0
   2  -4   6  123.71    4.39   0
   3  -4   6   13.16    3.98   0
  -3   4  -6   10.83    3.83   0
   3  -4   6    1.16    3.97   0
  -3   4  -6    6.21    4.04   0
   3  -4   6    2.86    3.79   0
  -3   4  -6    7.31    4.74   0
  -3   4  -6    8.16    4.52   0
   4  -4   6   36.68    3.74   0
   4  -4   6   15.33    4.25   0
  -4   4  -6   38.84    3.52   0
  -4   4  -6   20.00    3.74   0
   4  -4   6   34.43    3.96   0
  -4   4  -6   29.80    4.52   0
   5  -4   6   29.09    3.61   0
   5  -4   6   13.19    3.74   0
  -5   4  -6    5.91    3.64   0
  -5   4  -6   17.30    3.27   0
  -5   4  -6   16.29    4.04   0
  -5   4  -6   21.05    4.14   0
   6  -4   6   71.84    3.62   0
  -6   4  -6   58.97    3.59   0
  -6   4  -6   60.48    4.29   0
  -6   4  -6   48.80    3.34   0
  -6   4  -6   61.12    4.62   0
  -6   4  -6   51.07    4.02   0
   6  -4   6   68.10    4.05   0
   6  -4   6   43.97    3.55   0
  -7   4  -6   10.92    3.18   0
   7  -4   6   17.10    3.43   0
  -7   4  -6   11.41    5.91   0
  -7   4  -6    5.77    3.18   0
  -7   4  -6    8.02    3.48   0
   7  -4   6   17.77    3.86   0
   7  -4   6   15.04    3.39   0
  -7   4  -6   11.26    5.77   0
  -6  -3   6   11.01    3.53   0
   6   3  -6   13.51    3.23   0
   6   3  -6   13.83    3.14   0
  -6  -3   6   10.92    3.60   0
  -6  -3   6   11.15    3.19   0
  -6  -3   6   21.38    2.97   0
   6   3  -6   21.95    3.21   0
  -6  -3   6   23.96    3.10   0
   5   3  -6   10.86    3.42   0
   5   3  -6   21.40    3.41   0
  -5  -3   6   17.77    3.74   0
  -5  -3   6    7.07    3.34   0
  -5  -3   6   12.71    3.28   0
   5   3  -6    4.96    3.34   0
  -5  -3   6   16.03    3.35   0
   4   3  -6   12.94    4.04   0
   4   3  -6    3.69    3.58   0
  -4  -3   6    4.48    3.77   0
   4   3  -6    9.45    3.66   0
  -4  -3   6    0.52    3.51   0
  -4  -3   6    6.20    3.48   0
  -4  -3   6   10.55    3.63   0
   3   3  -6  172.50    4.28   0
  -3  -3   6  179.44    4.35   0
   3   3  -6  178.37    4.35   0
  -3  -3   6  140.78    3.95   0
   3   3  -6  161.60    4.27   0
  -3  -3   6  162.51    4.31   0
   3   3  -6  145.63    4.80   0
   2   3  -6  415.74    4.73   0
   2   3  -6  487.99    5.87   0
  -2  -3   6  429.06    5.11   0
   2   3  -6  462.71    5.07   0
  -2  -3   6  385.96    4.84   0
   2   3  -6  422.75    5.55   0
   2   3  -6  381.51    5.52   0
  -2  -3   6  400.80    4.75   0
   1   3  -6  261.96    4.51   0
  -1  -3   6  264.02    4.85   0
   1   3  -6  282.88    5.53   0
   1   3  -6  278.86    4.71   0
  -1  -3   6  241.58    5.26   0
   1   3  -6  261.50    4.89   0
  -1  -3   6  233.06    4.50   0
   0  -3   6  492.84    5.12   0
   0  -3   6  534.37    5.15   0
   0   3  -6  530.25    4.48   0
   0   3  -6  505.46    6.23   0
   0   3  -6  510.11    5.10   0
   1  -3   6  167.73    4.32   0
  -1   3  -6  191.39    4.24   0
   1  -3   6  175.96    5.47   0
  -1   3  -6  179.63    4.77   0
   1  -3   6  170.65    4.67   0
  -1   3  -6  153.87    4.96   0
  -1   3  -6  169.15    5.55   0
   2  -3   6  265.82    5.32   0
   2  -3   6  275.19    4.52   0
  -2   3  -6  301.52    4.45   0
  -2   3  -6  273.52    5.58   0
   2  -3   6  254.94    5.01   0
  -2   3  -6  256.56    5.65   0
  -2   3  -6  308.51    6.48   0
   3  -3   6  377.18    5.23   0
   3  -3   6  408.91    4.87   0
  -3   3  -6  417.97    4.11   0
  -3   3  -6  371.35    5.27   0
   3  -3   6  393.05    5.69   0
  -3   3  -6  449.74    6.99   0
   4  -3   6   25.92    4.12   0
   4  -3   6   20.28    3.99   0
  -4   3  -6   16.31    4.01   0
  -4   3  -6   23.16    3.80   0
   4  -3   6   22.63    4.67   0
  -4   3  -6   26.68    4.78   0
  -4   3  -6   23.75    5.02   0
  -5   3  -6    8.55    3.60   0
   5  -3   6   24.29    3.63   0
  -5   3  -6   21.47    3.35   0
  -5   3  -6   14.86    5.18   0
  -5   3  -6   13.02    4.68   0
   5  -3   6   18.30    3.82   0
  -5   3  -6   20.10    5.07   0
   5  -3   6   14.96    4.87   0
   6  -3   6  114.05    3.96   0
  -6   3  -6   94.94    6.78   0
  -6   3  -6  107.08    3.63   0
  -6   3  -6   80.61    3.72   0
   6  -3   6   83.53    3.89   0
  -6   3  -6   76.15    4.37   0
   6  -3   6  102.89    4.70   0
  -6   3  -6   98.92    7.01   0
   7  -3   6   -0.86    3.83   0
  -7   3  -6    4.60    3.01   0
   7  -3   6    2.22    3.63   0
   7  -3   6    5.44    3.53   0
  -7   3  -6   -1.78    3.19   0
  -7   3  -6    5.07    3.41   0
  -7  -2   6    3.85    3.11   0
   7   2  -6   -0.08    3.08   0
   7   2  -6    0.78    3.06   0
  -7  -2   6   -5.82    2.93   0
  -7  -2   6   -1.65    3.33   0
  -7  -2   6    7.00    3.32   0
   7   2  -6    0.55    2.95   0
  -7  -2   6   -1.68    3.54   0
  -6  -2   6    0.52    3.00   0
  -6  -2   6   -3.27    3.78   0
   6   2  -6    2.43    3.24   0
   6   2  -6    2.28    3.23   0
   6   2  -6   -3.79    3.16   0
  -6  -2   6   -6.72    3.16   0
  -6  -2   6   -0.48    3.67   0
  -6  -2   6   -3.14    3.61   0
   5   2  -6   58.73    3.69   0
   5   2  -6   75.07    3.70   0
   5   2  -6   71.20    3.71   0
  -5  -2   6   71.52    4.03   0
  -5  -2   6   51.47    2.98   0
  -5  -2   6   73.53    3.76   0
  -5  -2   6   54.91    3.62   0
  -4  -2   6    5.48    4.19   0
   4   2  -6    9.32    3.79   0
  -4  -2   6    4.79    3.57   0
   4   2  -6    5.81    3.66   0
  -4  -2   6    9.04    4.30   0
  -4  -2   6    0.38    3.66   0
  -4  -2   6   -0.46    3.75   0
   4   2  -6   10.44    3.82   0
   3   2  -6   45.05    4.03   0
  -3  -2   6   50.88    4.57   0
  -3  -2   6   28.23    4.00   0
   3   2  -6   36.66    4.90   0
  -3  -2   6   35.14    4.58   0
  -3  -2   6   49.97    4.17   0
   3   2  -6   49.56    4.18   0
   2   2  -6  737.60    5.47   0
  -2  -2   6  769.72    5.95   0
   2   2  -6  795.26    5.90   0
  -2  -2   6  670.38    5.72   0
   2   2  -6  770.24    5.94   0
  -2  -2   6  659.10    5.88   0
  -2  -2   6  717.75    5.05   0
   1   2  -6  155.20    4.51   0
   1   2  -6  157.38    4.71   0
  -1  -2   6  162.49    4.40   0
   1   2  -6  159.95    5.24   0
   1   2  -6  164.23    4.29   0
  -1  -2   6  146.22    4.57   0
  -1  -2   6  156.40    4.58   0
   0   2  -6   22.60    4.24   0
   0  -2   6   24.29    4.22   0
   0   2  -6   21.46    4.12   0
   0   2  -6   21.74    5.23   0
   0   2  -6   24.01    5.63   0
   0  -2   6   21.50    5.02   0
   0  -2   6   29.11    4.20   0
   1  -2   6  100.11    5.96   0
   1  -2   6  103.29    4.64   0
  -1   2  -6   99.24    3.77   0
  -1   2  -6   94.43    6.02   0
   1  -2   6   95.64    4.56   0
  -1   2  -6  101.08    6.28   0
  -1   2  -6  108.86    4.51   0
   2  -2   6  159.53    5.81   0
   2  -2   6  159.52    4.46   0
  -2   2  -6  172.92    4.41   0
  -2   2  -6  153.38    5.35   0
  -2   2  -6  136.75    7.71   0
   2  -2   6  160.43    5.24   0
  -2   2  -6  180.08    8.31   0
   3  -2   6  188.44    4.72   0
  -3   2  -6  180.46    4.81   0
  -3   2  -6  199.74    4.68   0
   3  -2   6  190.08    5.64   0
   3  -2   6  185.40    5.80   0
  -3   2  -6  206.85    7.52   0
  -3   2  -6  203.44    5.94   0
  -4   2  -6   12.79    5.69   0
  -4   2  -6   19.41    4.31   0
   4  -2   6   17.95    4.19   0
  -4   2  -6   19.00    4.54   0
   4  -2   6   12.45    5.94   0
   4  -2   6   11.33    4.57   0
  -4   2  -6   16.63    5.25   0
   4  -2   6   13.48    5.02   0
  -5   2  -6    4.75    4.33   0
  -5   2  -6   -0.41    3.63   0
   5  -2   6   -2.36    3.94   0
   5  -2   6    4.80    4.06   0
  -5   2  -6   -6.08    3.80   0
   5  -2   6    7.80    4.77   0
   6  -2   6   39.27    3.73   0
  -6   2  -6   34.92    3.38   0
   6  -2   6   25.73    3.97   0
  -6   2  -6   32.65    4.17   0
   6  -2   6   34.61    4.64   0
  -6   2  -6   21.98    3.58   0
   7  -2   6   10.79    4.04   0
  -7   2  -6   22.18    3.67   0
   7  -2   6    9.72    3.77   0
  -7   2  -6    3.61    3.51   0
   7  -2   6   15.59    4.25   0
  -7   2  -6   16.44    3.17   0
  -8   2  -6   61.21    3.53   0
   8  -2   6   46.64    3.83   0
   8  -2   6   53.56    3.27   0
  -8   2  -6   38.40    3.79   0
   8  -2   6   55.68    3.88   0
  -8   2  -6   42.65    3.09   0
  -7  -1   6   10.68    3.58   0
  -7  -1   6   13.73    3.36   0
   7   1  -6   10.40    3.10   0
   7   1  -6   -1.11    3.21   0
  -7  -1   6   -2.49    3.44   0
  -7  -1   6    2.33    3.35   0
  -7  -1   6    5.83    2.53   0
   7   1  -6    8.10    3.05   0
  -6  -1   6   28.59    3.40   0
   6   1  -6   27.88    3.30   0
   6   1  -6   29.51    3.48   0
  -6  -1   6   33.43    3.87   0
  -6  -1   6   27.41    3.09   0
   6   1  -6   32.06    3.29   0
  -6  -1   6   30.01    3.36   0
  -5  -1   6    4.63    3.88   0
   5   1  -6    1.76    3.41   0
   5   1  -6    4.72    4.09   0
  -5  -1   6   10.71    3.80   0
  -5  -1   6    5.62    3.50   0
   5   1  -6   10.20    3.63   0
  -5  -1   6   13.91    3.46   0
  -5  -1   6    6.32    3.50   0
   4   1  -6    0.00    3.80   0
   4   1  -6    0.96    4.08   0
   4   1  -6    1.47    4.04   0
  -4  -1   6   -2.49    4.29   0
  -4  -1   6   -4.05    3.95   0
  -4  -1   6   -6.06    4.51   0
  -4  -1   6    4.66    3.90   0
  -4  -1   6   -2.03    3.88   0
   3   1  -6   14.69    5.08   0
   3   1  -6   14.98    4.15   0
  -3  -1   6   -1.37    4.15   0
  -3  -1   6   16.99    4.22   0
   3   1  -6   14.77    4.19   0
  -3  -1   6   11.03    4.75   0
  -3  -1   6   17.85    4.19   0
  -3  -1   6    8.58    4.17   0
   2   1  -6   27.56    4.17   0
  -2  -1   6   23.77    4.74   0
  -2  -1   6   28.56    4.56   0
  -2  -1   6   22.35    4.16   0
   2   1  -6   27.08    4.16   0
  -2  -1   6   22.93    4.24   0
   1   1  -6   30.96    6.30   0
   1   1  -6   30.03    4.56   0
  -1  -1   6   30.57    4.40   0
  -1  -1   6   36.16    4.48   0
   1   1  -6   39.22    4.27   0
  -1  -1   6   28.69    6.17   0
   1   1  -6   34.61    4.40   0
  -1  -1   6   32.29    4.74   0
   0  -1   6  930.19    6.02   0
   0   1  -6  941.02    6.52   0
   0   1  -6  797.65   12.84   0
   0  -1   6  873.17    8.10   0
   0   1  -6  870.80    5.85   0
   0   1  -6  715.75   12.54   0
   0  -1   6  873.24    6.61   0
  -1   1  -6   91.10    4.82   0
  -1   1  -6   77.84    7.44   0
   1  -1   6   88.99    4.86   0
  -1   1  -6   85.97    3.94   0
   1  -1   6   65.61    7.52   0
  -1   1  -6   90.26    9.49   0
   1  -1   6   84.52    5.47   0
  -2   1  -6    2.73    5.91   0
  -2   1  -6    3.19    5.49   0
   2  -1   6   -0.10    4.37   0
  -2   1  -6    0.44    4.25   0
   2  -1   6    1.31    6.27   0
   2  -1   6    2.35    6.07   0
   3  -1   6  105.25    4.50   0
  -3   1  -6   95.63    4.39   0
   3  -1   6   98.15    5.34   0
  -3   1  -6  105.32    7.41   0
  -3   1  -6  102.52    7.19   0
   3  -1   6   89.66    7.54   0
   3  -1   6  109.89    7.82   0
  -3   1  -6   95.95    5.30   0
   4  -1   6   65.64    4.51   0
   4  -1   6   77.82    5.68   0
   4  -1   6   67.63    4.79   0
  -4   1  -6   75.33    5.48   0
  -4   1  -6   77.84    4.79   0
  -4   1  -6   67.15    4.54   0
   5  -1   6  115.67    4.92   0
  -5   1  -6  128.61    4.63   0
   5  -1   6   82.15    4.81   0
  -5   1  -6   77.47    4.15   0
  -5   1  -6  123.49    5.05   0
   5  -1   6  109.24    5.15   0
   6  -1   6  353.44    5.13   0
  -6   1  -6  395.28    4.83   0
   6  -1   6  245.56    4.53   0
  -6   1  -6  346.79    4.87   0
   6  -1   6  297.11    5.33   0
  -6   1  -6  240.18    4.32   0
   7  -1   6  117.25    4.90   0
   7  -1   6   85.12    3.69   0
  -7   1  -6   95.68    4.03   0
   7  -1   6  103.10    4.25   0
  -7   1  -6   78.26    3.50   0
   8  -1   6   49.61    4.17   0
  -8   1  -6   44.42    3.38   0
  -8   1  -6   38.04    3.21   0
   8  -1   6   28.76    3.48   0
  -8   1  -6   41.15    3.48   0
   8  -1   6   48.35    3.83   0
  -7   0   6   -3.29    3.70   0
  -7   0   6   -1.92    3.33   0
   7   0  -6    2.39    3.15   0
   7   0  -6   -0.29    3.20   0
  -7   0   6    3.13    3.49   0
  -7   0   6   -1.79    3.05   0
   7   0  -6    2.96    2.63   0
  -7   0   6   -1.18    3.57   0
  -6   0   6    5.57    3.91   0
   6   0  -6   -2.59    3.21   0
   6   0  -6    5.41    3.57   0
  -6   0   6    5.01    3.28   0
  -6   0   6   11.86    3.25   0
   6   0  -6    2.24    3.40   0
  -6   0   6    7.49    3.44   0
  -6   0   6    1.79    3.73   0
  -5   0   6   -3.96    3.53   0
  -5   0   6   -3.55    4.16   0
   5   0  -6    3.46    3.41   0
   5   0  -6   10.35    3.71   0
  -5   0   6    0.09    3.91   0
   5   0  -6    2.77    3.56   0
  -5   0   6   -4.91    2.96   0
  -5   0   6   -4.50    3.60   0
  -4   0   6   35.67    4.03   0
  -4   0   6   42.06    4.02   0
   4   0  -6   41.70    4.01   0
   4   0  -6   32.39    4.32   0
  -4   0   6   45.82    4.10   0
  -4   0   6   32.24    4.09   0
   4   0  -6   47.83    4.10   0
  -4   0   6   29.46    4.12   0
  -3   0   6   46.84    4.19   0
  -3   0   6   45.76    4.28   0
   3   0  -6   51.99    3.40   0
   3   0  -6   42.01    5.07   0
  -3   0   6   59.47    4.37   0
  -3   0   6   43.43    4.10   0
  -3   0   6   45.99    4.86   0
   3   0  -6   51.12    3.49   0
  -2   0   6   74.31    4.54   0
   2   0  -6   74.30    3.61   0
  -2   0   6   81.26    4.28   0
   2   0  -6   72.27    4.36   0
  -2   0   6   66.27    3.70   0
  -2   0   6   58.73    5.40   0
  -2   0   6   61.65    4.14   0
   1   0  -6  464.08    5.49   0
  -1   0   6  397.08    7.86   0
  -1   0   6  489.77    5.78   0
   1   0  -6  391.13    8.19   0
  -1   0   6  443.19    5.88   0
   1   0  -6  452.61    5.72   0
  -1   0   6  442.77    5.77   0
   0   0   6  303.25    6.00   0
   0   0  -6  301.18    4.86   0
   0   0   6  315.11    5.76   0
   0   0  -6  320.86    5.58   0
   0   0   6  293.34    6.97   0
   1   0   6    2.81    5.90   0
   1   0   6    2.88    8.22   0
   1   0   6    3.81    5.02   0
  -1   0  -6   -0.46    4.83   0
  -1   0  -6    3.33    7.95   0
   1   0   6    1.10    8.12   0
  -1   0  -6    3.93    7.17   0
   2   0   6  144.96    5.98   0
   2   0   6  174.99    4.96   0
  -2   0  -6  175.10    4.86   0
  -2   0  -6  178.45    7.26   0
   2   0   6  161.67    7.70   0
   2   0   6  161.26   10.38   0
  -2   0  -6  154.59    5.73   0
   3   0   6  164.57    5.55   0
   3   0   6  187.01    4.87   0
  -3   0  -6  193.49    5.36   0
   3   0   6  190.42    6.94   0
  -3   0  -6  174.28    4.88   0
   4   0   6  240.15    5.00   0
   4   0   6  282.81    6.19   0
   4   0   6  269.13    5.55   0
  -4   0  -6  252.68    4.88   0
  -4   0  -6  245.86    5.18   0
   5   0   6  106.66    5.19   0
   5   0   6   80.92    4.32   0
   5   0   6  101.80    5.23   0
  -5   0  -6  104.17    4.10   0
  -5   0  -6  104.74    5.16   0
   6   0   6  157.74    5.48   0
   6   0   6  129.54    4.05   0
  -6   0  -6  206.21    4.78   0
  -6   0  -6  167.71    4.27   0
   6   0   6  140.16    4.64   0
  -6   0  -6  129.81    3.98   0
   7   0   6  154.77    4.90   0
  -7   0  -6  155.29    4.43   0
   7   0   6  111.19    3.71   0
  -7   0  -6  119.47    4.07   0
   7   0   6  109.07    4.40   0
  -7   0  -6  106.81    3.56   0
   8   0   6    6.65    4.50   0
  -8   0  -6    3.93    3.39   0
  -8   0  -6    5.24    3.57   0
   8   0   6   -1.13    3.36   0
  -8   0  -6   -1.83    3.04   0
   8   0   6    6.41    3.63   0
  -7   1   6   -1.20    3.59   0
  -7   1   6    3.28    3.26   0
  -7   1   6  -10.15    3.15   0
   7  -1  -6    5.93    3.28   0
   7  -1  -6   -1.54    3.15   0
   7  -1  -6    3.64    3.22   0
  -7   1   6    9.29    3.21   0
  -6   1   6  145.57    4.24   0
  -6   1   6  194.18    4.52   0
   6  -1  -6  172.57    4.18   0
   6  -1  -6  125.74    3.96   0
  -6   1   6  151.90    3.76   0
   6  -1  -6  153.28    3.83   0
  -6   1   6  129.49    3.78   0
  -5   1   6  107.12    3.95   0
  -5   1   6  135.96    4.01   0
   5  -1  -6  133.25    3.95   0
   5  -1  -6  102.18    3.94   0
   5  -1  -6   90.92    4.07   0
  -5   1   6  101.63    4.06   0
  -5   1   6   93.57    3.86   0
  -4   1   6  211.13    4.82   0
  -4   1   6  283.21    5.14   0
  -4   1   6  245.70    4.71   0
   4  -1  -6  297.34    4.63   0
   4  -1  -6  237.78    5.00   0
   4  -1  -6  257.97    4.76   0
  -4   1   6  249.82    4.76   0
  -3   1   6  120.03    4.25   0
   3  -1  -6  128.89    4.29   0
   3  -1  -6  107.72    4.81   0
  -3   1   6  110.52    5.17   0
   3  -1  -6  125.89    4.32   0
  -3   1   6  114.71    4.28   0
  -3   1   6  106.33    4.50   0
  -2   1   6   -3.50    4.31   0
  -2   1   6    0.51    4.35   0
   2  -1  -6   -0.80    4.29   0
   2  -1  -6    5.28    4.12   0
  -2   1   6   -0.91    4.38   0
   2  -1  -6    5.12    4.35   0
  -2   1   6    1.14    3.98   0
  -1   1   6   32.01    4.78   0
   1  -1  -6   29.60    4.62   0
  -1   1   6   25.55    3.81   0
  -1   1   6   23.36    5.84   0
  -1   1   6   31.82    4.86   0
   1  -1  -6   33.10    4.66   0
   0   1   6   22.65    5.33   0
   0  -1  -6   21.40    5.05   0
   0  -1  -6   20.84    6.45   0
   0   1   6   25.90    4.22   0
   0   1   6   20.35    6.80   0
   0   1   6   24.75    6.24   0
   0  -1  -6   24.97    5.12   0
   0   1   6   17.80    5.02   0
   1   1   6  248.14    6.62   0
   1   1   6  261.64    5.75   0
  -1  -1  -6  254.74    6.18   0
   1   1   6  248.13    7.27   0
   1   1   6  204.42    6.35   0
   1   1   6  248.23    6.58   0
   2   1   6   -0.35    6.29   0
   2   1   6    1.75    4.37   0
   2   1   6    0.34    6.04   0
  -2  -1  -6   -0.18    4.92   0
   2   1   6   -0.13    5.68   0
   2   1   6    2.81    5.10   0
   3   1   6   78.52    5.13   0
   3   1   6   86.23    5.77   0
   3   1   6   87.10    8.40   0
   3   1   6   75.67    7.90   0
   3   1   6   74.79    4.34   0
  -3  -1  -6   66.71    4.77   0
   4   1   6   -1.60    4.44   0
   4   1   6    0.54    5.31   0
  -4  -1  -6    1.12    4.21   0
  -4  -1  -6    3.34    5.17   0
   4   1   6    1.28    4.74   0
   5   1   6   12.00    3.88   0
  -5  -1  -6    9.70    4.85   0
  -5  -1  -6    9.04    3.72   0
   5   1   6    9.33    4.74   0
  -5  -1  -6    4.57    4.46   0
   5   1   6    9.34    6.22   0
   6   1   6    5.93    5.64   0
   6   1   6    0.81    3.55   0
  -6  -1  -6   -2.01    3.87   0
  -6  -1  -6    0.33    4.96   0
   6   1   6   -4.28    4.01   0
  -6  -1  -6   -4.30    3.49   0
   7   1   6    4.25    5.55   0
   7   1   6   -2.11    3.45   0
  -7  -1  -6    0.73    4.81   0
  -7  -1  -6    6.11    3.63   0
  -7  -1  -6   13.36    3.11   0
   7   1   6    6.14    3.98   0
   8   1   6    7.73    3.28   0
  -8  -1  -6    2.28    3.00   0
  -8  -1  -6    3.84    3.04   0
   8   1   6    3.97    3.64   0
  -7   2   6   46.63    3.65   0
  -7   2   6   32.55    3.24   0
  -7   2   6   37.71    3.48   0
   7  -2  -6   30.30    3.37   0
   7  -2  -6   37.03    3.23   0
  -7   2   6   37.16    3.30   0
  -6   2   6   71.19    3.54   0
  -6   2   6   79.62    4.22   0
   6  -2  -6   63.28    3.72   0
   6  -2  -6   79.98    3.55   0
  -6   2   6   79.71    3.49   0
   6  -2  -6   78.39    3.46   0
   6  -2  -6   80.95    3.04   0
  -6   2   6   62.84    3.60   0
  -5   2   6  183.40    4.18   0
  -5   2   6  205.04    4.19   0
  -5   2   6  232.44    4.86   0
  -5   2   6  220.28    4.30   0
   5  -2  -6  254.17    4.26   0
   5  -2  -6  184.78    4.21   0
   5  -2  -6  221.81    4.37   0
   5  -2  -6  244.76    4.06   0
  -4   2   6   55.48    3.51   0
  -4   2   6   51.93    4.18   0
  -4   2   6   56.70    4.16   0
   4  -2  -6   71.36    4.01   0
   4  -2  -6   47.67    4.32   0
  -4   2   6   65.80    4.29   0
   4  -2  -6   62.77    4.05   0
   4  -2  -6   60.20    4.27   0
  -3   2   6  250.48    4.83   0
  -3   2   6  302.07    4.80   0
  -3   2   6  259.74    4.60   0
  -3   2   6  241.29    5.00   0
   3  -2  -6  312.68    4.69   0
   3  -2  -6  266.95    5.52   0
   3  -2  -6  305.65    4.50   0
   3  -2  -6  260.28    4.67   0
  -2   2   6    8.40    4.32   0
  -2   2   6    8.73    4.10   0
  -2   2   6   10.68    5.06   0
   2  -2  -6   13.67    3.27   0
  -2   2   6    7.94    4.24   0
   2  -2  -6   12.48    4.14   0
   2  -2  -6    8.83    3.53   0
   2  -2  -6    4.71    4.31   0
  -1   2   6  214.76    5.04   0
  -1   2   6  242.16    5.00   0
   1  -2  -6  206.28    4.90   0
   1  -2  -6  255.27    4.91   0
  -1   2   6  199.63    5.25   0
  -1   2   6  231.57    5.19   0
   1  -2  -6  230.60    4.28   0
   1  -2  -6  202.41    5.06   0
   0   2   6  354.82    5.52   0
   0   2   6  351.65    6.48   0
   0   2   6  407.23    5.66   0
   0  -2  -6  394.88    6.17   0
   0   2   6  358.38    5.43   0
   0   2   6  395.32    5.66   0
   0  -2  -6  401.50    5.52   0
   0  -2  -6  343.25    5.37   0
   1   2   6   31.94    4.67   0
   1   2   6   26.09    4.43   0
   1   2   6   31.80    5.34   0
   1   2   6   33.48    5.34   0
   1   2   6   28.45    5.24   0
   2   2   6    1.17    4.93   0
   2   2   6   16.69    5.99   0
   2   2   6   13.17    4.70   0
   2   2   6   13.31    4.30   0
   2   2   6    9.19    6.04   0
   3   2   6   -6.03    4.02   0
   3   2   6   -2.15    5.77   0
  -3  -2  -6    1.66    4.73   0
  -3  -2  -6   -0.67    3.86   0
   3   2   6   -1.64    4.73   0
   3   2   6    7.30    5.54   0
   3   2   6   -3.07    6.25   0
   4   2   6    2.66    7.74   0
   4   2   6    0.79    7.77   0
  -4  -2  -6    0.53    4.13   0
  -4  -2  -6    0.72    5.44   0
   4   2   6    0.53    4.15   0
   4   2   6   -2.19    6.03   0
   4   2   6    1.30    4.12   0
  -5  -2  -6    5.15    3.02   0
   5   2   6   -3.15    6.14   0
  -5  -2  -6    0.93    5.49   0
   5   2   6    4.02    4.29   0
   5   2   6    0.16    3.88   0
   6   2   6    8.79    2.99   0
   6   2   6    8.39    6.75   0
  -6  -2  -6   10.77    5.95   0
  -6  -2  -6    4.04    2.81   0
   6   2   6    3.16    3.65   0
  -7  -2  -6    5.84    3.18   0
   7   2   6    1.39    3.39   0
  -7  -2  -6    0.69    3.17   0
   7   2   6   -2.25    3.79   0
   8   2   6    2.43    3.24   0
  -8  -2  -6    4.99    3.07   0
   8   2   6    4.78    3.62   0
  -7   3   6    3.55    3.06   0
  -7   3   6   -0.35    3.26   0
   7  -3  -6    5.58    3.42   0
  -7   3   6    3.63    2.90   0
  -7   3   6   12.45    3.03   0
   7  -3  -6    8.46    3.13   0
   7  -3  -6    8.49    3.21   0
  -7   3   6   -6.02    3.27   0
  -6   3   6   21.59    3.40   0
  -6   3   6   22.40    3.86   0
  -6   3   6   18.98    3.74   0
  -6   3   6   15.48    3.32   0
  -6   3   6   17.71    3.29   0
   6  -3  -6   24.09    3.41   0
   6  -3  -6   18.42    2.79   0
   6  -3  -6   16.73    3.32   0
  -5   3   6   30.54    3.72   0
  -5   3   6   21.55    3.66   0
  -5   3   6   18.62    3.48   0
  -5   3   6   32.25    3.36   0
   5  -3  -6   29.06    3.56   0
  -5   3   6   19.91    3.55   0
   5  -3  -6   13.51    3.73   0
   5  -3  -6   28.31    3.68   0
  -4   3   6   73.07    4.26   0
  -4   3   6   53.33    4.18   0
  -4   3   6   42.67    4.17   0
  -4   3   6   51.40    4.29   0
  -4   3   6   53.47    3.81   0
   4  -3  -6   58.81    4.17   0
   4  -3  -6   50.16    4.20   0
   4  -3  -6   58.94    3.79   0
  -3   3   6   94.34    4.23   0
   3  -3  -6   89.21    4.45   0
  -3   3   6   81.86    4.49   0
  -3   3   6   93.84    4.21   0
  -3   3   6   90.98    4.22   0
   3  -3  -6   80.98    4.03   0
   3  -3  -6   99.93    4.09   0
  -3   3   6   99.03    4.25   0
  -2   3   6  379.69    5.00   0
   2  -3  -6  366.91    4.91   0
   2  -3  -6  355.50    5.46   0
  -2   3   6  401.95    4.78   0
  -2   3   6  355.41    4.03   0
  -2   3   6  340.83    5.36   0
  -2   3   6  400.51    4.25   0
   2  -3  -6  420.08    4.76   0
  -1   3   6    5.59    3.63   0
  -1   3   6    3.63    4.14   0
  -1   3   6    3.78    4.05   0
   1  -3  -6   12.47    4.15   0
  -1   3   6   17.42    4.21   0
   1  -3  -6   12.60    4.07   0
  -1   3   6   11.60    4.34   0
   1  -3  -6   16.84    4.24   0
   0   3   6  212.40    4.81   0
   0   3   6  192.50    5.02   0
   0  -3  -6  169.62    4.70   0
   0   3   6  186.13    4.90   0
   0  -3  -6  204.92    4.76   0
   0   3   6  215.04    4.72   0
   0   3   6  180.78    4.52   0
   1   3   6    5.03    5.03   0
   1   3   6    1.20    4.12   0
   1   3   6   -0.98    4.24   0
  -1  -3  -6   -0.62    4.08   0
   1   3   6    2.82    4.01   0
  -1  -3  -6   -2.36    4.26   0
  -1  -3  -6   -0.09    4.74   0
   2   3   6   18.52    5.80   0
   2   3   6   26.68    4.09   0
  -2  -3  -6   23.92    4.16   0
   2   3   6   29.43    3.93   0
   2   3   6   25.08    4.22   0
   3   3   6    2.70    7.66   0
   3   3   6   -0.12    3.49   0
   3   3   6    1.28    6.56   0
  -3  -3  -6   -0.22    4.53   0
   3   3   6    4.57    4.02   0
   3   3   6   -4.87    4.70   0
   3   3   6   -3.75    3.97   0
  -4  -3  -6  118.54    3.97   0
  -4  -3  -6  124.87    4.93   0
   4   3   6  132.70    4.27   0
   4   3   6  127.06    4.17   0
   4   3   6  127.55    5.57   0
  -5  -3  -6    3.87    3.56   0
  -5  -3  -6    7.52    4.30   0
   5   3   6    6.41    4.05   0
   5   3   6    4.81    3.19   0
   5   3   6    1.50    4.72   0
   6   3   6   19.24    4.96   0
  -6  -3  -6   23.29    3.35   0
  -6  -3  -6   20.81    4.27   0
   6   3   6   26.79    3.50   0
   6   3   6   21.30    3.37   0
   7   3   6   -1.93    3.25   0
   7   3   6    4.91    5.02   0
  -7  -3  -6   -1.92    3.12   0
  -7  -3  -6    5.05    4.42   0
   7   3   6   11.54    3.38   0
   8   3   6   11.55    3.27   0
   8   3   6   16.10    6.49   0
  -8  -3  -6   16.00    5.36   0
  -8  -3  -6   15.17    2.97   0
   8   3   6   19.02    3.21   0
  -7   4   6   -4.04    3.60   0
  -7   4   6   13.30    3.09   0
  -7   4   6    4.99    3.31   0
  -7   4   6   13.49    3.11   0
   7  -4  -6    7.57    3.17   0
   7  -4  -6   -1.30    3.33   0
  -6   4   6   11.51    3.52   0
  -6   4   6    4.70    3.64   0
   6  -4  -6    8.61    3.14   0
  -6   4   6    2.61    3.49   0
  -6   4   6   18.64    3.26   0
  -6   4   6   17.70    3.22   0
   6  -4  -6    7.34    3.35   0
   6  -4  -6    9.74    3.05   0
  -5   4   6   10.54    3.70   0
  -5   4   6    8.75    3.61   0
  -5   4   6    7.82    3.40   0
   5  -4  -6   10.75    3.21   0
  -5   4   6    6.88    3.64   0
  -5   4   6    2.25    3.44   0
   5  -4  -6   18.48    3.33   0
   5  -4  -6    9.95    3.56   0
   4  -4  -6   32.62    3.75   0
  -4   4   6   39.67    3.51   0
  -4   4   6   20.03    3.76   0
  -4   4   6   25.32    3.63   0
  -4   4   6   29.81    3.56   0
   4  -4  -6   35.79    3.39   0
   4  -4  -6   34.18    3.65   0
  -4   4   6   35.76    3.86   0
  -3   4   6  159.84    4.71   0
   3  -4  -6  145.75    4.31   0
  -3   4   6  173.97    4.07   0
  -3   4   6  116.94    4.55   0
  -3   4   6  149.09    3.97   0
  -3   4   6  158.36    4.36   0
   3  -4  -6  165.68    4.29   0
   3  -4  -6  147.85    4.32   0
   2  -4  -6  154.47    4.29   0
  -2   4   6  180.31    4.69   0
   2  -4  -6  173.00    4.08   0
  -2   4   6  174.18    4.12   0
   2  -4  -6  149.09    4.51   0
  -2   4   6  154.40    4.02   0
  -2   4   6  137.91    4.72   0
  -2   4   6  154.94    4.32   0
  -1   4   6   15.93    4.60   0
  -1   4   6   16.60    3.84   0
  -1   4   6   13.13    3.77   0
  -1   4   6   17.92    4.00   0
   1  -4  -6   11.75    4.11   0
  -1   4   6    6.03    4.44   0
   1  -4  -6    7.78    3.17   0
   1  -4  -6   14.79    4.21   0
   0   4   6    1.39    4.80   0
   0  -4  -6   -0.84    4.03   0
   0   4   6    0.12    4.19   0
   0  -4  -6    2.00    3.86   0
   0   4   6    6.70    3.13   0
   0   4   6    2.81    4.08   0
   0  -4  -6   -0.83    4.91   0
   1   4   6  656.67    6.23   0
   1   4   6  711.07    4.86   0
  -1  -4  -6  583.24    5.61   0
  -1  -4  -6  621.38    5.14   0
   1   4   6  621.16    5.10   0
  -1  -4  -6  731.01    5.66   0
   1   4   6  621.63    5.55   0
   2   4   6  275.14    6.41   0
  -2  -4  -6  240.67    5.57   0
   2   4   6  224.59    3.76   0
  -2  -4  -6  256.56    4.69   0
   2   4   6  272.61    4.74   0
   2   4   6  254.78    5.12   0
   3   4   6  189.99    4.23   0
   3   4   6  196.28    7.24   0
   3   4   6  218.13    7.10   0
  -3  -4  -6  192.32    4.48   0
   3   4   6  214.10    3.84   0
   3   4   6  182.87    4.18   0
   3   4   6  190.63    5.17   0
   4   4   6    2.27    3.70   0
   4   4   6    9.02    3.87   0
  -4  -4  -6    0.62    4.43   0
   4   4   6    2.82    3.70   0
   4   4   6    2.79    4.48   0
   5   4   6    8.99    2.84   0
  -5  -4  -6    6.19    3.82   0
   5   4   6    1.42    3.32   0
   5   4   6    2.86    4.07   0
   6   4   6   97.67    4.20   0
  -6  -4  -6   54.43    2.96   0
  -6  -4  -6   97.17    4.09   0
   6   4   6   81.07    3.96   0
   6   4   6   56.50    3.61   0
   7   4   6    3.30    4.14   0
  -7  -4  -6   -0.72    3.48   0
  -7  -4  -6   -5.47    3.05   0
   7   4   6    0.09    3.41   0
   7   4   6   -1.64    3.18   0
   6  -5  -6   36.43    3.24   0
  -6   5   6   32.68    3.31   0
  -6   5   6   13.43    3.34   0
  -6   5   6   25.47    3.37   0
  -6   5   6   36.86    3.07   0
   6  -5  -6   31.44    3.35   0
  -6   5   6   22.73    3.32   0
   6  -5  -6   38.12    2.66   0
  -5   5   6   60.81    3.46   0
   5  -5  -6   47.81    3.41   0
  -5   5   6   59.11    3.62   0
  -5   5   6   43.20    3.02   0
  -5   5   6   58.80    3.46   0
  -5   5   6   50.39    3.37   0
   5  -5  -6   53.43    3.39   0
   5  -5  -6   59.13    3.40   0
  -4   5   6   32.89    3.79   0
   4  -5  -6   31.40    3.62   0
  -4   5   6   26.23    3.39   0
  -4   5   6   17.16    3.74   0
  -4   5   6   30.19    3.38   0
  -4   5   6   26.85    3.59   0
   4  -5  -6   33.78    3.53   0
   4  -5  -6   26.32    3.54   0
  -3   5   6   -1.88    4.01   0
  -3   5   6    7.74    3.08   0
  -3   5   6    2.90    3.52   0
   3  -5  -6    6.44    3.68   0
   3  -5  -6   -2.04    3.67   0
  -3   5   6    4.23    3.74   0
  -3   5   6    4.93    3.50   0
   3  -5  -6   -6.61    3.49   0
  -2   5   6    1.69    4.43   0
  -2   5   6    6.67    3.92   0
   2  -5  -6   -1.58    4.11   0
  -2   5   6   -2.67    3.80   0
   2  -5  -6    3.78    3.94   0
  -2   5   6   -0.83    4.23   0
  -2   5   6   -1.44    3.34   0
   2  -5  -6    1.61    3.90   0
   1  -5  -6   72.90    4.19   0
  -1   5   6   63.12    4.28   0
  -1   5   6   70.21    4.46   0
   1  -5  -6   63.80    3.96   0
  -1   5   6   61.90    3.91   0
  -1   5   6   56.94    4.19   0
   0   5   6   33.94    4.64   0
   0  -5  -6   19.82    4.43   0
   0   5   6   25.23    4.06   0
   0  -5  -6   22.78    3.71   0
   0   5   6   26.27    3.75   0
   0   5   6   21.82    3.82   0
   0  -5  -6   38.31    3.96   0
   1   5   6  872.40    5.61   0
  -1  -5  -6 1027.97    5.88   0
   1   5   6  919.95    6.91   0
  -1  -5  -6  853.15    6.07   0
  -1  -5  -6  882.84    5.41   0
   1   5   6  893.46    5.63   0
   1   5   6 1060.01    5.70   0
   2   5   6  795.75    7.17   0
   2   5   6  845.76    4.86   0
   2   5   6  712.12    5.11   0
  -2  -5  -6  783.74    5.26   0
   2   5   6  792.36    5.48   0
  -2  -5  -6  743.06    6.83   0
   3   5   6  298.41    3.64   0
   3   5   6  316.67    4.44   0
   3   5   6  287.47    3.82   0
  -3  -5  -6  309.34    4.28   0
   3   5   6  343.95    4.54   0
  -3  -5  -6  278.28    5.83   0
   3   5   6  318.33    6.65   0
  -4  -5  -6  222.44    3.94   0
   4   5   6  246.88    4.00   0
   4   5   6  196.96    3.30   0
   4   5   6  216.99    3.90   0
   4   5   6  224.97    4.51   0
   5   5   6   29.30    3.62   0
   5   5   6   30.06    3.41   0
  -5  -5  -6   36.07    3.85   0
   5   5   6   33.24    3.34   0
   5   5   6   34.67    4.06   0
   6   5   6  166.96    3.89   0
  -6  -5  -6  158.89    4.07   0
   6   5   6  162.55    3.60   0
   6   5   6  112.59    3.66   0
   6   5   6  188.60    4.37   0
   7   5   6   53.89    4.29   0
   7   5   6   63.57    3.40   0
  -7  -5  -6   76.93    3.60   0
   7   5   6   34.19    3.32   0
   7   5   6   51.17    3.48   0
  -5   6   6   41.73    3.25   0
  -5   6   6   43.07    3.40   0
  -5   6   6   39.49    3.18   0
  -5   6   6   27.81    3.42   0
   5  -6  -6   34.57    3.23   0
  -5   6   6   31.91    3.13   0
   5  -6  -6   36.40    3.23   0
   5  -6  -6   31.48    3.27   0
  -4   6   6   19.91    3.43   0
  -4   6   6   30.45    3.28   0
  -4   6   6   12.77    3.56   0
   4  -6  -6   14.48    3.24   0
   4  -6  -6   31.21    3.36   0
  -4   6   6   27.09    3.30   0
  -4   6   6   20.80    3.44   0
   4  -6  -6   25.45    3.31   0
   3  -6  -6    4.53    3.47   0
  -3   6   6    4.84    2.96   0
  -3   6   6    0.19    3.35   0
  -3   6   6   -8.79    3.76   0
   3  -6  -6    0.73    3.50   0
  -3   6   6    8.37    3.29   0
  -3   6   6    4.49    2.72   0
   3  -6  -6    1.79    3.25   0
   2  -6  -6   32.93    3.70   0
  -2   6   6   32.58    3.94   0
  -2   6   6   29.39    3.42   0
  -2   6   6   30.77    3.83   0
  -2   6   6   30.77    3.67   0
   2  -6  -6   23.45    3.61   0
  -2   6   6   25.61    3.51   0
   1  -6  -6    7.68    3.69   0
  -1   6   6   10.42    3.81   0
  -1   6   6   11.31    3.78   0
   1  -6  -6   13.75    3.58   0
   1  -6  -6   18.56    3.44   0
  -1   6   6   17.01    3.67   0
  -1   6   6    4.59    3.56   0
   0  -6  -6   91.56    3.96   0
   0   6   6   88.69    3.95   0
   0   6   6   88.20    3.89   0
   0  -6  -6   90.97    3.91   0
   0   6   6   66.42    4.08   0
   0  -6  -6   78.01    3.80   0
   0   6   6   89.98    3.40   0
  -1  -6  -6   19.33    4.37   0
   1   6   6   29.10    3.77   0
  -1  -6  -6   26.21    3.78   0
   1   6   6   20.70    3.66   0
  -1  -6  -6   25.65    3.64   0
   1   6   6   20.30    3.88   0
   1   6   6   23.85    3.68   0
   2   6   6   69.23    3.73   0
   2   6   6   71.54    4.79   0
   2   6   6   81.55    3.74   0
   2   6   6   71.16    3.37   0
  -2  -6  -6   66.86    3.52   0
  -2  -6  -6   70.86    4.70   0
   3   6   6    5.77    4.54   0
   3   6   6    6.24    3.35   0
  -3  -6  -6    4.97    4.38   0
   3   6   6    2.15    3.60   0
  -3  -6  -6    4.11    3.26   0
   3   6   6    1.98    2.77   0
   3   6   6    1.61    3.32   0
  -4  -6  -6   76.99    3.46   0
   4   6   6   71.60    3.42   0
   4   6   6   48.86    3.42   0
   4   6   6   74.31    3.59   0
   4   6   6   71.51    3.69   0
   5   6   6   40.30    3.21   0
  -5  -6  -6   35.12    3.30   0
   5   6   6   22.87    3.11   0
   5   6   6   35.89    3.73   0
   5   6   6   26.52    3.22   0
   6   6   6   -3.06    2.65   0
  -6  -6  -6    2.56    3.06   0
   6   6   6    9.43    2.87   0
   6   6   6   -4.05    3.03   0
   6   6   6    0.65    3.19   0
  -5   7   6   23.36    3.12   0
  -5   7   6   29.05    3.11   0
  -5   7   6   26.24    3.29   0
  -5   7   6   20.54    3.26   0
   5  -7  -6   20.18    3.13   0
  -5   7   6   22.45    3.14   0
   5  -7  -6   25.40    3.11   0
   5  -7  -6   34.70    3.06   0
   4  -7  -6    3.88    3.13   0
  -4   7   6    3.19    3.14   0
  -4   7   6    2.00    3.12   0
  -4   7   6    3.39    3.32   0
  -4   7   6    3.24    3.17   0
   4  -7  -6   -1.10    3.12   0
  -4   7   6    6.27    3.23   0
   3  -7  -6   12.82    3.22   0
  -3   7   6   18.33    2.78   0
  -3   7   6   12.09    3.13   0
  -3   7   6    9.74    3.30   0
  -3   7   6   16.41    3.10   0
  -3   7   6    8.56    3.13   0
   3  -7  -6    5.61    3.25   0
   2  -7  -6    2.24    3.28   0
  -2   7   6    5.77    3.41   0
   2  -7  -6    6.60    3.31   0
  -2   7   6    4.92    3.18   0
  -2   7   6    4.69    3.56   0
  -2   7   6   -2.79    3.33   0
  -1   7   6    8.14    3.48   0
   1  -7  -6   14.70    3.55   0
  -1   7   6   26.29    3.62   0
   1  -7  -6   16.16    3.37   0
   1  -7  -6   15.22    3.29   0
  -1   7   6   22.64    3.33   0
  -1   7   6   15.11    3.48   0
   0   7   6    5.48    3.84   0
   0   7   6    0.82    3.29   0
   0   7   6   -2.20    2.90   0
   0  -7  -6    9.18    3.26   0
   0  -7  -6   13.03    3.24   0
   0   7   6   12.72    3.25   0
   0  -7  -6   -0.25    3.45   0
  -1  -7  -6   31.22    3.88   0
   1   7   6   30.42    3.42   0
   1   7   6   28.33    3.81   0
   1   7   6   40.22    3.53   0
  -1  -7  -6   34.44    3.35   0
  -1  -7  -6   35.80    2.85   0
   1   7   6   31.57    3.25   0
  -2  -7  -6   66.64    4.06   0
   2   7   6   71.80    4.37   0
   2   7   6   65.60    3.32   0
  -2  -7  -6   45.99    3.40   0
   2   7   6   62.36    3.32   0
   2   7   6   58.30    3.61   0
   2   7   6   71.85    3.51   0
   3   7   6   -0.70    3.34   0
   3   7   6    5.90    4.56   0
   3   7   6   -0.35    3.12   0
  -3  -7  -6    5.54    3.23   0
   3   7   6   -1.57    3.13   0
   3   7   6    4.68    3.33   0
  -3  -7  -6   -3.70    4.09   0
   4   7   6   -2.31    6.15   0
   4   7   6    6.66    3.10   0
  -4  -7  -6    8.85    3.34   0
   4   7   6  -15.40    3.07   0
   4   7   6   -4.09    2.94   0
   4   7   6    5.74    3.20   0
   5   7   6   54.92    3.19   0
   5   7   6   52.23    3.34   0
  -5  -7  -6   51.50    3.50   0
   5   7   6   38.04    2.90   0
   5   7   6   65.39    3.75   0
   3  -8  -6   -6.05    3.18   0
   3  -8  -6   -5.27    3.06   0
  -3   8   6    4.06    3.17   0
  -3   8   6    1.26    3.06   0
  -3   8   6   -0.03    3.05   0
  -3   8   6    9.61    3.11   0
  -3   8   6  -10.14    3.00   0
   2  -8  -6    4.44    3.17   0
  -2   8   6   -3.32    3.42   0
   2  -8  -6   -0.46    3.24   0
  -2   8   6   -1.94    3.37   0
  -2   8   6    3.92    2.57   0
  -2   8   6    8.09    3.06   0
   1  -8  -6   -3.69    3.15   0
  -1   8   6    2.31    3.02   0
   1  -8  -6   -2.75    3.04   0
   1  -8  -6    0.76    2.54   0
  -1   8   6    6.22    3.10   0
  -1   8   6   -0.89    2.95   0
  -1   8   6    5.73    3.31   0
   0  -8  -6   47.04    3.83   0
   0  -8  -6   60.06    3.36   0
   0   8   6   52.09    3.44   0
   0   8   6   64.23    3.76   0
   0  -8  -6   68.21    3.08   0
   0   8   6   56.29    3.28   0
   0   8   6   58.14    3.23   0
  -1  -8  -6    8.56    3.69   0
   1   8   6    0.43    3.64   0
  -1  -8  -6   11.85    2.61   0
   1   8   6    3.31    3.21   0
  -1  -8  -6    3.50    3.08   0
   1   8   6   11.04    3.06   0
   1   8   6   -0.65    2.96   0
  -2  -8  -6  -10.52    3.58   0
   2   8   6    5.01    3.61   0
   2   8   6    7.52    2.99   0
  -2  -8  -6    3.95    2.94   0
   2   8   6   -5.32    2.99   0
   2   8   6    4.20    3.08   0
   2   8   6    8.60    2.99   0
   2   8   6    0.86    3.21   0
   3   8   6    3.24    4.03   0
   3   8   6   -1.57    3.19   0
  -3  -8  -6   15.92    3.05   0
   3   8   6   -2.54    2.95   0
   3   8   6    9.04    2.83   0
   3   8   6    2.21    3.22   0
  -3  -8  -6   -0.73    3.60   0
   4   8   6    2.38    3.13   0
   4   8   6    0.36    5.07   0
   4   8   6    3.26    2.90   0
  -4  -8  -6    2.57    2.95   0
   4   8   6    0.78    2.97   0
   4   8   6    4.53    3.22   0
   1  -9  -6    1.11    3.17   0
  -1   9   6    0.15    3.32   0
   1  -9  -6    0.06    2.44   0
   1  -9  -6   -4.01    2.78   0
  -1   9   6    9.65    2.96   0
  -1   9   6   15.38    3.17   0
  -1   9   6   -9.39    3.06   0
   0  -9  -6   24.80    3.20   0
   0   9   6   17.79    3.29   0
   0   9   6   19.70    3.16   0
   0   9   6   17.59    3.11   0
   0  -9  -6   25.39    2.99   0
   0   9   6   24.47    3.01   0
   0  -9  -6   20.95    3.07   0
  -1  -9  -6   11.48    3.56   0
   1   9   6   13.74    3.60   0
   1   9   6   10.37    3.14   0
  -1  -9  -6   15.89    2.87   0
   1   9   6    2.37    3.11   0
   1   9   6   13.36    3.08   0
  -2  -7   7   11.27    3.53   0
   2   7  -7   28.33    3.37   0
   2   7  -7   15.61    3.67   0
   2   7  -7   13.57    3.11   0
  -2  -7   7   14.69    3.02   0
   2   7  -7   25.04    3.00   0
   2   7  -7   13.60    3.11   0
  -1  -7   7   47.57    3.38   0
   1   7  -7   49.18    3.31   0
   1   7  -7   43.88    3.46   0
  -1  -7   7   41.93    3.29   0
   1   7  -7   45.77    3.16   0
   1   7  -7   37.76    3.82   0
   1   7  -7   48.09    3.25   0
   0   7  -7    2.50    3.41   0
   0   7  -7    3.90    3.52   0
   0  -7   7    6.66    3.15   0
   0   7  -7    2.68    3.09   0
   0   7  -7   -3.08    3.38   0
   0  -7   7   -1.92    3.05   0
   0   7  -7   -2.11    3.17   0
   1  -7   7   -2.28    3.15   0
  -1   7  -7   13.49    2.99   0
  -1   7  -7    0.75    3.47   0
   1  -7   7   -0.25    3.21   0
  -1   7  -7    7.75    3.80   0
   1  -7   7    5.73    3.42   0
  -1   7  -7    4.97    3.65   0
  -1   7  -7    3.95    3.25   0
   2  -7   7   19.29    3.19   0
   2  -7   7    5.31    3.08   0
  -2   7  -7   12.60    3.98   0
  -2   7  -7   -4.78    3.53   0
   2  -7   7   14.82    3.40   0
  -2   7  -7   12.25    3.01   0
  -2   7  -7    6.55    3.66   0
   3  -7   7    2.69    3.05   0
  -3   7  -7    5.33    2.89   0
  -3   7  -7   -2.77    3.27   0
   3  -7   7   -0.04    3.16   0
  -3   7  -7   -3.41    3.35   0
   3  -7   7    5.20    3.45   0
  -3   7  -7    1.90    3.72   0
  -3   7  -7    2.68    3.28   0
   4  -7   7   22.21    2.70   0
   4  -7   7   22.09    3.23   0
  -4   7  -7   21.97    2.49   0
  -4   7  -7   15.23    3.23   0
   4  -7   7   19.58    3.30   0
  -4   7  -7   13.55    3.17   0
  -4   7  -7   18.22    3.51   0
  -4   7  -7   17.77    3.47   0
   4   6  -7   -6.33    2.94   0
  -4  -6   7   -0.41    3.47   0
   4   6  -7    1.03    3.18   0
   4   6  -7   11.83    3.06   0
   4   6  -7    5.48    3.48   0
  -4  -6   7    4.93    2.88   0
   4   6  -7   -4.04    3.00   0
   3   6  -7   -1.48    3.04   0
   3   6  -7   -0.13    3.33   0
  -3  -6   7    1.45    3.05   0
   3   6  -7   -4.63    3.45   0
   3   6  -7   11.79    2.98   0
   3   6  -7    4.38    3.15   0
  -3  -6   7    6.61    2.98   0
  -2  -6   7   85.83    3.62   0
   2   6  -7   78.25    3.76   0
   2   6  -7   93.25    3.63   0
   2   6  -7   80.87    3.48   0
   2   6  -7  100.77    4.05   0
   2   6  -7   77.50    3.48   0
  -2  -6   7   70.84    3.41   0
  -1  -6   7  182.80    3.97   0
   1   6  -7  234.31    3.90   0
   1   6  -7  203.45    4.37   0
   1   6  -7  170.03    4.12   0
   1   6  -7  194.21    4.26   0
  -1  -6   7  185.69    3.72   0
   1   6  -7  191.09    3.36   0
   0   6  -7    2.40    3.38   0
   0  -6   7    8.78    3.26   0
   0   6  -7   17.77    3.28   0
   0   6  -7   -1.27    3.63   0
   0   6  -7    4.56    3.45   0
   0  -6   7    1.00    3.31   0
   0   6  -7   -6.04    3.36   0
  -1   6  -7   25.87    3.85   0
   1  -6   7   13.73    3.44   0
   1  -6   7   22.77    3.79   0
  -1   6  -7   20.58    3.17   0
  -1   6  -7   19.73    3.65   0
   1  -6   7   24.53    3.29   0
  -1   6  -7   10.91    3.88   0
  -1   6  -7   15.96    3.37   0
   2  -6   7   10.37    3.25   0
  -2   6  -7   18.45    3.53   0
  -2   6  -7   18.13    3.28   0
   2  -6   7   25.88    3.37   0
   2  -6   7   22.15    3.41   0
  -2   6  -7   19.54    3.80   0
  -2   6  -7   17.88    3.45   0
   3  -6   7   37.70    4.01   0
  -3   6  -7   52.87    3.25   0
  -3   6  -7   33.94    3.58   0
  -3   6  -7   30.96    3.41   0
   3  -6   7   41.65    3.38   0
  -3   6  -7   45.08    3.95   0
   3  -6   7   41.10    3.33   0
  -3   6  -7   45.84    3.53   0
   4  -6   7   45.13    3.37   0
  -4   6  -7   25.94    3.83   0
   4  -6   7   25.89    3.60   0
  -4   6  -7   27.78    3.72   0
   4  -6   7   25.97    3.47   0
  -4   6  -7   37.17    3.87   0
  -4   6  -7   40.13    3.21   0
   5  -6   7   52.63    3.54   0
  -5   6  -7   36.56    3.35   0
  -5   6  -7   75.37    3.19   0
   5  -6   7   46.95    3.74   0
   5  -6   7   49.93    3.40   0
  -5   6  -7   38.13    4.06   0
   5   5  -7   -7.86    3.18   0
  -5  -5   7    4.10    3.54   0
   5   5  -7    0.89    3.51   0
   5   5  -7    3.48    3.33   0
   5   5  -7    5.20    3.01   0
  -5  -5   7   -5.79    3.02   0
  -5  -5   7    4.75    3.39   0
   4   5  -7  132.31    3.55   0
  -4  -5   7  135.21    4.16   0
   4   5  -7  155.86    3.84   0
   4   5  -7  115.77    3.52   0
  -4  -5   7  117.17    3.69   0
   4   5  -7  100.94    3.63   0
   3   5  -7   23.70    3.36   0
  -3  -5   7   16.30    3.36   0
  -3  -5   7   19.78    3.88   0
   3   5  -7   30.69    3.77   0
   3   5  -7   26.33    3.50   0
   3   5  -7   29.99    3.83   0
   3   5  -7   18.45    3.39   0
   2   5  -7   54.73    3.41   0
   2   5  -7   68.45    4.05   0
  -2  -5   7   66.89    3.44   0
  -2  -5   7   54.20    3.50   0
   2   5  -7   69.25    3.42   0
   2   5  -7   49.82    3.59   0
   2   5  -7   45.97    3.98   0
  -1  -5   7  280.50    4.17   0
  -1  -5   7  287.70    4.12   0
   1   5  -7  331.01    4.51   0
   1   5  -7  300.21    4.35   0
   1   5  -7  287.89    4.58   0
   1   5  -7  299.72    4.84   0
   1   5  -7  301.65    4.20   0
   0  -5   7  276.34    4.06   0
   0   5  -7  274.92    4.74   0
   0   5  -7  306.66    4.08   0
   0   5  -7  284.67    4.66   0
   0  -5   7  284.20    4.07   0
   0   5  -7  296.74    4.27   0
   1  -5   7  301.44    4.20   0
  -1   5  -7  321.17    3.62   0
   1  -5   7  318.82    4.37   0
   1  -5   7  296.96    4.03   0
  -1   5  -7  283.11    4.84   0
  -1   5  -7  321.45    4.16   0
   2  -5   7   69.76    3.58   0
  -2   5  -7   59.52    3.86   0
   2  -5   7   70.60    3.07   0
  -2   5  -7   76.66    3.56   0
   2  -5   7   73.47    3.65   0
  -2   5  -7   64.62    4.37   0
  -2   5  -7   79.16    3.79   0
  -2   5  -7   75.91    4.13   0
   3  -5   7   56.80    3.56   0
  -3   5  -7   63.85    3.48   0
  -3   5  -7   69.29    4.03   0
  -3   5  -7   38.59    3.67   0
   3  -5   7   50.83    3.80   0
   3  -5   7   60.60    3.54   0
  -3   5  -7   63.83    4.61   0
   4  -5   7   78.42    3.57   0
  -4   5  -7   96.49    3.57   0
  -4   5  -7   68.49    4.01   0
   4  -5   7   67.88    3.65   0
   4  -5   7   76.30    3.88   0
  -4   5  -7   67.70    4.69   0
   5  -5   7   53.45    3.50   0
  -5   5  -7   45.42    3.49   0
  -5   5  -7   56.64    3.28   0
  -5   5  -7   33.38    4.20   0
   5  -5   7   34.79    3.55   0
   5  -5   7   49.79    4.05   0
  -5   5  -7   41.64    3.98   0
   6  -5   7   -1.87    3.58   0
  -6   5  -7   -0.51    3.16   0
   6  -5   7   -6.30    3.32   0
  -6   5  -7    3.77    3.00   0
  -6   5  -7    3.03    3.59   0
  -6   5  -7    1.47    3.71   0
  -6   5  -7   -5.89    3.67   0
   5   4  -7    1.44    3.56   0
   5   4  -7   15.50    3.39   0
   5   4  -7    6.35    3.24   0
  -5  -4   7   11.49    3.81   0
   5   4  -7    8.52    3.28   0
  -5  -4   7   14.13    3.23   0
  -5  -4   7   10.92    3.22   0
   4   4  -7    8.98    3.19   0
  -4  -4   7   10.89    3.65   0
   4   4  -7    5.97    2.70   0
   4   4  -7    0.64    3.46   0
  -4  -4   7   -1.07    3.25   0
  -4  -4   7    2.16    3.40   0
   4   4  -7    6.23    3.86   0
   3   4  -7   34.10    3.70   0
   3   4  -7   30.36    3.63   0
  -3  -4   7   35.03    3.43   0
   3   4  -7   34.59    3.90   0
   3   4  -7   32.50    3.92   0
  -3  -4   7   30.32    3.36   0
  -3  -4   7   29.10    3.62   0
   3   4  -7   30.39    3.53   0
   2   4  -7   65.76    3.61   0
  -2  -4   7   58.45    4.30   0
   2   4  -7   60.80    3.75   0
   2   4  -7   63.51    4.30   0
   2   4  -7   60.25    3.81   0
   2   4  -7   54.58    4.11   0
  -2  -4   7   58.22    3.52   0
   1   4  -7  137.19    3.91   0
   1   4  -7  129.50    4.11   0
  -1  -4   7  118.06    3.99   0
   1   4  -7  124.58    4.50   0
  -1  -4   7  117.78    3.53   0
   1   4  -7  114.01    4.81   0
   0  -4   7  326.48    4.51   0
   0   4  -7  318.31    5.58   0
   0   4  -7  361.08    4.46   0
   0   4  -7  331.77    4.64   0
   0   4  -7  332.73    5.34   0
   0  -4   7  326.06    4.49   0
   1  -4   7  292.83    4.57   0
   1  -4   7  315.64    5.32   0
   1  -4   7  327.10    4.61   0
  -1   4  -7  353.59    4.48   0
  -1   4  -7  309.05    5.46   0
  -1   4  -7  328.76    4.71   0
  -2   4  -7  223.22    4.44   0
   2  -4   7  195.87    4.49   0
  -2   4  -7  201.84    5.36   0
   2  -4   7  212.50    4.30   0
  -2   4  -7  224.09    4.23   0
  -2   4  -7  232.10    5.46   0
  -2   4  -7  193.90    5.32   0
   2  -4   7  198.24    4.68   0
   3  -4   7   -3.90    3.65   0
  -3   4  -7   12.57    3.50   0
  -3   4  -7    3.53    4.42   0
   3  -4   7    4.14    4.30   0
   3  -4   7    4.80    3.99   0
  -3   4  -7   10.02    4.73   0
  -3   4  -7    9.92    4.28   0
   4  -4   7    1.00    3.67   0
   4  -4   7    6.01    4.10   0
  -4   4  -7    5.99    3.65   0
  -4   4  -7    8.85    3.53   0
   4  -4   7    6.34    4.21   0
  -4   4  -7    1.82    4.70   0
   5  -4   7  210.87    4.12   0
   5  -4   7  272.29    4.09   0
  -5   4  -7  183.65    4.40   0
  -5   4  -7  249.52    4.15   0
  -5   4  -7  221.97    5.59   0
   5  -4   7  224.15    5.28   0
  -5   4  -7  270.18    5.34   0
  -6   4  -7   53.14    3.35   0
   6  -4   7   93.77    3.55   0
  -6   4  -7   89.41    3.27   0
  -6   4  -7   71.42    4.75   0
  -6   4  -7   60.50    3.94   0
  -6   4  -7   65.00    4.86   0
   6  -4   7   57.84    3.55   0
  -7   4  -7   14.07    3.25   0
   7  -4   7   -1.34    3.45   0
  -7   4  -7    1.50    3.02   0
  -7   4  -7    4.83    3.58   0
   7  -4   7    7.29    3.59   0
   7  -4   7    6.94    3.41   0
  -6  -3   7   21.95    3.33   0
   6   3  -7   29.20    3.40   0
   6   3  -7   34.93    3.29   0
  -6  -3   7   16.59    3.36   0
  -6  -3   7   16.41    3.23   0
  -6  -3   7   17.82    3.08   0
   6   3  -7   29.76    3.16   0
  -6  -3   7   16.69    3.19   0
   5   3  -7   85.00    3.74   0
   5   3  -7   94.45    3.65   0
  -5  -3   7  112.47    4.49   0
  -5  -3   7   99.16    4.08   0
  -5  -3   7   91.50    3.10   0
   5   3  -7   99.15    3.58   0
  -5  -3   7  109.75    3.57   0
   4   3  -7   17.74    4.01   0
   4   3  -7   26.87    3.51   0
  -4  -3   7   17.17    3.95   0
  -4  -3   7   15.63    3.76   0
  -4  -3   7   18.94    3.33   0
   4   3  -7   23.72    3.60   0
  -4  -3   7   24.26    3.51   0
  -4  -3   7   19.87    3.86   0
   3   3  -7   42.53    3.65   0
  -3  -3   7   31.44    3.67   0
   3   3  -7   37.56    4.47   0
   3   3  -7   25.55    3.69   0
  -3  -3   7   24.40    3.61   0
   3   3  -7   30.10    3.77   0
  -3  -3   7   31.88    3.72   0
   3   3  -7   27.71    4.28   0
   2   3  -7   86.60    4.16   0
  -2  -3   7   88.13    4.54   0
   2   3  -7   93.67    4.08   0
   2   3  -7  105.25    4.98   0
  -2  -3   7   78.93    4.44   0
   2   3  -7   79.34    4.31   0
  -2  -3   7   79.75    4.22   0
   1   3  -7   46.17    4.02   0
   1   3  -7   54.05    4.82   0
  -1  -3   7   48.66    4.15   0
   1   3  -7   51.02    4.06   0
  -1  -3   7   52.80    4.10   0
   1   3  -7   53.94    4.81   0
  -1  -3   7   49.64    4.07   0
   0  -3   7   15.18    4.11   0
   0   3  -7   23.35    3.98   0
   0   3  -7   17.70    5.18   0
   0   3  -7   14.42    4.82   0
   0  -3   7   13.89    4.19   0
   0   3  -7   15.77    4.12   0
   1  -3   7  271.87    3.78   0
  -1   3  -7  291.95    5.49   0
  -1   3  -7  309.47    4.34   0
  -1   3  -7  276.23    6.10   0
   1  -3   7  280.31    5.59   0
   1  -3   7  277.01    4.90   0
  -1   3  -7  267.71    6.14   0
   2  -3   7   39.77    3.90   0
  -2   3  -7   44.64    3.83   0
  -2   3  -7   38.70    5.07   0
   2  -3   7   38.32    4.99   0
  -2   3  -7   43.45    6.15   0
   2  -3   7   37.56    4.84   0
  -2   3  -7   34.46    5.22   0
  -2   3  -7   44.56    4.82   0
   3  -3   7    5.11    3.94   0
   3  -3   7   10.41    4.84   0
  -3   3  -7    9.39    3.84   0
  -3   3  -7    0.22    4.83   0
   3  -3   7    1.78    5.02   0
  -3   3  -7    5.02    5.93   0
   4  -3   7    3.55    3.69   0
  -4   3  -7   13.14    4.33   0
  -4   3  -7    6.31    3.57   0
  -4   3  -7   12.36    5.31   0
   4  -3   7   12.10    4.53   0
  -4   3  -7   10.71    4.83   0
   4  -3   7   12.50    4.52   0
  -5   3  -7   51.30    4.21   0
   5  -3   7   79.42    3.84   0
  -5   3  -7   96.43    3.57   0
  -5   3  -7   73.01    4.94   0
   5  -3   7   67.68    3.90   0
  -5   3  -7   90.53    5.19   0
  -6   3  -7  103.83    3.89   0
   6  -3   7   97.92    3.89   0
  -6   3  -7  137.74    3.56   0
  -6   3  -7  102.33    4.60   0
   6  -3   7  129.26    4.84   0
   6  -3   7  136.33    3.89   0
   7  -3   7   20.64    3.49   0
  -7   3  -7   11.90    3.04   0
  -7   3  -7   -0.34    3.52   0
   7  -3   7    5.28    3.41   0
   7  -3   7   14.85    4.07   0
  -7   3  -7   -2.25    3.18   0
   6   2  -7    8.73    3.08   0
   6   2  -7   -0.89    3.29   0
  -6  -2   7    0.03    3.50   0
  -6  -2   7    9.70    3.11   0
  -6  -2   7   -4.41    3.25   0
   6   2  -7    3.43    3.07   0
  -6  -2   7    2.74    3.06   0
   5   2  -7    5.68    3.46   0
   5   2  -7   -7.67    3.25   0
   5   2  -7    4.59    3.49   0
  -5  -2   7   -3.28    3.88   0
  -5  -2   7    8.69    3.24   0
  -5  -2   7   -0.25    3.34   0
  -5  -2   7   -2.89    3.41   0
  -5  -2   7   -2.24    3.81   0
   4   2  -7    6.45    3.80   0
   4   2  -7    4.19    3.46   0
  -4  -2   7   12.51    3.51   0
  -4  -2   7   12.82    3.56   0
  -4  -2   7    6.16    3.49   0
  -4  -2   7   13.16    3.35   0
   4   2  -7   11.51    3.52   0
  -4  -2   7   11.09    3.99   0
   3   2  -7    1.97    4.12   0
   3   2  -7    2.51    4.04   0
  -3  -2   7    7.93    3.77   0
  -3  -2   7    5.90    4.36   0
  -3  -2   7    7.03    3.70   0
   3   2  -7   -1.81    3.90   0
  -3  -2   7   10.91    4.17   0
   2   2  -7    4.87    3.81   0
  -2  -2   7    3.33    4.14   0
   2   2  -7    4.36    4.17   0
   2   2  -7    4.58    4.42   0
  -2  -2   7   11.24    4.15   0
  -2  -2   7    6.83    3.26   0
   1   2  -7  106.73    4.22   0
   1   2  -7  116.61    5.63   0
  -1  -2   7  111.54    4.25   0
   1   2  -7  115.33    4.23   0
   1   2  -7  116.38    5.17   0
  -1  -2   7  109.21    4.35   0
  -1  -2   7  100.00    4.28   0
   1   2  -7   95.70    5.43   0
   0   2  -7  124.88    4.31   0
   0  -2   7  120.12    4.41   0
   0   2  -7  129.90    4.19   0
   0   2  -7  123.83    6.27   0
   0   2  -7   95.74    5.84   0
   0  -2   7  112.43    5.30   0
   0  -2   7  122.65    4.34   0
  -1   2  -7  292.36    5.49   0
   1  -2   7  290.48    4.18   0
  -1   2  -7  273.66    4.04   0
   1  -2   7  261.34    6.78   0
  -1   2  -7  291.01    7.32   0
   1  -2   7  279.55    5.00   0
  -1   2  -7  270.15    6.85   0
   2  -2   7    4.08    5.07   0
  -2   2  -7    2.00    4.89   0
  -2   2  -7    3.72    3.92   0
   2  -2   7    2.29    4.01   0
  -2   2  -7    4.87    9.15   0
  -2   2  -7    4.57    9.56   0
   2  -2   7    0.10    4.18   0
  -3   2  -7    6.39    4.99   0
  -3   2  -7    6.50    4.28   0
   3  -2   7    0.52    4.14   0
  -3   2  -7    2.81    4.10   0
   3  -2   7    6.13    4.58   0
  -3   2  -7    7.05    9.32   0
   3  -2   7    2.61    5.05   0
  -4   2  -7   46.99    6.00   0
   4  -2   7   27.68    4.45   0
  -4   2  -7   39.06    4.16   0
   4  -2   7   50.39    4.12   0
  -4   2  -7   49.08    4.02   0
   4  -2   7   35.35    6.04   0
  -4   2  -7   48.23    5.96   0
   4  -2   7   50.92    6.33   0
  -5   2  -7    0.25    3.69   0
   5  -2   7    8.58    3.75   0
   5  -2   7    0.41    4.55   0
  -5   2  -7   11.95    3.58   0
  -5   2  -7   -2.26    4.58   0
   5  -2   7    1.42    5.22   0
   6  -2   7   90.65    4.13   0
  -6   2  -7   92.45    3.38   0
   6  -2   7   57.68    4.06   0
  -6   2  -7   65.43    4.28   0
  -6   2  -7   60.66    3.62   0
   6  -2   7   74.60    4.78   0
   7  -2   7   67.04    4.26   0
  -7   2  -7   55.85    3.37   0
   7  -2   7   42.24    3.52   0
  -7   2  -7   38.96    3.89   0
   7  -2   7   61.07    4.07   0
  -7   2  -7   49.30    3.17   0
   8  -2   7  109.66    4.25   0
  -8   2  -7   97.87    3.70   0
  -8   2  -7   80.23    3.77   0
  -8   2  -7   77.87    3.23   0
   8  -2   7   71.36    4.15   0
   8  -2   7   82.60    3.56   0
  -7  -1   7    3.88    3.09   0
   7   1  -7   -2.19    3.37   0
   7   1  -7    7.57    3.23   0
  -7  -1   7    2.21    3.44   0
  -7  -1   7   -0.54    3.19   0
   7   1  -7   -2.82    3.05   0
  -7  -1   7    2.83    2.50   0
  -6  -1   7   25.69    3.64   0
   6   1  -7   24.91    3.22   0
   6   1  -7   26.79    3.34   0
  -6  -1   7   29.11    3.74   0
  -6  -1   7   14.48    3.29   0
   6   1  -7   25.18    3.29   0
  -6  -1   7   27.50    3.17   0
  -6  -1   7   26.88    3.28   0
  -5  -1   7   10.42    3.84   0
   5   1  -7   21.78    3.54   0
   5   1  -7   11.50    3.57   0
  -5  -1   7   19.66    3.84   0
   5   1  -7   14.86    3.52   0
  -5  -1   7   16.08    3.51   0
  -5  -1   7   12.57    3.80   0
  -5  -1   7   23.36    3.61   0
   4   1  -7    7.83    3.67   0
   4   1  -7    0.09    4.55   0
  -4  -1   7   -4.76    3.79   0
  -4  -1   7    9.52    4.21   0
  -4  -1   7    4.04    3.73   0
  -4  -1   7    7.06    3.65   0
   4   1  -7    3.28    3.91   0
  -4  -1   7    5.41    3.73   0
   3   1  -7    5.91    3.89   0
   3   1  -7    4.99    4.26   0
  -3  -1   7    2.33    4.66   0
  -3  -1   7    1.73    4.01   0
  -3  -1   7    1.16    4.00   0
   3   1  -7    2.63    4.17   0
  -3  -1   7   -5.89    4.13   0
  -3  -1   7    4.38    3.94   0
   2   1  -7   32.93    4.02   0
  -2  -1   7   31.39    4.26   0
  -2  -1   7   25.68    5.45   0
  -2  -1   7   39.78    4.39   0
   2   1  -7   44.55    4.43   0
  -2  -1   7   32.97    4.09   0
   1   1  -7  355.70    7.38   0
   1   1  -7  416.12    5.06   0
  -1  -1   7  386.80    5.45   0
  -1  -1   7  433.68    5.07   0
   1   1  -7  426.02    4.99   0
  -1  -1   7  342.76    7.21   0
   1   1  -7  412.87    5.46   0
  -1  -1   7  390.96    5.14   0
   0   1  -7   84.21   10.89   0
   0   1  -7   97.64    4.48   0
   0   1  -7   90.03   11.23   0
   0  -1   7   89.36    4.64   0
   0   1  -7   94.94    4.55   0
   0  -1   7   93.14    5.71   0
   0  -1   7   93.23    4.61   0
  -1   1  -7 1311.72    7.33   0
  -1   1  -7 1336.74   13.39   0
   1  -1   7 1289.11    6.96   0
  -1   1  -7 1341.92    6.91   0
   1  -1   7 1107.33   12.81   0
   1  -1   7 1252.75    7.40   0
  -1   1  -7 1179.93   12.91   0
   1  -1   7 1034.61   12.52   0
  -2   1  -7  186.63    6.18   0
   2  -1   7  204.33    4.55   0
  -2   1  -7  218.90    4.48   0
   2  -1   7  197.35    6.52   0
   2  -1   7  202.43    6.28   0
  -3   1  -7  207.67    7.14   0
   3  -1   7  186.03    4.66   0
  -3   1  -7  179.83    4.56   0
   3  -1   7  177.39    4.94   0
   3  -1   7  175.94    7.06   0
  -3   1  -7  173.48    5.45   0
  -4   1  -7   -1.87    4.70   0
   4  -1   7    9.35    5.12   0
  -4   1  -7    3.25    5.40   0
   4  -1   7    0.36    4.23   0
   4  -1   7    0.15    6.42   0
  -4   1  -7   -2.15    4.22   0
  -5   1  -7   62.13    4.37   0
   5  -1   7   40.05    4.19   0
  -5   1  -7   38.08    4.88   0
   5  -1   7   52.53    4.02   0
   5  -1   7   43.50    5.55   0
  -5   1  -7   49.56    3.91   0
   6  -1   7    0.99    4.11   0
  -6   1  -7   -4.35    3.29   0
   6  -1   7    0.06    3.82   0
  -6   1  -7    3.01    4.14   0
   6  -1   7   -0.02    4.19   0
  -6   1  -7    4.25    3.52   0
   7  -1   7   98.36    4.34   0
   7  -1   7   77.32    3.66   0
   7  -1   7   94.45    4.51   0
  -7   1  -7   72.01    3.70   0
  -7   1  -7   78.55    4.18   0
   8  -1   7   67.64    4.00   0
  -8   1  -7   70.31    3.68   0
   8  -1   7   60.34    3.48   0
  -8   1  -7   58.81    3.98   0
  -8   1  -7   46.99    3.15   0
   8  -1   7   63.42    4.10   0
  -7   0   7   17.66    3.65   0
  -7   0   7   18.62    3.17   0
   7   0  -7   25.11    3.19   0
  -7   0   7   20.46    3.49   0
   7   0  -7   17.32    3.33   0
  -7   0   7   21.15    3.11   0
   7   0  -7   24.23    3.09   0
  -7   0   7   28.53    3.57   0
  -6   0   7   92.24    4.01   0
   6   0  -7   77.12    3.48   0
   6   0  -7   56.08    3.69   0
  -6   0   7   90.66    3.66   0
  -6   0   7   80.27    3.27   0
   6   0  -7   74.86    3.47   0
  -6   0   7   65.01    3.78   0
  -6   0   7   82.73    3.81   0
  -5   0   7  110.53    3.72   0
  -5   0   7  138.97    4.42   0
  -5   0   7  104.04    3.79   0
   5   0  -7  112.49    4.04   0
   5   0  -7   94.42    4.07   0
  -5   0   7  123.61    3.99   0
   5   0  -7   98.81    3.95   0
  -5   0   7   94.63    4.30   0
  -4   0   7  109.45    4.12   0
  -4   0   7   93.67    4.19   0
   4   0  -7  105.44    4.14   0
   4   0  -7   93.51    4.90   0
  -4   0   7  130.99    4.71   0
  -4   0   7   89.05    4.33   0
   4   0  -7  115.67    4.24   0
  -4   0   7   83.18    4.20   0
  -3   0   7  153.76    4.40   0
   3   0  -7  171.41    4.39   0
  -3   0   7  144.16    5.31   0
   3   0  -7  156.13    5.34   0
  -3   0   7  181.20    5.09   0
  -3   0   7  146.05    4.47   0
  -3   0   7  146.36    4.61   0
   3   0  -7  171.03    4.40   0
  -2   0   7   85.80    4.42   0
   2   0  -7   90.24    4.15   0
  -2   0   7   98.08    4.00   0
   2   0  -7   91.35    4.26   0
  -2   0   7   84.21    5.14   0
  -2   0   7   91.05    4.33   0
  -2   0   7   83.65    4.01   0
  -1   0   7 1216.18    6.83   0
   1   0  -7 1288.96    6.74   0
  -1   0   7 1284.56    6.81   0
   1   0  -7 1061.78    9.70   0
  -1   0   7 1196.11    7.27   0
  -1   0   7 1068.70   10.30   0
   1   0  -7 1230.22    7.07   0
   0   0   7  225.51    5.36   0
   0   0  -7  243.10    5.24   0
   0   0   7  246.41    5.09   0
   0   0  -7  232.75    5.01   0
   0   0   7  227.63    6.22   0
   1   0   7   15.28    5.13   0
  -1   0  -7   15.93    4.23   0
   1   0   7   12.64    4.59   0
   1   0   7   12.76    9.48   0
  -1   0  -7   18.82    4.55   0
   1   0   7   13.90    7.82   0
  -1   0  -7   15.00    7.27   0
   2   0   7   42.18    6.23   0
   2   0   7   37.46    6.35   0
   2   0   7   44.50    4.42   0
  -2   0  -7   44.85    4.27   0
   2   0   7   40.02   11.00   0
  -2   0  -7   34.86    5.35   0
   2   0   7   38.94   11.10   0
  -2   0  -7   45.05    5.71   0
   3   0   7   48.88    5.15   0
   3   0   7   56.96    4.32   0
   3   0   7   49.65    9.34   0
  -3   0  -7   54.01    4.75   0
   3   0   7   53.19    7.22   0
  -3   0  -7   50.15    5.01   0
   4   0   7   22.91    5.84   0
   4   0   7   18.71    4.16   0
   4   0   7   19.45    4.48   0
  -4   0  -7   15.57    4.81   0
   5   0   7    4.65    4.61   0
   5   0   7    6.12    4.01   0
  -5   0  -7    6.10    4.63   0
   5   0   7    6.01    5.22   0
  -5   0  -7    3.05    3.74   0
   6   0   7   16.00    4.49   0
   6   0   7   18.38    3.73   0
  -6   0  -7   20.28    3.79   0
  -6   0  -7   19.71    4.06   0
   6   0   7    9.66    4.21   0
  -6   0  -7   17.72    3.52   0
   7   0   7    7.13    4.62   0
  -7   0  -7   -5.77    3.22   0
   7   0   7    0.85    3.44   0
  -7   0  -7    4.62    3.63   0
  -7   0  -7    2.22    3.68   0
   7   0   7    4.63    4.05   0
   8   0   7    2.05    4.24   0
  -8   0  -7   -0.51    3.40   0
   8   0   7   -2.90    3.16   0
  -8   0  -7   -6.23    3.23   0
  -8   0  -7   -1.01    3.01   0
   8   0   7   -3.62    3.89   0
  -7   1   7   12.28    3.11   0
  -7   1   7    1.88    3.26   0
   7  -1  -7    3.94    3.06   0
  -7   1   7    5.65    3.02   0
   7  -1  -7   -6.72    3.22   0
  -7   1   7    6.17    3.06   0
   7  -1  -7  -15.96    3.13   0
  -7   1   7    0.32    3.16   0
  -6   1   7    5.68    3.19   0
  -6   1   7    0.29    3.93   0
   6  -1  -7    5.00    3.11   0
   6  -1  -7    4.27    3.37   0
  -6   1   7    2.63    3.16   0
   6  -1  -7   -4.28    3.37   0
  -6   1   7    4.44    3.37   0
  -5   1   7  281.02    4.33   0
  -5   1   7  244.03    4.10   0
   5  -1  -7  253.12    4.17   0
   5  -1  -7  214.44    4.36   0
  -5   1   7  217.12    3.78   0
   5  -1  -7  225.91    4.26   0
  -5   1   7  187.48    4.14   0
  -4   1   7  236.72    4.91   0
   4  -1  -7  252.09    4.56   0
  -4   1   7  228.33    4.55   0
   4  -1  -7  220.25    4.89   0
  -4   1   7  245.64    4.59   0
   4  -1  -7  256.25    4.61   0
  -4   1   7  195.59    4.73   0
  -3   1   7  175.41    4.60   0
  -3   1   7  166.96    5.52   0
  -3   1   7  176.68    4.56   0
   3  -1  -7  206.67    4.55   0
  -3   1   7  189.78    3.85   0
   3  -1  -7  196.33    4.53   0
   3  -1  -7  192.97    5.66   0
  -2   1   7   59.73    4.33   0
  -2   1   7   49.79    5.17   0
   2  -1  -7   70.23    4.14   0
  -2   1   7   57.88    4.34   0
   2  -1  -7   58.47    4.17   0
  -2   1   7   54.15    4.09   0
  -1   1   7    6.49    3.74   0
   1  -1  -7    3.23    4.37   0
  -1   1   7    2.18    5.75   0
  -1   1   7   10.17    4.49   0
  -1   1   7    6.39    4.56   0
   1  -1  -7    5.14    4.40   0
  -1   1   7   11.97    4.35   0
   0   1   7  773.02    6.49   0
   0  -1  -7  794.78    6.28   0
   0   1   7  815.82    5.73   0
   0  -1  -7  777.18    9.52   0
   0  -1  -7  772.32    6.39   0
   0   1   7  754.90    7.08   0
   0   1   7  665.65    6.00   0
   0   1   7  660.64    9.54   0
   1   1   7  906.57    6.91   0
   1   1   7  950.78    6.65   0
  -1  -1  -7  959.82    7.26   0
   1   1   7  776.75    8.78   0
   1   1   7  865.79    9.07   0
   1   1   7  901.42    8.10   0
   2   1   7    3.08    6.11   0
   2   1   7    2.64    4.91   0
  -2  -1  -7    4.08    4.67   0
   2   1   7    1.90    5.18   0
  -2  -1  -7    0.39    5.11   0
   2   1   7    5.07    6.02   0
   2   1   7    7.50    5.22   0
   3   1   7    2.47    7.10   0
   3   1   7    3.05    4.67   0
   3   1   7    3.83    6.58   0
  -3  -1  -7    4.24    4.85   0
   3   1   7    4.28    4.55   0
   3   1   7   -0.85    4.38   0
   4   1   7   12.71    4.42   0
   4   1   7   14.73    5.09   0
  -4  -1  -7   14.76    4.77   0
  -4  -1  -7   12.23    4.17   0
   4   1   7    9.93    5.16   0
  -5  -1  -7   34.88    3.80   0
   5   1   7   32.12    4.01   0
  -5  -1  -7   47.87    4.81   0
   5   1   7   39.54    5.13   0
   5   1   7   51.05    4.83   0
   6   1   7    0.33    5.36   0
  -6  -1  -7   -7.82    3.79   0
   6   1   7   -0.86    3.62   0
   6   1   7    4.33    4.07   0
  -6  -1  -7    0.40    4.60   0
  -6  -1  -7    2.78    3.28   0
   7   1   7   -1.34    5.60   0
   7   1   7   -4.22    3.24   0
  -7  -1  -7   -0.59    4.75   0
  -7  -1  -7    3.75    3.46   0
  -7  -1  -7   -4.19    2.92   0
   7   1   7    6.72    3.33   0
   8   1   7   11.07    2.82   0
  -8  -1  -7   14.73    5.81   0
  -8  -1  -7   14.41    3.04   0
  -8  -1  -7    2.89    3.61   0
   8   1   7   14.90    3.67   0
   8   1   7   13.67    6.84   0
  -7   2   7    2.03    3.08   0
  -7   2   7    6.30    3.27   0
   7  -2  -7   -1.08    3.19   0
   7  -2  -7    1.36    3.14   0
  -7   2   7    0.21    3.09   0
   7  -2  -7    0.84    3.15   0
  -7   2   7   -6.70    3.17   0
  -6   2   7    8.94    3.21   0
  -6   2   7    1.91    3.86   0
   6  -2  -7    5.26    3.18   0
   6  -2  -7    1.17    3.39   0
  -6   2   7   -6.62    3.19   0
   6  -2  -7   -5.99    3.20   0
  -6   2   7   10.10    3.34   0
  -5   2   7    2.61    3.62   0
  -5   2   7    6.36    3.95   0
  -5   2   7    9.75    3.80   0
   5  -2  -7    2.70    3.31   0
  -5   2   7    5.74    3.67   0
   5  -2  -7   -1.84    3.70   0
   5  -2  -7   -0.77    3.71   0
   5  -2  -7    5.10    3.28   0
  -4   2   7   46.46    3.98   0
  -4   2   7   41.74    4.43   0
  -4   2   7   55.21    4.00   0
   4  -2  -7   56.12    3.83   0
   4  -2  -7   52.58    4.09   0
   4  -2  -7   49.07    4.19   0
   4  -2  -7   57.59    3.97   0
  -4   2   7   52.85    3.99   0
  -3   2   7   70.55    4.22   0
  -3   2   7   67.18    4.61   0
   3  -2  -7   82.99    4.14   0
  -3   2   7   67.62    4.28   0
  -3   2   7   64.23    4.19   0
   3  -2  -7   69.96    4.66   0
   3  -2  -7   75.45    4.12   0
   3  -2  -7   68.17    4.27   0
  -2   2   7   16.09    4.14   0
  -2   2   7   25.04    4.06   0
  -2   2   7   25.79    4.50   0
   2  -2  -7   22.80    3.27   0
   2  -2  -7   24.56    4.10   0
  -2   2   7   24.64    3.48   0
   2  -2  -7   17.52    4.21   0
   2  -2  -7   21.86    4.42   0
  -1   2   7  104.49    3.85   0
   1  -2  -7  101.73    4.47   0
   1  -2  -7  121.83    4.45   0
  -1   2   7   85.07    5.37   0
   1  -2  -7  106.64    4.38   0
  -1   2   7  103.84    4.60   0
   1  -2  -7   86.31    3.82   0
  -1   2   7   94.53    4.61   0
   0   2   7  218.84    5.90   0
   0   2   7  254.08    5.09   0
   0  -2  -7  251.37    5.06   0
   0   2   7  217.98    5.05   0
   0   2   7  237.02    5.17   0
   1   2   7  623.17    6.72   0
   1   2   7  541.38    5.74   0
   1   2   7  633.43    5.91   0
   1   2   7  646.97    5.92   0
   1   2   7  522.85    5.77   0
   1   2   7  551.00    5.52   0
   1   2   7  629.98    5.95   0
   2   2   7   21.82    5.17   0
   2   2   7   25.18    5.46   0
   2   2   7   28.87    5.15   0
   2   2   7   22.02    4.92   0
   2   2   7   19.26    4.71   0
   2   2   7   21.52    5.07   0
   3   2   7  550.81    7.50   0
   3   2   7  526.49    7.16   0
   3   2   7  592.31    7.23   0
  -3  -2  -7  477.16    5.22   0
   3   2   7  503.67    5.92   0
   3   2   7  474.15    7.26   0
   3   2   7  469.25    5.78   0
   4   2   7  117.99    6.95   0
  -4  -2  -7  107.46    4.14   0
   4   2   7  123.68    4.88   0
   4   2   7  120.42    6.59   0
   4   2   7  109.50    4.33   0
   5   2   7  113.84    4.07   0
   5   2   7  144.16    8.03   0
   5   2   7  133.87    9.03   0
  -5  -2  -7  116.09    3.99   0
   5   2   7  135.26    4.69   0
   6   2   7   14.43    3.62   0
   6   2   7    9.68    4.10   0
  -6  -2  -7   11.64    3.42   0
   7   2   7    4.62    3.31   0
  -7  -2  -7    8.02    3.08   0
   7   2   7    0.06    3.77   0
   8   2   7    7.43    3.17   0
  -8  -2  -7   -2.41    2.92   0
   8   2   7   11.72    3.45   0
  -7   3   7   51.38    3.34   0
  -7   3   7   65.41    3.45   0
  -7   3   7   56.28    3.20   0
  -7   3   7   62.37    3.34   0
   7  -3  -7   65.11    3.29   0
   7  -3  -7   61.72    3.36   0
   7  -3  -7   60.60    3.24   0
  -7   3   7   44.33    3.34   0
  -6   3   7    2.27    3.24   0
  -6   3   7    5.32    3.21   0
  -6   3   7   -1.98    3.33   0
  -6   3   7   -7.39    3.28   0
   6  -3  -7    5.16    3.32   0
  -6   3   7    3.02    3.12   0
   6  -3  -7    7.21    3.27   0
   6  -3  -7   -7.10    3.12   0
  -5   3   7   26.95    3.82   0
  -5   3   7   32.22    3.48   0
  -5   3   7   30.26    3.57   0
  -5   3   7   24.39    3.51   0
   5  -3  -7   25.43    3.56   0
   5  -3  -7   21.60    3.66   0
   5  -3  -7   26.62    3.50   0
  -4   3   7   62.46    3.94   0
  -4   3   7   66.74    3.82   0
  -4   3   7   59.38    3.89   0
  -4   3   7   72.91    4.05   0
   4  -3  -7   74.18    3.91   0
   4  -3  -7   55.12    4.06   0
   4  -3  -7   60.08    3.85   0
   3  -3  -7   60.53    4.43   0
  -3   3   7   73.57    4.20   0
  -3   3   7   70.12    4.03   0
  -3   3   7   48.90    4.55   0
  -3   3   7   64.35    4.30   0
   3  -3  -7   62.22    3.46   0
   3  -3  -7   61.67    3.97   0
  -2   3   7    5.40    4.13   0
   2  -3  -7   14.69    4.38   0
  -2   3   7   19.76    4.13   0
  -2   3   7   13.78    3.91   0
  -2   3   7   18.00    3.69   0
  -2   3   7    9.92    4.59   0
   2  -3  -7   21.80    3.88   0
   2  -3  -7   13.33    4.11   0
  -1   3   7  160.27    4.69   0
  -1   3   7  181.60    4.43   0
   1  -3  -7  178.15    3.75   0
  -1   3   7  151.02    3.58   0
   1  -3  -7  163.59    4.67   0
  -1   3   7  142.83    4.92   0
  -1   3   7  165.39    4.46   0
   1  -3  -7  148.93    4.40   0
   0   3   7  445.75    5.26   0
   0   3   7  421.92    5.34   0
   0  -3  -7  422.26    5.03   0
   0   3   7  492.20    5.13   0
   0   3   7  428.90    4.83   0
   0  -3  -7  516.86    5.02   0
   0  -3  -7  492.02    5.76   0
   0   3   7  491.81    5.16   0
   1   3   7  218.62    5.02   0
   1   3   7  235.70    4.79   0
  -1  -3  -7  266.95    5.26   0
   1   3   7  252.26    4.69   0
   1   3   7  220.62    4.40   0
   1   3   7  249.10    4.73   0
  -1  -3  -7  207.12    5.40   0
   2   3   7   83.95    5.13   0
   2   3   7   93.19    4.56   0
   2   3   7   92.30    5.38   0
  -2  -3  -7   80.45    4.78   0
   2   3   7   79.99    4.24   0
   2   3   7   86.35    4.91   0
   3   3   7  145.30    6.59   0
   3   3   7  184.05    5.28   0
   3   3   7  164.85    6.25   0
  -3  -3  -7  159.63    4.93   0
   3   3   7  152.92    4.92   0
   3   3   7  137.26    4.38   0
   3   3   7  156.11    5.08   0
   4   3   7  294.35    4.51   0
   4   3   7  324.50    5.59   0
  -4  -3  -7  297.09    4.35   0
  -4  -3  -7  316.92    5.28   0
   4   3   7  337.01    4.62   0
   5   3   7  136.01    5.65   0
  -5  -3  -7  114.56    3.75   0
  -5  -3  -7  126.44    5.00   0
   5   3   7  129.53    3.97   0
   5   3   7  108.06    3.79   0
   6   3   7   59.97    5.56   0
  -6  -3  -7   60.97    4.83   0
  -6  -3  -7   44.87    3.41   0
   6   3   7   63.49    3.65   0
   6   3   7   47.27    3.55   0
   7   3   7    1.26    3.26   0
   7   3   7    4.68    5.92   0
   7   3   7  -15.33    3.46   0
  -7  -3  -7   -0.70    5.02   0
  -7  -3  -7    2.11    3.06   0
   8   3   7    2.45    3.17   0
   8   3   7    3.23    3.32   0
  -6   4   7   39.99    3.48   0
  -6   4   7   28.11    3.25   0
  -6   4   7   36.80    3.23   0
  -6   4   7   30.15    3.19   0
  -6   4   7   28.88    3.29   0
   6  -4  -7   32.89    3.14   0
   6  -4  -7   37.82    3.50   0
   6  -4  -7   32.56    3.44   0
   5  -4  -7    0.85    3.44   0
  -5   4   7   14.80    3.41   0
  -5   4   7   -5.49    3.49   0
  -5   4   7    3.38    3.27   0
  -5   4   7    0.02    3.28   0
  -5   4   7    3.73    3.32   0
   5  -4  -7    9.21    2.81   0
   5  -4  -7   11.18    3.27   0
  -4   4   7  308.20    4.52   0
  -4   4   7  378.04    4.43   0
   4  -4  -7  275.91    4.44   0
  -4   4   7  389.00    4.56   0
  -4   4   7  260.56    4.50   0
  -4   4   7  324.45    4.15   0
   4  -4  -7  350.01    4.48   0
   4  -4  -7  360.67    4.25   0
  -3   4   7  294.23    4.78   0
   3  -4  -7  245.58    4.51   0
  -3   4   7  290.98    4.37   0
  -3   4   7  205.35    4.68   0
  -3   4   7  257.08    4.14   0
   3  -4  -7  258.68    4.43   0
  -3   4   7  277.33    4.56   0
   3  -4  -7  294.21    4.48   0
  -2   4   7  153.38    4.63   0
  -2   4   7  173.13    3.98   0
  -2   4   7  185.39    4.21   0
   2  -4  -7  168.55    4.43   0
  -2   4   7  167.11    4.04   0
  -2   4   7  170.78    4.31   0
   2  -4  -7  178.56    4.13   0
   2  -4  -7  174.78    4.29   0
  -1   4   7    5.23    4.38   0
  -1   4   7   11.52    3.74   0
  -1   4   7    5.55    3.61   0
  -1   4   7    8.38    4.03   0
   1  -4  -7    7.40    3.88   0
   1  -4  -7    3.47    4.31   0
  -1   4   7   -5.33    4.67   0
   1  -4  -7    5.48    4.01   0
   0   4   7   18.34    5.22   0
   0   4   7   15.77    4.44   0
   0   4   7   14.39    3.95   0
   0   4   7   12.67    3.84   0
   0  -4  -7   19.50    4.31   0
   0   4   7   14.41    4.04   0
   0  -4  -7   17.92    4.32   0
   1   4   7    6.42    5.43   0
  -1  -4  -7   10.08    4.18   0
   1   4   7    4.54    4.17   0
  -1  -4  -7    8.43    3.99   0
   1   4   7    4.00    4.04   0
[truncated: 342,181 more chars]
