# Supplementary material for: {N-[1-(2-Oxidophen­yl)ethyl­idene]-dl-alaninato}(pentane-1,5-di­yl)silicon(IV)
Source: IUCrdata. 2024 Mar 19;9(Pt 3):x240228. doi: 10.1107/S2414314624002281 (PMC10993568; doi:10.1107/S2414314624002281)
Supplement: Supplementary file 2 [file x-09-x240228-Isup2.hkl]

data_I                                                                          
_shelx_title ' K77_2 KLEINES PRISMA'                                            
_shelx_refln_list_code          4                                               
_shelx_F_calc_maximum      124.84                                               
_exptl_crystal_F_000       324.00                                               
_reflns_d_resolution_high  0.7848                                               
                                                                                
loop_                                                                           
 _space_group_symop_operation_xyz                                               
 'x, y, z'                                                                      
 '-x, -y, -z'                                                                   
                                                                                
_cell_length_a     6.7236                                                       
_cell_length_b     7.2935                                                       
_cell_length_c    16.1649                                                       
_cell_angle_alpha  77.570                                                       
_cell_angle_beta   80.354                                                       
_cell_angle_gamma  89.412                                                       
                                                                                
_shelx_F_squared_multiplier     1.000                                           
                                                                                
loop_                                                                           
 _refln_index_h                                                                 
 _refln_index_k                                                                 
 _refln_index_l                                                                 
 _refln_F_squared_calc                                                          
 _refln_F_squared_meas                                                          
 _refln_F_squared_sigma                                                         
 _refln_observed_status                                                         
   1   0   0       1239.35       1268.40        34.17 o                         
   2   0   0        149.33        138.63         4.36 o                         
   3   0   0        242.54        220.13         7.36 o                         
   4   0   0        360.96        352.83         9.25 o                         
   5   0   0        867.54        846.72        29.93 o                         
   6   0   0        174.33        164.84         9.16 o                         
   7   0   0         52.78         57.03         3.14 o                         
   8   0   0          3.77          0.32         1.88 o                         
  -8   1   0         92.41         95.10         3.42 o                         
  -7   1   0         61.34         61.22         4.34 o                         
  -6   1   0         99.84         86.27         4.85 o                         
  -5   1   0         35.62         38.96         2.28 o                         
  -4   1   0         37.90         31.13         2.18 o                         
  -3   1   0        314.62        296.69         9.00 o                         
  -2   1   0          0.03         10.71         3.24 o                         
  -1   1   0         45.88         49.27         3.46 o                         
   0   1   0        807.89        812.57        13.41 o                         
   1   1   0       7958.94       7626.77       144.77 o                         
   2   1   0        585.92        628.65        19.09 o                         
   3   1   0         25.05         37.60         2.55 o                         
   4   1   0         64.60         51.27         2.31 o                         
   5   1   0        213.28        213.26         7.41 o                         
   6   1   0        330.46        306.39        20.35 o                         
   7   1   0         37.99         37.27         3.01 o                         
   8   1   0         13.98         14.13         1.73 o                         
  -8   2   0         67.84         71.74         1.76 o                         
  -7   2   0         85.52         83.79         2.77 o                         
  -6   2   0         86.54         87.41         5.21 o                         
  -5   2   0        354.65        345.31        10.35 o                         
  -4   2   0         47.46         52.22         2.34 o                         
  -3   2   0        166.30        170.06         3.93 o                         
  -2   2   0        173.53        173.27         4.45 o                         
  -1   2   0        576.82        585.54        14.00 o                         
   0   2   0       9193.75       9408.90        96.54 o                         
   1   2   0          5.74         25.37         3.07 o                         
   2   2   0        174.57        157.97         4.90 o                         
   3   2   0         89.71         74.60         2.43 o                         
   4   2   0         32.94         26.28         2.17 o                         
   5   2   0         23.53         26.65         2.46 o                         
   6   2   0        348.04        342.12        17.16 o                         
   7   2   0        135.93        131.16         3.37 o                         
   8   2   0          3.87         -0.67         1.97 o                         
  -8   3   0          5.51          2.45         3.96 o                         
  -7   3   0         11.48         14.43         1.70 o                         
  -6   3   0        106.53        122.58         3.54 o                         
  -5   3   0        230.45        214.67        12.38 o                         
  -4   3   0        174.98        178.36         7.19 o                         
  -3   3   0         13.67         10.64         2.34 o                         
  -2   3   0         31.23         38.01         2.70 o                         
  -1   3   0         12.15         16.87         2.46 o                         
   0   3   0          1.32          2.34         2.81 o                         
   1   3   0        858.28        894.57        15.72 o                         
   2   3   0        454.38        451.12        12.93 o                         
   3   3   0        607.24        588.82        14.96 o                         
   4   3   0         51.81         47.63         2.11 o                         
   5   3   0         35.56         38.24         2.07 o                         
   6   3   0          3.05          0.13         2.02 o                         
   7   3   0        260.19        253.91        14.99 o                         
  -7   4   0         15.83         21.07         1.76 o                         
  -6   4   0        172.62        187.59        11.42 o                         
  -5   4   0          6.16         11.49         1.85 o                         
  -4   4   0         87.01         88.99         3.35 o                         
  -3   4   0        104.95        101.76         4.54 o                         
  -2   4   0        143.71        151.24         4.65 o                         
  -1   4   0          8.96         26.87         2.57 o                         
   0   4   0        295.10        321.01         7.89 o                         
   1   4   0          0.67          1.40         2.13 o                         
   2   4   0         47.52         72.12         2.93 o                         
   3   4   0         18.24         20.55         2.47 o                         
   4   4   0        151.06        149.85         4.34 o                         
   5   4   0        126.18        117.89         4.53 o                         
   6   4   0          7.71         11.33         2.10 o                         
   7   4   0         12.44         15.34         4.14 o                         
  -7   5   0          0.37          3.88         1.59 o                         
  -6   5   0         15.49         12.39         2.79 o                         
  -5   5   0        581.08        571.39        21.43 o                         
  -4   5   0         18.55         16.74         1.95 o                         
  -3   5   0         20.63         25.60         3.23 o                         
  -2   5   0        485.78        475.68         9.85 o                         
  -1   5   0        147.94        141.01         4.21 o                         
   0   5   0        358.73        325.58         5.62 o                         
   1   5   0        278.56        280.37         6.67 o                         
   2   5   0          6.97         15.41         2.22 o                         
   3   5   0        102.26        109.36         3.79 o                         
   4   5   0         20.54         18.75         2.72 o                         
   5   5   0         70.45         74.28         3.64 o                         
   6   5   0         83.68         82.43         4.94 o                         
  -6   6   0         15.41         18.72         1.62 o                         
  -5   6   0        178.71        178.07         9.02 o                         
  -4   6   0        277.25        270.21        11.53 o                         
  -3   6   0        102.63         95.62         3.64 o                         
  -2   6   0         62.13         63.14         1.88 o                         
  -1   6   0        428.18        415.13         7.71 o                         
   0   6   0         72.38         67.07         3.11 o                         
   1   6   0         25.78         31.58         3.96 o                         
   2   6   0        134.58        128.41         2.02 o                         
   3   6   0          0.39         -2.88         1.92 o                         
   4   6   0        171.78        170.30         6.21 o                         
   5   6   0         14.38         15.27         3.75 o                         
   6   6   0          4.56         -0.41         1.96 o                         
  -5   7   0         27.17         24.78         3.01 o                         
  -4   7   0         41.79         38.52         2.61 o                         
  -3   7   0         22.00         24.27         3.09 o                         
  -2   7   0        145.13        134.56         3.50 o                         
  -1   7   0         63.82         69.46         3.64 o                         
   0   7   0          9.19         10.19         1.87 o                         
   1   7   0        112.37        111.69         2.66 o                         
   2   7   0         27.83         31.84         2.40 o                         
   3   7   0         58.76         64.83         1.83 o                         
   4   7   0         95.70         99.21         3.58 o                         
   5   7   0         79.27         79.21         4.67 o                         
  -4   8   0        144.41        151.02         9.84 o                         
  -3   8   0          0.00         -2.26         1.89 o                         
  -2   8   0         45.98         48.17         3.64 o                         
  -1   8   0         11.45         10.91         2.65 o                         
   0   8   0         15.90         18.99         2.44 o                         
   1   8   0         15.65         18.69         2.10 o                         
   2   8   0        281.41        278.66         9.29 o                         
   3   8   0         90.52         91.78         2.41 o                         
   0   9   0          0.58          0.03         2.68 o                         
  -3  -8   1         27.52         30.83         2.54 o                         
  -2  -8   1         21.16         27.58         1.97 o                         
  -1  -8   1         54.41         54.78         2.70 o                         
   0  -8   1         57.28         55.83         2.13 o                         
   1  -8   1          0.41          1.06         1.98 o                         
   2  -8   1          3.07          2.93         1.71 o                         
   3  -8   1          3.91          4.52         1.72 o                         
  -5  -7   1          2.51          0.40         4.39 o                         
  -4  -7   1          2.42         -3.13         2.09 o                         
  -3  -7   1         23.95         18.95         1.82 o                         
  -2  -7   1          0.14         -0.49         1.73 o                         
  -1  -7   1         28.86         37.42         4.96 o                         
   0  -7   1         27.30         26.83         1.71 o                         
   1  -7   1         43.20         43.81         1.86 o                         
   2  -7   1          0.00          2.80         2.51 o                         
   3  -7   1        122.45        124.38         4.71 o                         
   4  -7   1        158.96        160.27         6.62 o                         
   5  -7   1         66.28         61.78         2.89 o                         
  -6  -6   1          2.27          1.09         2.91 o                         
  -5  -6   1         32.75         27.02         1.99 o                         
  -4  -6   1         16.42         20.39         1.86 o                         
  -3  -6   1         45.66         47.99         2.21 o                         
  -2  -6   1        128.95        121.47         4.92 o                         
  -1  -6   1        140.02        134.62         5.01 o                         
   0  -6   1          0.01          1.06         3.13 o                         
   1  -6   1          2.42         -0.58         1.97 o                         
   2  -6   1        228.88        217.50         3.80 o                         
   3  -6   1         25.37         26.12         2.12 o                         
   4  -6   1         42.85         45.27         1.93 o                         
   5  -6   1        227.50        240.35        14.95 o                         
   6  -6   1         33.10         32.71         2.11 o                         
  -6  -5   1         65.10         67.87         7.54 o                         
  -5  -5   1         43.15         57.76         2.07 o                         
  -4  -5   1        218.94        247.09         7.90 o                         
  -3  -5   1         32.28         35.49         2.26 o                         
  -2  -5   1        348.01        332.89         5.37 o                         
  -1  -5   1         32.16         27.50         2.31 o                         
   0  -5   1         23.86         25.14         2.39 o                         
   1  -5   1          4.68         13.66         2.22 o                         
   2  -5   1         78.56         80.93         2.73 o                         
   3  -5   1         74.73         71.45         2.74 o                         
   4  -5   1         28.97         25.92         3.45 o                         
   5  -5   1          4.11          1.90         1.78 o                         
   6  -5   1         25.71         23.74         2.70 o                         
   7  -5   1          6.65         11.64         1.80 o                         
  -7  -4   1        105.79         86.29         8.49 o                         
  -6  -4   1         20.43         20.10         1.84 o                         
  -5  -4   1        105.47        113.70         3.30 o                         
  -4  -4   1          0.52          0.39         2.46 o                         
  -3  -4   1        149.75        154.98         2.96 o                         
  -2  -4   1          0.96          3.97         2.24 o                         
  -1  -4   1          0.01          6.01         2.83 o                         
   0  -4   1         24.36         23.06         2.36 o                         
   1  -4   1          6.14         14.77         2.64 o                         
   2  -4   1        197.73        241.19         5.58 o                         
   3  -4   1          0.45         10.05         2.16 o                         
   4  -4   1         81.88         69.71         2.06 o                         
   5  -4   1         22.73         22.35         2.29 o                         
   6  -4   1          0.00          2.25         1.77 o                         
   7  -4   1         11.90         19.59         2.25 o                         
  -7  -3   1          7.59          8.03         2.77 o                         
  -6  -3   1        184.86        177.48         8.36 o                         
  -5  -3   1          5.74          9.59         1.91 o                         
  -4  -3   1         68.28         71.73         2.01 o                         
  -3  -3   1          5.47          5.43         2.16 o                         
  -2  -3   1        206.38        192.88         6.39 o                         
  -1  -3   1        814.68        763.71        15.05 o                         
   0  -3   1        398.31        425.74         4.14 o                         
   1  -3   1        366.63        367.90         6.93 o                         
   2  -3   1         37.48         51.93         2.33 o                         
   3  -3   1          7.85          9.39         2.25 o                         
   4  -3   1          5.36          5.58         2.17 o                         
   5  -3   1         65.08         75.69         4.21 o                         
   6  -3   1          6.44          5.43         1.85 o                         
   7  -3   1          2.51          3.58         2.36 o                         
   8  -3   1          7.13          5.25         2.44 o                         
  -8  -2   1         52.08         47.03         2.69 o                         
  -7  -2   1          0.03         -2.85         1.90 o                         
  -6  -2   1         59.66         56.04         1.95 o                         
  -5  -2   1         18.04         15.64         2.31 o                         
  -4  -2   1         19.23         18.68         2.21 o                         
  -3  -2   1         30.97         32.60         2.21 o                         
  -2  -2   1        694.21        684.74        18.63 o                         
  -1  -2   1       2013.92       1969.16        54.03 o                         
   0  -2   1        108.97        131.50         3.81 o                         
   1  -2   1        143.48        160.53         3.38 o                         
   2  -2   1       1327.16       1320.35        33.19 o                         
   3  -2   1        880.88        918.49        27.39 o                         
   4  -2   1        227.79        227.67         7.20 o                         
   5  -2   1         15.46         14.85         2.22 o                         
   6  -2   1          8.41          5.42         1.94 o                         
   7  -2   1         12.42          8.69         1.76 o                         
   8  -2   1          8.97          6.28         1.65 o                         
  -8  -1   1          0.16          3.08         1.56 o                         
  -7  -1   1         40.35         42.80         2.96 o                         
  -6  -1   1        265.48        266.40        11.59 o                         
  -5  -1   1        115.12        116.24         4.60 o                         
  -4  -1   1        283.11        275.25         8.26 o                         
  -3  -1   1         17.23         20.86         2.43 o                         
  -2  -1   1          2.27         -0.13         2.95 o                         
   0  -1   1       4281.72       4179.19        50.10 o                         
   1  -1   1        117.39        129.35         5.43 o                         
   2  -1   1       2721.04       2695.44        69.10 o                         
   3  -1   1       3856.95       3820.25       103.58 o                         
   4  -1   1        255.83        269.92         6.60 o                         
   5  -1   1        448.79        433.28        12.40 o                         
   6  -1   1        125.29        103.55         5.98 o                         
   7  -1   1         56.25         67.39         4.14 o                         
   8  -1   1         17.76         25.21         3.26 o                         
  -8   0   1          9.06          9.11         2.00 o                         
  -7   0   1         38.36         36.84         3.12 o                         
  -6   0   1        340.34        325.26        12.28 o                         
  -5   0   1        824.14        823.53        28.89 o                         
  -4   0   1         82.34         81.72         3.14 o                         
  -3   0   1        190.00        195.62         5.45 o                         
  -2   0   1         22.00         20.37         3.29 o                         
  -1   0   1         50.62         39.84         3.43 o                         
   1   0   1       5154.73       5104.09       183.74 o                         
   2   0   1        421.27        370.85        11.54 o                         
   3   0   1         63.10         53.56         2.81 o                         
   4   0   1        260.25        243.73         5.60 o                         
   5   0   1         45.74         38.36         2.30 o                         
   6   0   1        449.83        427.96        20.02 o                         
   7   0   1         39.32         37.63         1.88 o                         
   8   0   1         57.57         64.48         3.41 o                         
  -8   1   1         79.27         83.04         2.49 o                         
  -7   1   1         94.36         93.61         6.98 o                         
  -6   1   1         48.60         44.54         3.08 o                         
  -5   1   1        127.20        122.55         2.51 o                         
  -4   1   1         37.04         35.28         2.27 o                         
  -3   1   1          7.27          5.79         2.40 o                         
  -2   1   1        225.68        230.94         5.76 o                         
  -1   1   1        441.32        491.91        14.35 o                         
   0   1   1       1510.37       1497.78        34.74 o                         
   1   1   1        519.87        435.12         5.90 o                         
   2   1   1       1755.81       1682.88        48.95 o                         
   3   1   1        115.38        127.61         4.08 o                         
   4   1   1          0.15          3.62         2.31 o                         
   5   1   1        103.65         94.72         3.08 o                         
   6   1   1        525.10        521.05        34.85 o                         
   7   1   1         72.97         70.85         3.80 o                         
   8   1   1         15.33         14.47         1.79 o                         
  -8   2   1         86.09         96.89         4.16 o                         
  -7   2   1         46.11         55.27         2.26 o                         
  -6   2   1          9.15          5.33         1.99 o                         
  -5   2   1        653.83        646.22        25.55 o                         
  -4   2   1        883.27        850.49        28.92 o                         
  -3   2   1       1771.87       1797.41        53.54 o                         
  -2   2   1        689.97        691.34        18.55 o                         
  -1   2   1        671.50        798.80        16.01 o                         
   0   2   1        432.48        466.19         7.64 o                         
   1   2   1      15584.73      14198.27        25.61 o                         
   2   2   1       1595.12       1538.91        31.48 o                         
   3   2   1        210.20        243.42         7.45 o                         
   4   2   1         45.25         35.60         2.43 o                         
   5   2   1         61.46         60.95         3.66 o                         
   6   2   1         29.64         32.01         2.16 o                         
   7   2   1        140.50        131.70         5.02 o                         
   8   2   1          8.65          6.10         3.48 o                         
  -7   3   1         14.90         20.45         3.72 o                         
  -6   3   1         77.14         81.89         5.39 o                         
  -5   3   1         19.11         21.91         3.97 o                         
  -4   3   1          0.13         -0.11         2.17 o                         
  -3   3   1       1107.30       1106.16        30.19 o                         
  -2   3   1       1101.88       1090.47        26.14 o                         
  -1   3   1          3.35          5.82         2.40 o                         
   0   3   1          0.06          2.93         2.88 o                         
   1   3   1         24.86         27.71         2.77 o                         
   2   3   1       1496.32       1536.10        39.86 o                         
   3   3   1         12.81          8.30         2.52 o                         
   4   3   1        129.06        131.21         2.80 o                         
   5   3   1          0.00         -0.06         2.10 o                         
   6   3   1         70.55         65.63         3.08 o                         
   7   3   1         28.74         23.35         1.98 o                         
  -7   4   1          5.44          8.63         3.94 o                         
  -6   4   1          0.87          4.08         1.87 o                         
  -5   4   1        492.46        505.58        24.57 o                         
  -4   4   1        234.65        248.16         9.50 o                         
  -3   4   1         17.19         18.83         2.24 o                         
  -2   4   1         69.36         80.27         2.18 o                         
  -1   4   1         62.36         55.27         2.18 o                         
   0   4   1        265.15        244.60         4.91 o                         
   1   4   1       1364.80       1468.82        26.99 o                         
   2   4   1         16.37         23.12         2.17 o                         
   3   4   1         84.52         86.79         3.79 o                         
   4   4   1         22.56         14.24         2.52 o                         
   5   4   1          1.92         -3.24         2.53 o                         
   6   4   1         23.93         22.26         2.95 o                         
   7   4   1         12.34          8.90         4.16 o                         
  -7   5   1          3.59          4.01         1.66 o                         
  -6   5   1          8.18          6.73         1.80 o                         
  -5   5   1         11.16         14.25         2.58 o                         
  -4   5   1        552.78        553.80        25.76 o                         
  -3   5   1          4.27          6.69         1.93 o                         
  -2   5   1        141.41        126.87         2.26 o                         
  -1   5   1        225.48        225.47         3.74 o                         
   0   5   1        519.46        474.30         9.10 o                         
   1   5   1        663.34        633.98        17.97 o                         
   2   5   1        153.49        164.51         3.28 o                         
   3   5   1        106.44        113.07         3.04 o                         
   4   5   1        229.40        261.36         7.28 o                         
   5   5   1          1.52         -3.86         3.13 o                         
   6   5   1         12.53         13.74         3.08 o                         
   7   5   1         11.59         -2.63         4.47 o                         
  -6   6   1         20.13         19.39         1.63 o                         
  -5   6   1         71.67         77.62         2.67 o                         
  -4   6   1        164.88        157.56         5.07 o                         
  -3   6   1        221.51        214.61         4.40 o                         
  -2   6   1          3.10          6.96         2.07 o                         
  -1   6   1          8.85         14.30         1.88 o                         
   0   6   1          9.25         12.80         2.04 o                         
   1   6   1       1054.28       1033.98        21.95 o                         
   2   6   1        133.17        137.96         2.07 o                         
   3   6   1         18.60         23.93         1.96 o                         
   4   6   1        109.15        122.84         2.07 o                         
   5   6   1        112.68        120.33         6.31 o                         
   6   6   1         96.10         90.53         6.38 o                         
  -5   7   1         31.20         31.13         2.63 o                         
  -4   7   1        364.74        351.56        15.31 o                         
  -3   7   1         25.51         27.29         2.21 o                         
  -2   7   1          1.16         -0.14         1.88 o                         
  -1   7   1        142.10        142.20         2.12 o                         
   0   7   1         43.43         54.20         2.88 o                         
   1   7   1         65.99         65.09         2.83 o                         
   2   7   1        431.65        423.69        10.20 o                         
   3   7   1         40.98         46.02         3.08 o                         
   4   7   1         15.76         27.83         4.74 o                         
   5   7   1         69.19         61.03         2.04 o                         
  -4   8   1        235.33        218.69        15.23 o                         
  -3   8   1        303.41        291.68        10.61 o                         
  -2   8   1         33.02         29.53         1.72 o                         
  -1   8   1         32.49         38.03         2.60 o                         
   0   8   1        109.05        112.90         4.29 o                         
   1   8   1        120.19        116.39         2.77 o                         
   2   8   1          3.18          4.18         2.28 o                         
   3   8   1        132.19        122.49         7.13 o                         
  -1   9   1          3.41          8.65         1.91 o                         
   0   9   1          0.35          3.91         1.69 o                         
   1   9   1         24.73         23.08         2.36 o                         
  -3  -8   2         53.29         49.71         1.74 o                         
  -2  -8   2         20.94         20.66         1.72 o                         
  -1  -8   2         55.41         53.74         2.91 o                         
   0  -8   2         50.99         51.29         3.04 o                         
   1  -8   2          1.44          3.79         2.36 o                         
   2  -8   2          3.66          6.37         2.43 o                         
   3  -8   2          0.45         -1.32         2.06 o                         
  -4  -7   2         52.59         47.74         2.62 o                         
  -3  -7   2         77.08         84.92         5.60 o                         
  -2  -7   2         80.49         83.60         3.86 o                         
  -1  -7   2          0.07          1.64         2.12 o                         
   0  -7   2        164.69        169.79         2.67 o                         
   1  -7   2        314.00        334.34         8.03 o                         
   2  -7   2        101.78        108.01         3.51 o                         
   3  -7   2          2.46          0.52         2.59 o                         
   4  -7   2         44.49         46.19         2.77 o                         
   5  -7   2          2.60          0.18         1.85 o                         
  -5  -6   2          0.24          2.03         2.19 o                         
  -4  -6   2         87.31         90.17         2.34 o                         
  -3  -6   2        117.47        123.86         3.49 o                         
  -2  -6   2         31.56         36.36         1.94 o                         
  -1  -6   2          0.18         -2.23         2.11 o                         
   0  -6   2          0.15          0.15         1.89 o                         
   1  -6   2        224.26        210.83         3.90 o                         
   2  -6   2          6.93          6.78         2.10 o                         
   3  -6   2          0.01         -1.03         1.88 o                         
   4  -6   2        140.75        132.48         5.64 o                         
   5  -6   2          9.36         14.72         1.95 o                         
   6  -6   2         64.82         76.84         6.72 o                         
  -6  -5   2          7.08          3.33         2.87 o                         
  -5  -5   2         82.30         81.94         2.35 o                         
  -4  -5   2         62.35         68.20         2.55 o                         
  -3  -5   2        145.20        161.23         2.56 o                         
  -2  -5   2         25.12         30.25         2.78 o                         
  -1  -5   2          0.31          3.69         2.22 o                         
   0  -5   2         16.55         18.32         2.38 o                         
   1  -5   2         78.67         78.54         2.24 o                         
   2  -5   2         62.50         62.19         2.20 o                         
   3  -5   2          0.34         -3.15         2.10 o                         
   4  -5   2        160.91        152.50         5.74 o                         
   5  -5   2          9.34         13.05         1.74 o                         
   6  -5   2          5.72         10.60         3.44 o                         
   7  -5   2         86.24         93.40         2.13 o                         
  -7  -4   2         13.40         11.70         1.85 o                         
  -6  -4   2          1.02          0.39         1.82 o                         
  -5  -4   2         10.58          9.24         1.84 o                         
  -4  -4   2         18.72         24.08         2.03 o                         
  -3  -4   2         19.90         32.00         2.21 o                         
  -2  -4   2         48.10         53.58         2.17 o                         
  -1  -4   2        168.74        154.57         3.76 o                         
   0  -4   2         33.14         34.62         2.61 o                         
   1  -4   2        551.65        540.81        11.64 o                         
   2  -4   2         59.62         50.47         3.01 o                         
   3  -4   2        516.54        502.04        11.04 o                         
   4  -4   2        591.99        607.83        25.59 o                         
   5  -4   2        189.27        198.46        11.76 o                         
   6  -4   2         33.07         37.34         3.08 o                         
   7  -4   2          0.05         -0.13         1.69 o                         
  -7  -3   2         31.07         34.64         2.95 o                         
  -6  -3   2        110.90        105.66         6.18 o                         
  -5  -3   2        306.55        290.68        11.32 o                         
  -4  -3   2          0.27         -0.01         2.02 o                         
  -3  -3   2        243.23        235.65         5.03 o                         
  -2  -3   2         54.40         59.40         2.59 o                         
  -1  -3   2         13.64         10.52         2.17 o                         
   0  -3   2        232.95        209.57         4.05 o                         
   1  -3   2        751.84        708.03        16.45 o                         
   2  -3   2        493.55        441.44        11.30 o                         
   3  -3   2        177.44        162.53         4.34 o                         
   4  -3   2         26.47         29.60         2.39 o                         
   5  -3   2        184.34        213.62        10.98 o                         
   6  -3   2         12.34         16.29         1.92 o                         
   7  -3   2          2.52          4.28         1.74 o                         
   8  -3   2          2.47         -1.66         1.78 o                         
  -7  -2   2         98.32        102.61         5.49 o                         
  -6  -2   2        133.97        126.66         7.43 o                         
  -5  -2   2        158.68        150.26         5.59 o                         
  -4  -2   2        537.58        546.20        13.32 o                         
  -3  -2   2         13.82          8.07         2.11 o                         
  -2  -2   2       1093.31       1094.23        26.62 o                         
  -1  -2   2         56.47         67.06         2.62 o                         
   0  -2   2         21.90         42.45         3.17 o                         
   1  -2   2        120.69        148.27         3.37 o                         
   2  -2   2        999.28        999.73        18.73 o                         
   3  -2   2         24.63         39.46         3.01 o                         
   4  -2   2          3.94          6.63         2.24 o                         
   5  -2   2         62.75         66.96         2.88 o                         
   6  -2   2         45.74         50.50         3.46 o                         
   7  -2   2        108.96        116.61         2.52 o                         
   8  -2   2          0.06          0.65         1.72 o                         
  -8  -1   2          7.38          8.48         1.69 o                         
  -7  -1   2         32.06         34.00         2.96 o                         
  -6  -1   2          0.18          1.25         1.82 o                         
  -5  -1   2        271.78        274.77        13.18 o                         
  -4  -1   2        360.66        346.15         8.88 o                         
  -3  -1   2        387.24        375.80        11.52 o                         
  -2  -1   2        178.09        174.22         5.84 o                         
  -1  -1   2         12.32         20.08         3.17 o                         
   0  -1   2          4.50         23.56         3.49 o                         
   1  -1   2         19.56         27.08         3.84 o                         
   2  -1   2        250.96        218.86         5.69 o                         
   3  -1   2       1053.80       1096.26        30.76 o                         
   4  -1   2        130.54        129.07         2.52 o                         
   5  -1   2         20.10         17.95         2.30 o                         
   6  -1   2        157.32        152.92         7.96 o                         
   7  -1   2        119.04        125.98         6.09 o                         
   8  -1   2        180.90        195.75         8.03 o                         
  -8   0   2         16.75         20.65         2.15 o                         
  -7   0   2          0.08          0.97         1.83 o                         
  -6   0   2         59.63         51.24         2.74 o                         
  -5   0   2        270.81        271.66        11.66 o                         
  -4   0   2        339.11        302.85         6.21 o                         
  -3   0   2         29.03         23.65         2.45 o                         
  -2   0   2        185.82        182.58         5.42 o                         
  -1   0   2        834.18        813.19        19.55 o                         
   0   0   2       1987.29       2099.62        52.18 o                         
   1   0   2        251.39        236.73         6.81 o                         
   2   0   2         54.17         51.94         3.97 o                         
   3   0   2         46.80         52.23         3.02 o                         
   4   0   2        165.58        158.16         5.30 o                         
   5   0   2        235.21        238.93         8.81 o                         
   6   0   2          5.69          2.23         2.00 o                         
   7   0   2         22.34         21.80         1.87 o                         
   8   0   2        181.21        188.78         6.90 o                         
  -8   1   2         30.99         32.85         4.32 o                         
  -7   1   2          1.67          3.49         1.72 o                         
  -6   1   2         33.26         29.15         2.68 o                         
  -5   1   2          1.02          0.58         2.04 o                         
  -4   1   2         33.43         28.74         2.17 o                         
  -3   1   2        416.43        465.32        13.88 o                         
  -2   1   2        707.92        744.39        23.71 o                         
  -1   1   2       3379.11       3241.26       107.91 o                         
   0   1   2       2263.59       2150.11        55.19 o                         
   1   1   2       5582.90       5009.62        53.55 o                         
   2   1   2        229.06        205.15         5.70 o                         
   3   1   2        881.16        845.21        15.49 o                         
   4   1   2       1480.89       1377.72        36.51 o                         
   5   1   2        280.64        284.10         8.74 o                         
   6   1   2        147.51        140.02         8.40 o                         
   7   1   2         85.59         81.78         5.38 o                         
   8   1   2          4.93          7.07         1.82 o                         
  -8   2   2         45.44         50.62         2.68 o                         
  -7   2   2         44.51         41.18         2.63 o                         
  -6   2   2          1.84          2.96         2.49 o                         
  -5   2   2         69.41         74.26         2.76 o                         
  -4   2   2         36.39         37.33         2.20 o                         
  -3   2   2          7.60          5.27         2.05 o                         
  -2   2   2        237.13        219.28         5.30 o                         
  -1   2   2        317.86        316.66         8.14 o                         
   0   2   2       2057.03       2134.79        59.53 o                         
   1   2   2         67.68         82.68         5.29 o                         
   2   2   2       1257.69       1150.01        29.01 o                         
   3   2   2         48.87         32.06         2.57 o                         
   4   2   2          6.01          8.06         2.33 o                         
   5   2   2         81.61         77.61         2.74 o                         
   6   2   2         24.83         26.84         2.17 o                         
   7   2   2         41.06         37.18         3.43 o                         
   8   2   2          0.57          5.69         2.49 o                         
  -7   3   2         54.00         52.29         1.78 o                         
  -6   3   2         68.58         61.61         3.88 o                         
  -5   3   2        142.70        138.42         5.82 o                         
  -4   3   2          6.25          5.88         1.99 o                         
  -3   3   2       1045.76       1063.86        32.45 o                         
  -2   3   2        305.38        332.51         8.51 o                         
  -1   3   2         54.80         50.48         2.34 o                         
   0   3   2        449.33        441.80        10.47 o                         
   1   3   2        610.90        663.63        19.38 o                         
   2   3   2        799.64        801.38        21.93 o                         
   3   3   2          0.44          5.09         2.49 o                         
   4   3   2        164.08        159.07         4.79 o                         
   5   3   2          2.50         -0.96         2.22 o                         
   6   3   2         17.97         15.26         2.24 o                         
   7   3   2         97.36        103.99         5.64 o                         
   8   3   2         28.47         24.19         2.39 o                         
  -7   4   2         84.22         99.69         4.75 o                         
  -6   4   2         66.72         72.37         3.38 o                         
  -5   4   2         77.12         83.80         3.43 o                         
  -4   4   2        282.28        292.65        10.31 o                         
  -3   4   2         19.00         20.66         2.07 o                         
  -2   4   2          0.02          3.77         2.01 o                         
  -1   4   2         38.58         37.58         3.21 o                         
   0   4   2        152.08        161.91         2.97 o                         
   1   4   2        670.01        659.18        11.59 o                         
   2   4   2        217.00        239.38         5.96 o                         
   3   4   2        322.63        309.24         5.40 o                         
   4   4   2          1.50          4.25         2.57 o                         
   5   4   2         14.04         18.10         3.27 o                         
   6   4   2        248.30        240.26        18.06 o                         
   7   4   2          1.72          6.75         2.08 o                         
  -7   5   2          6.30          9.99         2.89 o                         
  -6   5   2        154.32        173.60         7.23 o                         
  -5   5   2        257.40        275.21         9.89 o                         
  -4   5   2         38.79         45.77         2.86 o                         
  -3   5   2         48.38         49.26         2.43 o                         
  -2   5   2        142.62        133.07         2.20 o                         
  -1   5   2        187.64        172.05         3.51 o                         
   0   5   2          2.76          3.17         2.09 o                         
   1   5   2        199.49        203.94         3.72 o                         
   2   5   2         32.00         42.17         2.24 o                         
   3   5   2          6.63          9.05         2.63 o                         
   4   5   2        188.42        183.99         7.45 o                         
   5   5   2         64.63         74.59         2.15 o                         
   6   5   2        108.09        106.91         7.36 o                         
   7   5   2          7.65         -0.90         2.65 o                         
  -6   6   2         23.02         20.50         2.50 o                         
  -5   6   2         12.71         19.64         2.88 o                         
  -4   6   2        409.46        424.65        20.20 o                         
  -3   6   2          0.67         -0.54         1.88 o                         
  -2   6   2         67.18         68.59         2.37 o                         
  -1   6   2        137.03        134.53         2.69 o                         
   0   6   2         46.76         48.55         4.20 o                         
   1   6   2         60.37         66.19         5.24 o                         
   2   6   2        165.48        158.40         4.21 o                         
   3   6   2          9.07         11.56         1.97 o                         
   4   6   2          3.31          3.68         1.94 o                         
   5   6   2        133.30        144.26         5.79 o                         
   6   6   2         18.11         16.46         2.95 o                         
  -5   7   2          3.34          6.90         2.13 o                         
  -4   7   2          3.46         10.60         3.07 o                         
  -3   7   2        380.76        347.63         7.37 o                         
  -2   7   2         61.79         58.75         2.79 o                         
  -1   7   2        150.86        138.58         5.59 o                         
   0   7   2        219.00        214.01         5.36 o                         
   1   7   2         50.34         62.20         3.42 o                         
   2   7   2         42.63         44.30         2.72 o                         
   3   7   2          1.80          0.84         2.22 o                         
   4   7   2          5.39          6.33         1.78 o                         
   5   7   2          3.09          6.62         1.96 o                         
  -4   8   2         39.11         37.30         2.92 o                         
  -3   8   2        157.18        145.85         7.35 o                         
  -2   8   2        353.95        338.58         7.89 o                         
  -1   8   2         32.41         34.54         3.09 o                         
   0   8   2         66.07         64.24         3.39 o                         
   1   8   2          1.24         11.16         2.56 o                         
   2   8   2        192.72        182.75         6.59 o                         
   3   8   2         62.50         69.09         3.66 o                         
   4   8   2         22.35         22.46         2.09 o                         
  -1   9   2         18.13         14.53         2.66 o                         
   0   9   2         18.45         20.64         3.03 o                         
   1   9   2         41.76         45.07         3.77 o                         
  -2  -8   3          9.11         13.82         1.97 o                         
  -1  -8   3         90.65         93.52         1.80 o                         
   0  -8   3         79.38         80.11         1.94 o                         
   1  -8   3         37.88         37.83         1.77 o                         
   2  -8   3          1.54         -1.47         1.70 o                         
   3  -8   3         43.85         43.97         2.51 o                         
  -4  -7   3         44.23         43.47         1.75 o                         
  -3  -7   3          2.18          3.85         2.46 o                         
  -2  -7   3         17.13         15.34         1.76 o                         
  -1  -7   3         42.75         37.25         1.83 o                         
   0  -7   3         34.46         37.65         2.14 o                         
   1  -7   3          0.01          1.05         1.89 o                         
   2  -7   3         26.81         30.15         1.84 o                         
   3  -7   3         27.86         30.43         1.83 o                         
   4  -7   3         37.28         38.40         2.11 o                         
   5  -7   3          2.70          1.21         2.10 o                         
  -5  -6   3          0.02         -2.59         2.65 o                         
  -4  -6   3          0.67         -1.88         1.76 o                         
  -3  -6   3         10.09         12.29         1.79 o                         
  -2  -6   3         31.56         33.37         2.29 o                         
  -1  -6   3         11.36         14.90         1.84 o                         
   0  -6   3         10.56          6.80         2.52 o                         
   1  -6   3          0.04         -0.16         1.88 o                         
   2  -6   3          5.00          9.23         2.92 o                         
   3  -6   3         29.33         29.88         2.50 o                         
   4  -6   3          2.31          3.80         3.41 o                         
   5  -6   3          5.56          2.33         1.97 o                         
   6  -6   3         21.88         14.71         1.91 o                         
  -6  -5   3         19.74         20.07         2.10 o                         
  -5  -5   3          6.65          5.28         1.97 o                         
  -4  -5   3         45.56         45.46         2.15 o                         
  -3  -5   3          9.42         13.96         1.94 o                         
  -2  -5   3         41.25         41.35         2.41 o                         
  -1  -5   3        196.94        181.81         3.29 o                         
   0  -5   3          3.50          7.01         2.15 o                         
   1  -5   3         58.38         57.99         3.40 o                         
   2  -5   3         17.78         28.54         2.80 o                         
   3  -5   3          1.34         -0.26         2.11 o                         
   4  -5   3         43.56         47.62         2.77 o                         
   5  -5   3         63.96         71.67         4.64 o                         
   6  -5   3        133.84        138.86         6.00 o                         
   7  -5   3         18.81         19.64         2.00 o                         
  -6  -4   3         61.15         57.28         3.94 o                         
  -5  -4   3         50.21         57.45         2.82 o                         
  -4  -4   3          0.07         -3.19         2.13 o                         
  -3  -4   3        202.26        218.26         5.71 o                         
  -2  -4   3        381.65        354.44         8.44 o                         
  -1  -4   3        312.84        289.08         6.06 o                         
   0  -4   3         52.66         48.50         2.26 o                         
   1  -4   3       1038.57       1069.52        25.29 o                         
   2  -4   3         50.08         43.93         2.34 o                         
   3  -4   3         34.07         33.90         2.31 o                         
   4  -4   3         60.39         70.64         3.37 o                         
   5  -4   3        378.72        375.02        19.09 o                         
   6  -4   3        118.62        118.68         5.91 o                         
   7  -4   3          0.04          1.15         1.76 o                         
  -7  -3   3         57.01         54.56         2.57 o                         
  -6  -3   3        162.96        153.63         7.96 o                         
  -5  -3   3        312.46        312.30        10.81 o                         
  -4  -3   3        392.99        407.12         9.79 o                         
  -3  -3   3         88.23         79.08         2.66 o                         
  -2  -3   3        431.65        421.24        11.76 o                         
  -1  -3   3         13.85         11.70         2.30 o                         
   0  -3   3         18.63         17.72         2.21 o                         
   1  -3   3          4.41          0.87         2.31 o                         
   2  -3   3       1423.95       1425.77        27.11 o                         
   3  -3   3         34.27         30.45         2.47 o                         
   4  -3   3        113.69        117.68         4.94 o                         
   5  -3   3          9.07          8.26         2.03 o                         
   6  -3   3         28.47         30.56         1.89 o                         
   7  -3   3         44.14         48.18         1.91 o                         
   8  -3   3         11.15         15.28         2.67 o                         
  -7  -2   3         34.96         33.89         2.09 o                         
  -6  -2   3         76.98         76.89         3.75 o                         
  -5  -2   3        178.97        163.19         4.43 o                         
  -4  -2   3        289.21        292.80         7.43 o                         
  -3  -2   3        211.93        206.30         5.33 o                         
  -2  -2   3        541.14        529.36        14.71 o                         
  -1  -2   3        135.46        117.30         3.53 o                         
   0  -2   3       1065.08       1005.11        15.21 o                         
   1  -2   3       1815.84       1691.27        34.58 o                         
   2  -2   3       1009.74        984.17        30.28 o                         
   3  -2   3         27.45         16.40         2.28 o                         
   4  -2   3        321.69        320.62        10.05 o                         
   5  -2   3         39.14         35.19         2.18 o                         
   6  -2   3         36.49         31.92         2.07 o                         
   7  -2   3          4.74         10.50         1.82 o                         
   8  -2   3         61.07         63.63         7.10 o                         
  -8  -1   3          1.95          7.48         3.21 o                         
  -7  -1   3          9.74          7.78         1.66 o                         
  -6  -1   3          7.00          6.32         1.87 o                         
  -5  -1   3         17.48         14.65         2.05 o                         
  -4  -1   3         90.66        111.95         5.15 o                         
  -3  -1   3        366.22        410.47        11.78 o                         
  -2  -1   3         85.37         86.98         2.53 o                         
  -1  -1   3       1822.30       1821.55        32.37 o                         
   0  -1   3        415.07        403.50         8.04 o                         
   1  -1   3       1639.37       1553.96        41.94 o                         
   2  -1   3       3722.83       3493.06        85.36 o                         
   3  -1   3        884.86        864.12        24.79 o                         
   4  -1   3        359.91        331.44        10.35 o                         
   5  -1   3          9.01          7.99         2.35 o                         
   6  -1   3         62.65         53.52         2.66 o                         
   7  -1   3         83.96         91.59         2.55 o                         
   8  -1   3         14.01         19.29         1.92 o                         
  -8   0   3         33.52         38.07         2.79 o                         
  -7   0   3          3.70          0.89         2.09 o                         
  -6   0   3         91.52         91.62         3.71 o                         
  -5   0   3        177.50        166.01        10.39 o                         
  -4   0   3         32.76         31.72         2.20 o                         
  -3   0   3        966.03       1060.88        27.86 o                         
  -2   0   3         82.78         81.99         3.32 o                         
  -1   0   3        408.83        404.30        10.63 o                         
   0   0   3        785.23        800.13        15.39 o                         
   1   0   3       1362.25       1334.61        36.93 o                         
   2   0   3         72.06         59.32         4.05 o                         
   3   0   3       1358.96       1356.15        33.36 o                         
   4   0   3        211.09        173.95         6.04 o                         
   5   0   3         19.58         19.97         2.50 o                         
   6   0   3          5.12          4.06         2.08 o                         
   7   0   3         43.67         44.14         1.95 o                         
   8   0   3         67.12         70.57         3.00 o                         
  -8   1   3         10.95         16.09         2.97 o                         
  -7   1   3          6.08          4.27         2.36 o                         
  -6   1   3         49.25         50.86         1.88 o                         
  -5   1   3         16.58         18.17         2.01 o                         
  -4   1   3          1.28         -3.25         2.17 o                         
  -3   1   3        213.91        222.68         8.18 o                         
  -2   1   3        979.84        997.47        32.98 o                         
  -1   1   3        433.13        405.41        10.45 o                         
   0   1   3       1889.35       1855.11        54.17 o                         
   1   1   3        389.06        339.03         9.24 o                         
   2   1   3         15.08         17.67         3.25 o                         
   3   1   3        165.94        143.43         2.95 o                         
   4   1   3        825.25        771.37        21.79 o                         
   5   1   3        641.60        651.05        22.20 o                         
   6   1   3          0.42         -0.07         1.92 o                         
   7   1   3          0.02          3.08         2.04 o                         
   8   1   3         38.47         39.40         2.50 o                         
  -8   2   3         22.15         23.60         4.86 o                         
  -7   2   3        191.17        207.02         4.61 o                         
  -6   2   3          0.54         -1.01         2.35 o                         
  -5   2   3         29.30         34.84         4.16 o                         
  -4   2   3         36.44         35.61         2.14 o                         
  -3   2   3         21.74         37.85         2.57 o                         
  -2   2   3         79.97         90.69         3.37 o                         
  -1   2   3       1438.53       1471.40        38.56 o                         
   0   2   3       5174.46       5296.38       109.84 o                         
   1   2   3        169.23        158.64         6.99 o                         
   2   2   3        240.95        234.15         3.23 o                         
   3   2   3        422.96        464.78        11.02 o                         
   4   2   3         96.56         86.23         4.34 o                         
   5   2   3        458.37        449.11        15.34 o                         
   6   2   3         15.65         16.61         2.15 o                         
   7   2   3          5.88          5.26         1.98 o                         
   8   2   3          0.24          2.60         1.86 o                         
  -7   3   3        107.21        109.39         5.34 o                         
  -6   3   3         20.44         25.10         1.87 o                         
  -5   3   3         16.23         13.41         1.89 o                         
  -4   3   3        200.10        199.88         4.41 o                         
  -3   3   3        114.18        112.09         4.44 o                         
  -2   3   3          7.03         14.09         2.05 o                         
  -1   3   3         96.09        119.00         4.01 o                         
   0   3   3        173.01        156.18         3.19 o                         
   1   3   3        238.67        220.39         6.59 o                         
   2   3   3       1145.16       1140.21        31.94 o                         
   3   3   3          1.60          4.05         2.58 o                         
   4   3   3        172.46        197.31         7.26 o                         
   5   3   3          8.14         11.89         2.20 o                         
   6   3   3         95.03         86.79         5.38 o                         
   7   3   3         12.48         16.27         1.91 o                         
   8   3   3         55.65         53.98         3.71 o                         
  -7   4   3         13.92         15.72         2.40 o                         
  -6   4   3          5.12          5.26         2.08 o                         
  -5   4   3         16.87         16.19         2.25 o                         
  -4   4   3         75.37         77.51         2.76 o                         
  -3   4   3        546.47        581.33        19.36 o                         
  -2   4   3        119.87        111.28         2.80 o                         
  -1   4   3        808.08        777.39        14.61 o                         
   0   4   3        346.12        356.83         8.35 o                         
   1   4   3        862.20        833.50        18.13 o                         
   2   4   3        171.60        162.71         2.29 o                         
   3   4   3         61.65         54.14         2.43 o                         
   4   4   3         12.21         12.92         3.16 o                         
   5   4   3          3.28          8.40         2.31 o                         
   6   4   3          6.43          4.95         2.77 o                         
   7   4   3        103.29         95.49         8.39 o                         
  -7   5   3          0.74          4.42         3.04 o                         
  -6   5   3         31.77         39.60         2.69 o                         
  -5   5   3         12.44          9.95         2.13 o                         
  -4   5   3        185.19        192.03         8.07 o                         
  -3   5   3         26.18         27.61         1.93 o                         
  -2   5   3        797.61        777.67        15.06 o                         
  -1   5   3        378.26        344.90         5.79 o                         
   0   5   3        138.64        118.18         2.12 o                         
   1   5   3        147.27        146.76         3.60 o                         
   2   5   3         14.44         16.04         2.15 o                         
   3   5   3         66.98         72.89         2.16 o                         
   4   5   3         41.90         43.82         2.95 o                         
   5   5   3          5.84          5.18         2.02 o                         
   6   5   3          0.10         -1.99         2.75 o                         
   7   5   3         35.39         34.91         3.38 o                         
  -6   6   3          1.04          4.88         2.98 o                         
  -5   6   3         17.34         17.91         2.69 o                         
  -4   6   3         23.92         34.07         2.35 o                         
  -3   6   3        160.06        156.74         6.55 o                         
  -2   6   3         11.18         13.62         3.87 o                         
  -1   6   3        203.22        191.49         3.85 o                         
   0   6   3        270.52        259.76         4.56 o                         
   1   6   3          1.68          3.46         2.35 o                         
   2   6   3        347.37        330.61         6.03 o                         
   3   6   3         88.63         89.39         2.45 o                         
   4   6   3        146.22        166.14         3.72 o                         
   5   6   3          1.52          2.57         2.06 o                         
   6   6   3          0.10         -1.74         2.46 o                         
  -5   7   3          0.62          4.37         2.29 o                         
  -4   7   3         33.65         32.95         4.47 o                         
  -3   7   3          5.47          4.95         1.94 o                         
  -2   7   3          0.06         -1.63         2.40 o                         
  -1   7   3          0.12          2.08         1.85 o                         
   0   7   3        102.33         97.54         2.46 o                         
   1   7   3         31.18         33.87         2.78 o                         
   2   7   3         88.71         88.42         2.15 o                         
   3   7   3        142.58        142.18         3.52 o                         
   4   7   3         41.92         45.65         2.77 o                         
   5   7   3         70.69         64.40         3.03 o                         
  -4   8   3          0.43         -0.28         1.87 o                         
  -3   8   3         94.81         89.38         4.92 o                         
  -2   8   3         32.15         33.00         1.99 o                         
  -1   8   3         15.46         11.69         1.78 o                         
   0   8   3         34.00         35.36         1.70 o                         
   1   8   3         15.27         11.38         2.32 o                         
   2   8   3         29.03         29.15         3.37 o                         
   3   8   3        104.30         96.89         3.17 o                         
   4   8   3         17.79         16.48         2.12 o                         
  -2   9   3          4.64          5.68         4.03 o                         
  -1   9   3          2.60          3.33         1.64 o                         
   0   9   3         63.49         64.63         3.46 o                         
   1   9   3         23.16         19.72         2.11 o                         
  -2  -8   4          0.36         -2.67         3.24 o                         
  -1  -8   4          4.32          6.57         2.72 o                         
   0  -8   4         29.41         29.10         1.73 o                         
   1  -8   4          1.12          1.44         1.57 o                         
   2  -8   4         38.54         38.63         1.60 o                         
   3  -8   4         24.31         27.64         2.17 o                         
  -4  -7   4         30.35         28.11         2.90 o                         
  -3  -7   4         81.45         80.37         4.30 o                         
  -2  -7   4         37.18         39.75         1.75 o                         
  -1  -7   4         34.62         34.45         2.11 o                         
   0  -7   4          4.47          1.40         1.76 o                         
   1  -7   4         39.51         49.66         2.82 o                         
   2  -7   4         98.04         94.67         3.92 o                         
   3  -7   4          5.52          9.50         2.39 o                         
   4  -7   4          3.59          1.70         2.13 o                         
   5  -7   4          0.12          9.71         4.78 o                         
  -5  -6   4         30.54         24.86         1.77 o                         
  -4  -6   4         40.22         41.22         1.82 o                         
  -3  -6   4         85.46         88.71         2.43 o                         
  -2  -6   4          2.03          4.02         1.82 o                         
  -1  -6   4          0.19          2.72         2.85 o                         
   0  -6   4         46.92         47.38         1.89 o                         
   1  -6   4        104.66        113.10         3.43 o                         
   2  -6   4        232.90        237.45         2.92 o                         
   3  -6   4          0.78          2.48         2.75 o                         
   4  -6   4         33.35         32.35         2.78 o                         
   5  -6   4          2.11         -2.82         1.88 o                         
   6  -6   4         22.24         25.35         2.24 o                         
  -6  -5   4          5.69          4.72         1.80 o                         
  -5  -5   4          0.00          0.79         2.82 o                         
  -4  -5   4        110.46        112.09         3.43 o                         
  -3  -5   4         24.95         28.07         1.94 o                         
  -2  -5   4          2.33          0.66         1.95 o                         
  -1  -5   4          0.25          1.41         1.97 o                         
   0  -5   4        190.18        176.79         3.91 o                         
   1  -5   4         52.41         47.81         2.17 o                         
   2  -5   4          5.53          8.33         3.44 o                         
   3  -5   4          0.21          0.97         2.04 o                         
   4  -5   4        166.69        171.64         7.44 o                         
   5  -5   4         16.68         16.19         2.24 o                         
   6  -5   4         27.77         34.72         2.63 o                         
   7  -5   4          3.71         10.58         4.52 o                         
  -6  -4   4          3.69         -0.31         2.17 o                         
  -5  -4   4         33.59         34.81         2.69 o                         
  -4  -4   4        137.80        145.52         6.01 o                         
  -3  -4   4        491.24        530.72        13.82 o                         
  -2  -4   4        444.47        456.65         9.20 o                         
  -1  -4   4        429.97        421.93         7.31 o                         
   0  -4   4        320.99        293.99         5.98 o                         
   1  -4   4         34.63         26.32         2.36 o                         
   2  -4   4         24.82         36.07         2.51 o                         
   3  -4   4         15.77         15.36         2.27 o                         
   4  -4   4          8.28          7.02         2.29 o                         
   5  -4   4         18.88         23.75         1.93 o                         
   6  -4   4          5.29          9.26         1.81 o                         
   7  -4   4         47.07         50.86         4.16 o                         
  -7  -3   4          0.05          1.28         2.54 o                         
  -6  -3   4         15.07         20.43         1.91 o                         
  -5  -3   4          5.50          7.81         2.10 o                         
  -4  -3   4         14.20         21.19         2.04 o                         
  -3  -3   4        297.76        327.07         7.41 o                         
  -2  -3   4        624.88        624.70        16.12 o                         
  -1  -3   4        195.92        174.61         4.75 o                         
   0  -3   4          1.16          3.34         2.30 o                         
   1  -3   4         92.94         80.91         2.56 o                         
   2  -3   4        205.50        187.65         4.68 o                         
   3  -3   4        430.57        363.66         7.17 o                         
   4  -3   4        426.21        414.92         7.97 o                         
   5  -3   4        244.89        255.58        14.45 o                         
   6  -3   4         73.06         81.42         4.69 o                         
   7  -3   4         43.43         51.51         1.99 o                         
  -7  -2   4          1.85          0.99         1.67 o                         
  -6  -2   4         59.05         60.21         3.36 o                         
  -5  -2   4         54.51         47.65         1.95 o                         
  -4  -2   4        407.43        417.23        10.86 o                         
  -3  -2   4        170.42        159.86         4.18 o                         
  -2  -2   4         35.05         41.33         2.15 o                         
  -1  -2   4         12.51         17.15         2.51 o                         
   0  -2   4        135.14        164.17         3.90 o                         
   1  -2   4          3.43          1.69         2.63 o                         
   2  -2   4       2152.05       2100.44        59.78 o                         
   3  -2   4        484.54        441.11        11.04 o                         
   4  -2   4        657.88        618.16        16.52 o                         
   5  -2   4        146.01        165.74         5.35 o                         
   6  -2   4        376.39        378.84        16.27 o                         
   7  -2   4        150.07        158.07         8.65 o                         
   8  -2   4          0.08          1.31         2.47 o                         
  -7  -1   4         11.37         12.25         1.70 o                         
  -6  -1   4         82.70         75.40         3.84 o                         
  -5  -1   4        206.61        188.80         7.86 o                         
  -4  -1   4        232.18        227.53         8.17 o                         
  -3  -1   4       1334.53       1391.66        38.86 o                         
  -2  -1   4         24.70         21.92         2.45 o                         
  -1  -1   4         10.29          9.71         2.74 o                         
   0  -1   4         73.42         77.90         3.79 o                         
   1  -1   4        271.06        264.44        10.30 o                         
   2  -1   4          4.61          7.90         2.91 o                         
   3  -1   4       1277.39       1350.23        33.51 o                         
   4  -1   4          0.73          5.22         2.61 o                         
   5  -1   4         70.28         75.74         4.40 o                         
   6  -1   4         40.14         36.28         2.45 o                         
   7  -1   4        213.01        189.82        10.24 o                         
   8  -1   4         54.84         58.97         4.47 o                         
  -7   0   4          0.07         -1.41         1.74 o                         
  -6   0   4         41.56         44.88         4.27 o                         
  -5   0   4        142.18        139.01         7.60 o                         
  -4   0   4         37.23         28.98         2.28 o                         
  -3   0   4        331.19        331.83         9.42 o                         
  -2   0   4        313.07        314.71        13.41 o                         
  -1   0   4         23.18         24.42         3.70 o                         
   0   0   4        312.16        315.22         5.09 o                         
   1   0   4        402.80        408.30        14.71 o                         
   2   0   4          6.76          3.14         3.94 o                         
   3   0   4        127.83        125.37         4.72 o                         
   4   0   4        151.95        164.88         5.57 o                         
   5   0   4         27.91         27.36         3.69 o                         
   6   0   4          0.18         -1.97         2.18 o                         
   7   0   4         63.45         71.77         2.59 o                         
   8   0   4        130.67        134.78         7.84 o                         
  -7   1   4         26.69         31.36         2.83 o                         
  -6   1   4         18.22         21.52         1.78 o                         
  -5   1   4        371.90        362.54        11.48 o                         
  -4   1   4        120.90        116.04         3.11 o                         
  -3   1   4        211.81        284.37         7.25 o                         
  -2   1   4        817.20        834.42        27.20 o                         
  -1   1   4         40.18         55.52         2.98 o                         
   0   1   4       2529.59       2457.72        68.62 o                         
   1   1   4         41.31         57.05         4.93 o                         
   2   1   4        526.93        547.61        18.05 o                         
   3   1   4        491.56        508.10        10.39 o                         
   4   1   4         46.00         41.30         2.82 o                         
   5   1   4          2.58          2.38         2.37 o                         
   6   1   4         28.33         22.90         2.18 o                         
   7   1   4          1.30          4.42         2.28 o                         
   8   1   4          2.95          6.07         2.67 o                         
  -7   2   4          2.18         -1.89         1.67 o                         
  -6   2   4         86.67         85.43         5.75 o                         
  -5   2   4        138.26        135.60         7.31 o                         
  -4   2   4         86.15         77.17         2.23 o                         
  -3   2   4         40.62         45.16         2.20 o                         
  -2   2   4        822.08        939.12        32.59 o                         
  -1   2   4        286.45        295.43         8.30 o                         
   0   2   4         86.20        103.28         3.12 o                         
   1   2   4         62.55         58.46         3.71 o                         
   2   2   4        951.80        929.35        18.13 o                         
   3   2   4         54.60         57.43         2.85 o                         
   4   2   4        629.52        633.24        17.11 o                         
   5   2   4         14.08         15.38         3.08 o                         
   6   2   4         14.30         14.90         2.12 o                         
   7   2   4          1.80         -0.45         2.04 o                         
   8   2   4          4.95          2.49         2.75 o                         
  -7   3   4          2.23          1.19         2.12 o                         
  -6   3   4          1.41         -0.40         1.69 o                         
  -5   3   4         15.56         15.05         1.91 o                         
  -4   3   4         55.64         56.83         2.04 o                         
  -3   3   4        253.80        264.32         5.93 o                         
  -2   3   4          1.78          4.35         1.90 o                         
  -1   3   4          1.05          7.02         2.41 o                         
   0   3   4         86.42         88.36         2.50 o                         
   1   3   4       1857.09       1837.15        53.15 o                         
   2   3   4       1983.48       1841.06        39.60 o                         
   3   3   4         24.67         28.66         3.01 o                         
   4   3   4         80.93         85.99         3.26 o                         
   5   3   4         36.87         35.82         2.55 o                         
   6   3   4          1.98          5.32         2.35 o                         
   7   3   4          2.42          1.98         1.90 o                         
   8   3   4         18.34         19.20         2.78 o                         
  -7   4   4          1.77          0.08         3.33 o                         
  -6   4   4        141.03        147.86         6.55 o                         
  -5   4   4         60.65         61.58         3.21 o                         
  -4   4   4         45.93         43.77         3.05 o                         
  -3   4   4        425.82        445.19        12.17 o                         
  -2   4   4       1154.95       1227.52        30.46 o                         
  -1   4   4        287.14        266.21         5.25 o                         
   0   4   4        392.13        380.86         7.93 o                         
   1   4   4       2115.13       2110.71        44.21 o                         
   2   4   4       2334.68       2180.26        46.96 o                         
   3   4   4        714.61        702.36        18.75 o                         
   4   4   4        183.18        202.78        10.14 o                         
   5   4   4         31.06         34.66         2.20 o                         
   6   4   4        133.43        131.58        11.21 o                         
   7   4   4         31.86         35.34         4.07 o                         
  -6   5   4        124.68        122.99         6.32 o                         
  -5   5   4        103.94        104.77         3.86 o                         
  -4   5   4          4.62          6.89         2.35 o                         
  -3   5   4          1.25          4.43         2.48 o                         
  -2   5   4          5.71          4.15         2.08 o                         
  -1   5   4         57.69         62.98         2.18 o                         
   0   5   4         54.03         50.76         2.11 o                         
   1   5   4         61.46         62.78         2.42 o                         
   2   5   4        227.66        208.28         3.23 o                         
   3   5   4         32.82         32.98         2.36 o                         
   4   5   4         28.13         33.53         4.35 o                         
   5   5   4          2.98         11.23         2.12 o                         
   6   5   4         52.15         52.83         3.67 o                         
   7   5   4        130.28        111.84        14.17 o                         
  -6   6   4         40.81         48.15         3.08 o                         
  -5   6   4         37.29         38.52         2.47 o                         
  -4   6   4        114.54        120.88         4.71 o                         
  -3   6   4         39.31         39.35         1.92 o                         
  -2   6   4        671.34        666.40        13.50 o                         
  -1   6   4         43.05         42.94         2.78 o                         
   0   6   4         22.28         22.46         2.03 o                         
   1   6   4         88.43        100.97         3.46 o                         
   2   6   4        186.26        185.00         2.16 o                         
   3   6   4          1.59          0.24         1.97 o                         
   4   6   4        126.97        134.64         3.74 o                         
   5   6   4         99.41        121.34         6.24 o                         
   6   6   4          8.76         14.29         2.02 o                         
  -5   7   4         29.13         24.08         2.71 o                         
  -4   7   4          0.46          1.78         1.81 o                         
  -3   7   4         60.00         64.82         3.02 o                         
  -2   7   4          0.77          1.46         1.76 o                         
  -1   7   4        378.11        354.46         8.20 o                         
   0   7   4          0.28         -1.57         1.76 o                         
   1   7   4         32.63         31.13         2.40 o                         
   2   7   4         60.04         60.96         1.84 o                         
   3   7   4          3.66          5.56         1.82 o                         
   4   7   4          1.39          6.85         2.98 o                         
   5   7   4         92.58        101.22         6.67 o                         
  -4   8   4         30.63         32.90         2.41 o                         
  -3   8   4          0.01         -1.27         1.76 o                         
  -2   8   4         13.53         12.25         2.05 o                         
  -1   8   4         42.50         40.17         3.39 o                         
   0   8   4        130.91        128.41         4.28 o                         
   1   8   4          0.66          6.01         2.12 o                         
   2   8   4         12.74         11.99         1.74 o                         
   3   8   4         21.75         20.94         1.92 o                         
   4   8   4          9.64          5.28         1.71 o                         
  -1   9   4         11.79          7.55         2.42 o                         
   0   9   4         55.81         50.84         2.37 o                         
   1   9   4        113.83        107.96         4.57 o                         
   2   9   4          1.46          8.85         2.15 o                         
  -1  -8   5         54.16         54.48         3.01 o                         
   0  -8   5          8.94         11.23         1.84 o                         
   1  -8   5         70.10         69.29         4.04 o                         
   2  -8   5         39.09         41.47         2.90 o                         
  -3  -7   5          0.09          2.84         1.74 o                         
  -2  -7   5        123.56        116.74         4.45 o                         
  -1  -7   5         48.98         45.66         1.82 o                         
   0  -7   5         97.54         94.47         3.34 o                         
   1  -7   5          3.02          0.87         1.64 o                         
   2  -7   5         35.06         36.88         2.69 o                         
   3  -7   5         23.71         26.98         1.88 o                         
   4  -7   5          5.55          5.62         2.87 o                         
  -4  -6   5         19.24         16.72         2.98 o                         
  -3  -6   5         11.94         13.37         1.82 o                         
  -2  -6   5         55.40         63.47         1.85 o                         
  -1  -6   5        173.58        171.32         5.09 o                         
   0  -6   5         37.25         30.22         3.21 o                         
   1  -6   5         81.15         84.14         2.51 o                         
   2  -6   5         11.20         19.58         1.83 o                         
   3  -6   5        109.97        106.39         4.65 o                         
   4  -6   5         13.75         20.65         2.72 o                         
   5  -6   5         19.13         14.58         2.11 o                         
   6  -6   5         19.61         10.28         5.05 o                         
  -5  -5   5         64.21         60.18         1.97 o                         
  -4  -5   5          8.32          7.31         2.19 o                         
  -3  -5   5         50.50         54.65         1.92 o                         
  -2  -5   5         12.52          9.84         1.83 o                         
  -1  -5   5         19.25         18.44         1.98 o                         
   0  -5   5        161.73        156.98         3.91 o                         
   1  -5   5        193.67        193.44         5.29 o                         
   2  -5   5        218.52        208.93         5.97 o                         
   3  -5   5          1.71          3.13         2.00 o                         
   4  -5   5          1.75          2.50         1.97 o                         
   5  -5   5          8.24         13.09         2.23 o                         
   6  -5   5         67.98         76.90         4.37 o                         
  -6  -4   5        112.38        112.94         3.41 o                         
  -5  -4   5          0.56          3.57         2.52 o                         
  -4  -4   5         15.07         19.74         2.22 o                         
  -3  -4   5         34.56         42.13         2.46 o                         
  -2  -4   5         77.62         79.14         3.22 o                         
  -1  -4   5         93.45         88.31         2.82 o                         
   0  -4   5        122.73        129.76         3.76 o                         
   1  -4   5        165.70        142.34         3.30 o                         
   2  -4   5         19.73         21.81         2.68 o                         
   3  -4   5         44.03         53.46         4.22 o                         
   4  -4   5         18.10         13.82         2.23 o                         
   5  -4   5         96.47         88.47         4.13 o                         
   6  -4   5        122.60        132.97         7.91 o                         
   7  -4   5         14.43         11.99         2.26 o                         
  -7  -3   5         16.29         11.84         2.85 o                         
  -6  -3   5         17.74         16.42         1.68 o                         
  -5  -3   5          9.34          7.19         1.74 o                         
  -4  -3   5          1.60         -0.12         1.98 o                         
  -3  -3   5        187.99        189.51         6.59 o                         
  -2  -3   5         44.23         35.85         2.18 o                         
  -1  -3   5        734.40        731.00        18.73 o                         
   0  -3   5          0.04          1.54         2.28 o                         
   1  -3   5          0.30          0.04         2.46 o                         
   2  -3   5          2.65          6.33         2.18 o                         
   3  -3   5        129.21        138.93         4.05 o                         
   4  -3   5        138.60        146.98         7.65 o                         
   5  -3   5        434.67        433.29        16.55 o                         
   6  -3   5        278.55        280.22        15.03 o                         
   7  -3   5        113.17        128.23         8.83 o                         
  -7  -2   5          1.14         -2.36         1.59 o                         
  -6  -2   5         59.19         53.22         3.31 o                         
  -5  -2   5         71.28         70.42         3.91 o                         
  -4  -2   5        140.79        139.68         4.63 o                         
  -3  -2   5        640.00        625.53        17.08 o                         
  -2  -2   5        915.71        921.37        19.76 o                         
  -1  -2   5        404.73        422.05         9.12 o                         
   0  -2   5       1244.96       1293.19        25.10 o                         
   1  -2   5         17.53         27.98         2.63 o                         
   2  -2   5          0.86         -2.21         2.84 o                         
   3  -2   5        393.05        410.72         7.21 o                         
   4  -2   5        379.02        368.12        10.31 o                         
   5  -2   5         49.76         63.27         2.67 o                         
   6  -2   5        125.35        122.71         9.07 o                         
   7  -2   5         33.99         36.37         2.71 o                         
   8  -2   5         71.47         83.81         2.79 o                         
  -7  -1   5          8.15          5.04         2.28 o                         
  -6  -1   5         92.13         89.33         5.28 o                         
  -5  -1   5        389.52        359.60        16.69 o                         
  -4  -1   5        191.29        176.99         6.76 o                         
  -3  -1   5        288.28        287.16         6.37 o                         
  -2  -1   5        299.94        305.78         7.49 o                         
  -1  -1   5        291.27        281.64         4.71 o                         
   0  -1   5       1314.60       1323.31        44.40 o                         
   1  -1   5        266.84        248.22         8.10 o                         
   2  -1   5        166.22        148.10         3.23 o                         
   3  -1   5        407.71        424.13        10.86 o                         
   4  -1   5         99.36         82.73         2.70 o                         
   5  -1   5        192.88        166.49         8.19 o                         
   6  -1   5        192.49        166.31         9.79 o                         
   7  -1   5          0.71         -0.42         2.16 o                         
   8  -1   5          6.12         11.34         2.64 o                         
  -7   0   5          2.95          1.24         1.75 o                         
  -6   0   5          1.53          2.58         1.90 o                         
  -5   0   5          4.43          3.56         1.85 o                         
  -4   0   5         24.29         23.09         2.14 o                         
  -3   0   5        115.53        132.55         3.02 o                         
  -2   0   5          6.98          5.70         2.21 o                         
  -1   0   5        187.88        214.50         4.86 o                         
   0   0   5         53.64         52.18         3.78 o                         
   1   0   5        284.89        277.30         9.28 o                         
   2   0   5         16.33         10.87         3.14 o                         
   3   0   5       1896.82       1872.81        43.59 o                         
   4   0   5        241.68        220.85         5.47 o                         
   5   0   5        173.21        161.49         9.10 o                         
   6   0   5         83.07         73.83         6.21 o                         
   7   0   5         27.29         29.74         2.87 o                         
   8   0   5         16.48         20.76         2.00 o                         
  -7   1   5          5.71          6.71         1.97 o                         
  -6   1   5         51.82         53.95         1.93 o                         
  -5   1   5          0.01          3.51         1.88 o                         
  -4   1   5          5.44          1.87         2.34 o                         
  -3   1   5         22.61         30.76         2.13 o                         
  -2   1   5        141.34        177.34         5.98 o                         
  -1   1   5         18.15         15.42         3.09 o                         
   0   1   5         78.45         72.94         3.67 o                         
   1   1   5         18.61         22.09         3.83 o                         
   2   1   5         42.99         43.44         3.31 o                         
   3   1   5         12.32         27.20         3.04 o                         
   4   1   5        631.92        625.45        19.60 o                         
   5   1   5         40.25         38.18         2.74 o                         
   6   1   5          1.70          3.70         2.35 o                         
   7   1   5          2.52         -3.12         2.42 o                         
   8   1   5          0.78         -0.34         2.19 o                         
  -7   2   5         26.63         32.49         1.86 o                         
  -6   2   5          0.02          0.33         1.70 o                         
  -5   2   5          2.51          2.40         1.87 o                         
  -4   2   5         12.34         11.88         2.08 o                         
  -3   2   5          0.84          1.17         2.05 o                         
  -2   2   5          0.37          5.97         2.15 o                         
  -1   2   5        190.04        203.52         6.14 o                         
   0   2   5        521.61        547.57        13.28 o                         
   1   2   5        334.63        330.69        15.95 o                         
   2   2   5          6.75         21.32         3.74 o                         
   3   2   5          1.91          0.71         2.50 o                         
   4   2   5        445.65        408.35        10.78 o                         
   5   2   5        477.42        466.79        19.62 o                         
   6   2   5          0.05         -0.78         2.06 o                         
   7   2   5          0.00         -0.26         2.08 o                         
   8   2   5          4.23         12.82         3.97 o                         
  -7   3   5         16.49         17.78         2.72 o                         
  -6   3   5         58.86         61.16         1.83 o                         
  -5   3   5         12.86         13.06         1.81 o                         
  -4   3   5        289.25        276.99         8.35 o                         
  -3   3   5        707.57        721.68        16.45 o                         
  -2   3   5         65.90         99.74         2.84 o                         
  -1   3   5        105.00        119.21         2.91 o                         
   0   3   5        793.32        811.88        17.20 o                         
   1   3   5        251.85        268.15         8.26 o                         
   2   3   5        441.28        413.84         8.38 o                         
   3   3   5        350.59        321.29         7.75 o                         
   4   3   5        174.48        151.61         2.93 o                         
   5   3   5        469.91        469.10        16.33 o                         
   6   3   5         66.31         59.60         5.43 o                         
   7   3   5          0.26         -0.44         2.25 o                         
   8   3   5          4.67         -0.16         3.30 o                         
  -7   4   5        129.71        133.91         4.68 o                         
  -6   4   5         26.12         26.91         2.18 o                         
  -5   4   5        241.15        239.19         9.96 o                         
  -4   4   5        244.47        244.67        10.19 o                         
  -3   4   5        461.62        459.19        11.66 o                         
  -2   4   5         88.16         94.86         3.45 o                         
  -1   4   5        473.47        526.40        15.25 o                         
   0   4   5          8.31         11.01         2.08 o                         
   1   4   5          5.52         12.12         2.36 o                         
   2   4   5         40.81         36.27         2.46 o                         
   3   4   5         99.54         98.35         2.57 o                         
   4   4   5         33.68         35.95         2.46 o                         
   5   4   5          1.46         -3.15         2.58 o                         
   6   4   5         12.18         11.63         2.84 o                         
   7   4   5         79.38         81.11         8.42 o                         
  -6   5   5         19.72         21.19         2.23 o                         
  -5   5   5         36.01         32.43         1.68 o                         
  -4   5   5          3.26          3.88         2.13 o                         
  -3   5   5          0.14          2.07         1.79 o                         
  -2   5   5        510.21        521.49        15.02 o                         
  -1   5   5        103.27         93.39         2.44 o                         
   0   5   5        134.53        125.94         5.05 o                         
   1   5   5        419.29        413.91         8.62 o                         
   2   5   5         78.84         79.11         2.79 o                         
   3   5   5        252.61        268.72         6.70 o                         
   4   5   5          0.15          3.63         2.14 o                         
   5   5   5         10.57         13.30         2.24 o                         
   6   5   5          5.68         12.22         2.82 o                         
   7   5   5         62.43         66.62         6.66 o                         
  -6   6   5         31.21         36.48         2.66 o                         
  -5   6   5          0.18          0.33         2.10 o                         
  -4   6   5          0.23          3.71         1.63 o                         
  -3   6   5          1.94          3.55         2.57 o                         
  -2   6   5        260.34        243.17         5.89 o                         
  -1   6   5       1320.56       1295.17        23.98 o                         
   0   6   5        215.15        192.27         5.04 o                         
   1   6   5        125.87        115.30         2.77 o                         
   2   6   5        336.87        326.48         6.23 o                         
   3   6   5        158.63        168.48         3.53 o                         
   4   6   5        294.50        328.50        12.79 o                         
   5   6   5         60.90         51.75         2.87 o                         
   6   6   5          4.83          3.24         3.87 o                         
  -5   7   5          0.11         -2.51         1.68 o                         
  -4   7   5          3.18          3.52         2.39 o                         
  -3   7   5          7.54          3.18         2.82 o                         
  -2   7   5          0.05         -0.35         2.09 o                         
  -1   7   5        216.15        210.48         6.13 o                         
   0   7   5         93.00         89.02         3.29 o                         
   1   7   5         13.11         14.74         1.84 o                         
   2   7   5          6.77          4.66         1.95 o                         
   3   7   5         82.61         83.80         3.03 o                         
   4   7   5         57.66         69.37         3.31 o                         
   5   7   5         17.36         14.68         2.52 o                         
  -4   8   5          0.71          0.53         2.91 o                         
  -3   8   5          0.19          0.63         1.91 o                         
  -2   8   5          0.60          3.45         2.49 o                         
  -1   8   5        110.39        106.72         2.15 o                         
   0   8   5         26.75         23.03         2.43 o                         
   1   8   5          2.74          6.42         1.80 o                         
   2   8   5          5.14          5.27         2.13 o                         
   3   8   5          0.04          3.81         1.71 o                         
   4   8   5          0.55         -3.55         3.16 o                         
  -1   9   5         27.93         27.19         2.08 o                         
   0   9   5         24.59         28.69         2.12 o                         
   1   9   5          8.59          3.78         1.76 o                         
   2   9   5         78.43         72.66         2.30 o                         
   0  -8   6          9.73          9.57         4.12 o                         
   1  -8   6         33.88         39.37         3.93 o                         
  -3  -7   6         12.29         11.49         2.01 o                         
  -2  -7   6         14.25          8.69         1.70 o                         
  -1  -7   6        109.82        103.72         3.14 o                         
   0  -7   6         39.28         40.53         3.22 o                         
   1  -7   6          2.46         -2.29         2.39 o                         
   2  -7   6         29.98         32.80         2.98 o                         
   3  -7   6         38.05         39.63         2.34 o                         
   4  -7   6         41.76         42.19         2.39 o                         
  -4  -6   6          0.87          2.98         2.09 o                         
  -3  -6   6         22.52         21.23         2.24 o                         
  -2  -6   6        110.97        112.11         4.20 o                         
  -1  -6   6         96.33         97.06         2.50 o                         
   0  -6   6          0.31         -2.44         1.95 o                         
   1  -6   6         19.25         23.34         2.72 o                         
   2  -6   6         37.89         34.39         2.01 o                         
   3  -6   6          3.06          6.37         1.96 o                         
   4  -6   6         94.78         87.96         3.50 o                         
   5  -6   6          6.15          5.99         2.10 o                         
  -5  -5   6         67.07         64.35         5.74 o                         
  -4  -5   6        225.71        212.37         7.71 o                         
  -3  -5   6         21.28         23.28         1.94 o                         
  -2  -5   6          1.93          6.77         1.86 o                         
  -1  -5   6        123.30        124.46         2.84 o                         
   0  -5   6          4.70          5.24         2.28 o                         
   1  -5   6        163.74        166.66         3.62 o                         
   2  -5   6          0.94         -2.90         1.93 o                         
   3  -5   6         13.06         13.38         2.00 o                         
   4  -5   6         33.00         30.05         2.03 o                         
   5  -5   6         80.36         76.93         4.30 o                         
   6  -5   6          0.59          0.31         1.83 o                         
  -6  -4   6          6.36          7.91         1.63 o                         
  -5  -4   6         34.52         34.05         2.57 o                         
  -4  -4   6        173.42        173.13         8.27 o                         
  -3  -4   6         96.38         95.93         3.40 o                         
  -2  -4   6          0.02          2.04         2.08 o                         
  -1  -4   6        307.19        312.31         6.94 o                         
   0  -4   6        294.92        298.23         6.10 o                         
   1  -4   6         74.41         73.41         2.59 o                         
   2  -4   6        200.37        203.89         3.89 o                         
   3  -4   6         12.48         10.16         2.19 o                         
   4  -4   6         60.46         45.99         4.74 o                         
   5  -4   6         24.30         27.58         3.84 o                         
   6  -4   6         83.79         83.63         3.95 o                         
   7  -4   6         15.99         18.32         1.90 o                         
  -6  -3   6         18.52         25.57         2.88 o                         
  -5  -3   6         19.20         20.30         2.81 o                         
  -4  -3   6         10.23          9.61         2.05 o                         
  -3  -3   6        219.57        232.90         6.94 o                         
  -2  -3   6        594.04        601.39        14.77 o                         
  -1  -3   6        389.42        370.34         7.62 o                         
   0  -3   6        744.46        733.48        10.34 o                         
   1  -3   6        285.44        247.21         4.94 o                         
   2  -3   6        400.90        394.40         9.72 o                         
   3  -3   6        610.49        572.23        14.29 o                         
   4  -3   6         25.96         32.50         2.30 o                         
   5  -3   6         34.47         26.47         2.24 o                         
   6  -3   6        147.97        137.00         5.88 o                         
   7  -3   6          2.47          3.54         1.97 o                         
  -7  -2   6          2.23          0.45         1.58 o                         
  -6  -2   6          0.15         -2.11         1.67 o                         
  -5  -2   6         93.27         92.81         5.04 o                         
  -4  -2   6         11.14          7.82         1.92 o                         
  -3  -2   6         57.39         62.36         4.27 o                         
  -2  -2   6       1004.42       1040.97        24.21 o                         
  -1  -2   6        231.83        223.91         2.46 o                         
   0  -2   6         21.91         34.06         2.45 o                         
   1  -2   6        115.10        143.24         2.61 o                         
   2  -2   6        282.01        229.98         5.74 o                         
   3  -2   6        288.54        273.31         4.81 o                         
   4  -2   6         17.92         22.87         2.43 o                         
   5  -2   6          3.17          1.54         2.77 o                         
   6  -2   6         47.81         46.27         3.02 o                         
   7  -2   6         17.62         20.78         3.18 o                         
   8  -2   6         61.46         72.14         4.53 o                         
  -7  -1   6          9.89          8.98         2.57 o                         
  -6  -1   6         39.60         42.30         1.81 o                         
  -5  -1   6          9.11         10.71         1.83 o                         
  -4  -1   6          0.66         -1.20         2.03 o                         
  -3  -1   6         22.26         18.04         2.39 o                         
  -2  -1   6         29.31         36.34         2.50 o                         
  -1  -1   6         50.49         47.82         2.39 o                         
   0  -1   6       1131.49       1262.10        33.73 o                         
   1  -1   6        103.51        121.82         3.52 o                         
   2  -1   6          0.06          2.14         3.01 o                         
   3  -1   6        155.72        142.10         2.92 o                         
   4  -1   6        109.70        101.67         3.24 o                         
   5  -1   6        135.73        153.92        10.64 o                         
   6  -1   6        440.35        453.62        33.09 o                         
   7  -1   6        143.01        134.41         8.23 o                         
   8  -1   6         53.94         59.86         3.64 o                         
  -7   0   6          1.69          0.18         1.61 o                         
  -6   0   6          5.96          6.81         1.73 o                         
  -5   0   6          0.20         -0.18         2.25 o                         
  -4   0   6         56.52         56.17         3.20 o                         
  -3   0   6         73.93         70.15         2.51 o                         
  -2   0   6         80.77        100.80         3.68 o                         
  -1   0   6        578.67        638.39        15.06 o                         
   0   0   6        450.56        436.84         6.51 o                         
   1   0   6          5.95          3.39         3.38 o                         
   2   0   6        238.11        236.41         6.01 o                         
   3   0   6        282.52        258.43         7.11 o                         
   4   0   6        377.86        364.48         9.93 o                         
   5   0   6        162.25        141.65         5.27 o                         
   6   0   6        211.74        222.83        13.99 o                         
   7   0   6        181.62        178.68        12.19 o                         
   8   0   6          6.62          4.12         2.05 o                         
  -7   1   6          5.43          1.85         2.79 o                         
  -6   1   6        211.81        219.05        10.23 o                         
  -5   1   6        172.20        158.74         9.04 o                         
  -4   1   6        390.11        365.78        12.56 o                         
  -3   1   6        184.97        166.92         4.40 o                         
  -2   1   6          2.00          1.43         2.28 o                         
  -1   1   6         40.37         42.08         2.70 o                         
   0   1   6         32.56         32.58         2.68 o                         
   1   1   6        327.47        349.52         7.60 o                         
   2   1   6          0.00          1.12         3.06 o                         
   3   1   6        104.49        109.36         3.67 o                         
   4   1   6          4.31          1.24         3.00 o                         
   5   1   6          9.16         12.87         2.58 o                         
   6   1   6          0.62         -1.44         2.36 o                         
   7   1   6          7.28          8.26         2.41 o                         
   8   1   6         13.70          6.25         2.28 o                         
  -7   2   6         49.25         52.89         2.31 o                         
  -6   2   6        102.89        107.18         3.38 o                         
  -5   2   6        337.47        313.36        10.71 o                         
  -4   2   6         87.20         84.98         3.24 o                         
  -3   2   6        416.82        395.36        13.32 o                         
  -2   2   6          3.18         13.91         2.02 o                         
  -1   2   6        325.58        319.54         9.16 o                         
   0   2   6        558.04        535.58        12.80 o                         
   1   2   6         39.96         43.09         3.15 o                         
   2   2   6          0.27         15.15         3.21 o                         
   3   2   6          0.23         -1.19         2.56 o                         
   4   2   6          0.17          0.84         2.73 o                         
   5   2   6          0.03          2.85         2.64 o                         
   6   2   6         13.45          9.20         2.35 o                         
   7   2   6          4.85          2.23         2.38 o                         
   8   2   6          9.82          5.76         2.69 o                         
  -7   3   6          7.09          6.98         2.29 o                         
  -6   3   6         31.79         27.87         1.68 o                         
  -5   3   6         33.99         36.87         3.12 o                         
  -4   3   6         87.75         80.09         3.53 o                         
  -3   3   6        131.32        130.42         2.96 o                         
  -2   3   6        519.86        540.43        12.44 o                         
  -1   3   6         11.06         15.47         2.42 o                         
   0   3   6        280.93        277.68         8.19 o                         
   1   3   6          0.55          0.91         2.32 o                         
   2   3   6         27.04         36.78         2.74 o                         
   3   3   6          0.03         -0.36         2.43 o                         
   4   3   6        174.36        178.94         2.84 o                         
   5   3   6          5.03          6.90         2.45 o                         
   6   3   6         33.62         32.70         2.39 o                         
   7   3   6          7.25          4.90         3.11 o                         
   8   3   6         20.97         22.56         2.36 o                         
  -7   4   6          5.20          9.91         3.67 o                         
  -6   4   6         10.77         16.57         2.58 o                         
  -5   4   6         14.59         14.75         1.74 o                         
  -4   4   6         51.98         46.73         2.52 o                         
  -3   4   6        225.19        219.17         6.59 o                         
  -2   4   6        205.53        229.00         6.66 o                         
  -1   4   6         12.20         19.02         1.98 o                         
   0   4   6          2.85          2.71         2.16 o                         
   1   4   6        942.83        928.61        25.29 o                         
   2   4   6        412.74        356.95         9.63 o                         
   3   4   6        272.28        280.28         5.99 o                         
   4   4   6          5.06          5.08         2.54 o                         
   5   4   6          3.91          7.33         2.42 o                         
   6   4   6        104.97        110.56        12.37 o                         
   7   4   6          0.18         -1.64         2.16 o                         
  -6   5   6         52.17         46.12         3.42 o                         
  -5   5   6         75.21         77.13         2.89 o                         
  -4   5   6         44.47         41.16         2.13 o                         
  -3   5   6          3.59          2.98         2.18 o                         
  -2   5   6          2.42          1.22         1.97 o                         
  -1   5   6         82.98         92.36         2.91 o                         
   0   5   6         44.39         39.87         3.36 o                         
   1   5   6       1344.75       1328.86        39.25 o                         
   2   5   6       1191.56       1113.09        20.63 o                         
   3   5   6        430.97        436.94         9.64 o                         
   4   5   6        303.99        313.24         8.48 o                         
   5   5   6         42.53         46.37         2.30 o                         
   6   5   6        202.02        226.68        12.35 o                         
   7   5   6         84.87         84.20         8.60 o                         
  -5   6   6         53.35         51.81         2.35 o                         
  -4   6   6         34.14         35.15         3.10 o                         
  -3   6   6          4.94          3.25         1.90 o                         
  -2   6   6         45.30         41.98         1.96 o                         
  -1   6   6         14.56         18.42         2.34 o                         
   0   6   6        115.55        122.10         3.89 o                         
   1   6   6         37.04         34.40         2.04 o                         
   2   6   6        112.56        102.42         2.24 o                         
   3   6   6          5.86          5.22         1.86 o                         
   4   6   6         97.52         99.35         5.06 o                         
   5   6   6         43.88         47.08         4.08 o                         
   6   6   6          3.12          1.76         2.80 o                         
  -5   7   6         29.36         37.16         2.04 o                         
  -4   7   6          6.17          4.20         1.70 o                         
  -3   7   6         13.23         18.93         2.15 o                         
  -2   7   6          3.91          5.06         1.94 o                         
  -1   7   6         28.26         26.06         2.87 o                         
   0   7   6          2.25          8.66         3.08 o                         
   1   7   6         45.15         47.99         1.88 o                         
   2   7   6         84.68         90.40         3.77 o                         
   3   7   6          2.73          1.89         1.97 o                         
   4   7   6          4.37         -0.15         4.56 o                         
   5   7   6         65.18         74.67         4.42 o                         
  -3   8   6          0.42         -1.33         3.09 o                         
  -2   8   6          6.42          2.86         2.35 o                         
  -1   8   6          1.19          1.47         1.81 o                         
   0   8   6         94.51         84.09         3.16 o                         
   1   8   6          6.84          8.88         2.58 o                         
   2   8   6          2.45          2.82         2.70 o                         
   3   8   6          5.07          7.24         3.28 o                         
   4   8   6          2.05          3.45         1.86 o                         
  -1   9   6          1.66          4.00         3.77 o                         
   0   9   6         33.88         31.35         1.72 o                         
   1   9   6         17.08         17.00         1.99 o                         
  -2  -7   7         24.01         27.82         3.60 o                         
  -1  -7   7         68.59         64.52         1.81 o                         
   0  -7   7          0.62          1.72         1.79 o                         
   1  -7   7          7.54          6.94         2.00 o                         
   2  -7   7         18.11         15.79         3.37 o                         
   3  -7   7          0.75          2.13         1.63 o                         
   4  -7   7         23.90         28.03         1.54 o                         
  -4  -6   7          1.06          3.03         2.83 o                         
  -3  -6   7          0.43          4.51         2.55 o                         
  -2  -6   7        114.09        119.46         4.68 o                         
  -1  -6   7        280.93        278.54         8.49 o                         
   0  -6   7          1.21          7.76         3.50 o                         
   1  -6   7         29.87         29.05         2.24 o                         
   2  -6   7         27.40         28.24         1.93 o                         
   3  -6   7         64.56         60.27         2.91 o                         
   4  -6   7         46.23         49.49         4.28 o                         
   5  -6   7         73.01         77.69         7.41 o                         
  -5  -5   7          0.39          0.79         2.52 o                         
  -4  -5   7        184.07        181.25         9.47 o                         
  -3  -5   7         34.42         34.69         2.75 o                         
  -2  -5   7         74.53         85.12         4.95 o                         
  -1  -5   7        417.79        423.91         6.45 o                         
   0  -5   7        409.34        409.24         6.32 o                         
   1  -5   7        427.94        439.14         8.46 o                         
   2  -5   7        101.50        102.08         2.73 o                         
   3  -5   7         84.00         83.50         4.35 o                         
   4  -5   7        115.28        111.21         5.42 o                         
   5  -5   7         57.63         67.21         4.30 o                         
   6  -5   7          0.01         -1.17         1.88 o                         
  -5  -4   7         15.09         14.83         2.09 o                         
  -4  -4   7          7.15          6.81         2.11 o                         
  -3  -4   7         48.48         45.62         1.82 o                         
  -2  -4   7         77.49         85.94         2.08 o                         
  -1  -4   7        151.69        176.44         4.38 o                         
   0  -4   7        461.18        474.75         6.69 o                         
   1  -4   7        478.12        459.25         9.73 o                         
   2  -4   7        300.58        300.33         6.85 o                         
   3  -4   7         12.80          8.53         2.48 o                         
   4  -4   7          5.65          7.25         2.27 o                         
   5  -4   7        341.17        337.04        15.63 o                         
   6  -4   7         85.71        105.78         8.18 o                         
   7  -4   7         12.45          8.72         2.47 o                         
  -6  -3   7         29.47         35.32         3.63 o                         
  -5  -3   7        138.58        140.03         4.22 o                         
  -4  -3   7         30.23         30.44         1.90 o                         
  -3  -3   7         41.67         45.90         2.57 o                         
  -2  -3   7        117.65        124.43         4.15 o                         
  -1  -3   7         75.85         72.06         2.28 o                         
   0  -3   7         20.80         24.92         2.52 o                         
   1  -3   7        409.96        402.83         6.58 o                         
   2  -3   7         64.05         57.84         2.36 o                         
   3  -3   7          5.81          7.82         2.66 o                         
   4  -3   7         20.01         13.81         2.30 o                         
   5  -3   7        108.82        113.47         7.98 o                         
   6  -3   7        175.02        172.07        10.50 o                         
   7  -3   7         12.23         14.26         4.73 o                         
  -6  -2   7          6.48          4.16         2.26 o                         
  -5  -2   7          0.10          0.57         2.42 o                         
  -4  -2   7         18.01         14.23         1.79 o                         
  -3  -2   7          6.80          6.98         2.14 o                         
  -2  -2   7          3.56          8.39         2.28 o                         
  -1  -2   7        128.99        155.17         3.23 o                         
   0  -2   7        156.22        171.84         4.30 o                         
   1  -2   7        391.79        399.14         5.82 o                         
   2  -2   7          5.32          3.94         2.65 o                         
   3  -2   7          7.74          6.12         2.55 o                         
   4  -2   7         67.64         63.50         3.63 o                         
   5  -2   7          0.25          5.70         3.04 o                         
   6  -2   7        106.89        109.59         8.37 o                         
   7  -2   7         76.01         75.54         5.66 o                         
   8  -2   7        116.54        124.12         7.44 o                         
  -7  -1   7          3.76          2.28         1.69 o                         
  -6  -1   7         35.17         36.45         1.68 o                         
  -5  -1   7         22.47         24.93         2.31 o                         
  -4  -1   7         10.45          5.84         1.95 o                         
  -3  -1   7          5.71          3.09         2.07 o                         
  -2  -1   7         44.10         50.87         3.49 o                         
  -1  -1   7        535.89        574.44        14.25 o                         
   0  -1   7        133.86        132.64         2.91 o                         
   1  -1   7       1720.18       1807.14        47.28 o                         
   2  -1   7        294.32        291.33         6.21 o                         
   3  -1   7        280.83        259.00         5.49 o                         
   4  -1   7          0.04          1.89         2.82 o                         
   5  -1   7         74.38         70.55         4.53 o                         
   6  -1   7          2.47          0.78         2.20 o                         
   7  -1   7        133.39        119.12         6.93 o                         
   8  -1   7         79.96         87.02         3.73 o                         
  -7   0   7         27.75         31.61         1.82 o                         
  -6   0   7        124.48        111.86         4.89 o                         
  -5   0   7        162.21        157.54         6.34 o                         
  -4   0   7        154.02        148.09         6.85 o                         
  -3   0   7        219.14        227.16         6.52 o                         
  -2   0   7        125.34        127.48         2.30 o                         
  -1   0   7       1582.33       1732.63        39.85 o                         
   0   0   7        315.12        335.08         5.63 o                         
   1   0   7         16.10         21.91         2.92 o                         
   2   0   7         52.50         60.00         2.91 o                         
   3   0   7         64.56         75.19         3.13 o                         
   4   0   7         25.50         27.16         3.35 o                         
   5   0   7         10.29          7.24         2.76 o                         
   6   0   7         24.05         25.11         2.28 o                         
   7   0   7          4.26          2.66         2.14 o                         
   8   0   7          0.05         -2.97         1.98 o                         
  -7   1   7          3.24          2.06         3.31 o                         
  -6   1   7          0.11          3.80         1.79 o                         
  -5   1   7        386.09        332.87        13.88 o                         
  -4   1   7        347.70        334.62         9.18 o                         
  -3   1   7        286.02        267.00         6.51 o                         
  -2   1   7         98.17         84.54         3.04 o                         
  -1   1   7          4.31          9.45         2.38 o                         
   0   1   7       1030.64       1080.84        22.10 o                         
   1   1   7       1152.11       1288.89        29.17 o                         
   2   1   7          1.22          4.96         2.82 o                         
   3   1   7          9.27          3.92         2.95 o                         
   4   1   7         21.98         18.29         2.97 o                         
   5   1   7         60.86         58.42         4.76 o                         
   6   1   7          1.53         -0.23         2.30 o                         
   7   1   7          1.05          0.00         2.20 o                         
   8   1   7         19.76         17.10         2.15 o                         
  -7   2   7          1.31          0.58         1.69 o                         
  -6   2   7          0.60          2.95         2.97 o                         
  -5   2   7          0.58          5.22         1.81 o                         
  -4   2   7         83.10         74.15         2.19 o                         
  -3   2   7        100.55        101.40         2.44 o                         
  -2   2   7         19.30         32.49         1.99 o                         
  -1   2   7        140.38        144.72         4.64 o                         
   0   2   7        310.83        337.55         9.85 o                         
   1   2   7        867.01        843.09        26.87 o                         
   2   2   7         41.55         33.16         2.94 o                         
   3   2   7        761.30        723.14        21.09 o                         
   4   2   7        177.76        162.52         4.35 o                         
   5   2   7        173.94        176.24         8.41 o                         
   6   2   7         22.53         17.35         3.02 o                         
   7   2   7         14.37          6.39         2.75 o                         
   8   2   7          8.69          7.72         5.39 o                         
  -7   3   7         73.07         83.99         3.01 o                         
  -6   3   7          0.01          1.13         2.54 o                         
  -5   3   7         41.53         38.69         1.92 o                         
  -4   3   7         90.03         92.41         3.47 o                         
  -3   3   7         86.38         91.02         3.22 o                         
  -2   3   7         12.09         22.46         2.29 o                         
  -1   3   7        201.38        231.43         5.75 o                         
   0   3   7        613.41        661.69        18.38 o                         
   1   3   7        321.29        337.05        10.24 o                         
   2   3   7        132.76        122.15         2.90 o                         
   3   3   7        243.17        223.53         6.16 o                         
   4   3   7        470.41        444.90        10.46 o                         
   5   3   7        178.70        172.30         6.82 o                         
   6   3   7         82.79         77.89         5.31 o                         
   7   3   7          1.72         -2.97         4.11 o                         
   8   3   7          0.07          4.02         3.26 o                         
  -6   4   7         37.52         47.87         1.98 o                         
  -5   4   7          3.04          7.82         2.93 o                         
  -4   4   7        498.00        478.00        20.70 o                         
  -3   4   7        375.68        381.21        12.75 o                         
  -2   4   7        236.70        244.64         3.49 o                         
  -1   4   7          0.64          7.82         2.03 o                         
   0   4   7         25.80         22.98         2.28 o                         
   1   4   7          7.42         10.42         2.31 o                         
   2   4   7          1.25          0.08         2.62 o                         
   3   4   7         91.00         89.72         2.40 o                         
   4   4   7        207.38        210.62         7.96 o                         
   5   4   7        116.03        123.25         2.80 o                         
   6   4   7        117.71        120.95        12.21 o                         
   7   4   7         21.90         23.92         2.22 o                         
  -6   5   7         50.35         49.60         2.69 o                         
  -5   5   7         46.66         47.15         3.22 o                         
  -4   5   7         25.23         27.55         2.57 o                         
  -3   5   7        237.62        230.76         7.58 o                         
  -2   5   7         46.21         49.93         2.83 o                         
  -1   5   7        176.37        177.35         5.82 o                         
   0   5   7          4.05         -0.32         2.13 o                         
   1   5   7          1.03         10.33         2.11 o                         
   2   5   7         93.99         91.81         3.69 o                         
   3   5   7         37.50         40.64         2.19 o                         
   4   5   7         26.17         31.74         2.61 o                         
   5   5   7         27.37         33.85         3.67 o                         
   6   5   7         42.46         52.29         5.03 o                         
   7   5   7        118.90        123.45         7.86 o                         
  -5   6   7         48.57         46.31         3.46 o                         
  -4   6   7          5.26          8.57         2.09 o                         
  -3   6   7          2.79          2.51         2.00 o                         
  -2   6   7         47.86         41.89         2.64 o                         
  -1   6   7         51.82         49.62         2.49 o                         
   0   6   7         20.45         16.00         1.99 o                         
   1   6   7         71.41         76.01         2.95 o                         
   2   6   7          0.31         -0.83         2.07 o                         
   3   6   7         32.75         34.43         2.44 o                         
   4   6   7         67.30         70.67         2.63 o                         
   5   6   7          0.47          8.52         5.60 o                         
   6   6   7          4.35          6.95         2.07 o                         
  -4   7   7         10.21         18.51         2.66 o                         
  -3   7   7          7.33         12.90         2.33 o                         
  -2   7   7        101.11         96.15         2.37 o                         
  -1   7   7         95.65         88.04         2.80 o                         
   0   7   7        126.65        124.73         2.35 o                         
   1   7   7         34.81         30.75         1.82 o                         
   2   7   7        102.66        101.78         2.77 o                         
   3   7   7        314.74        322.54         7.46 o                         
   4   7   7         78.88         83.51         3.99 o                         
   5   7   7          8.99          5.58         3.47 o                         
  -3   8   7          0.63         -0.04         2.51 o                         
  -2   8   7        117.87        109.33         4.20 o                         
  -1   8   7         29.26         27.44         2.34 o                         
   0   8   7         53.55         53.53         2.58 o                         
   1   8   7        111.29        112.72         4.44 o                         
   2   8   7         28.56         27.62         1.72 o                         
   3   8   7         62.30         58.02         1.64 o                         
   4   8   7          5.16          7.83         2.61 o                         
  -1   9   7         47.10         47.71         3.34 o                         
   0   9   7          4.09         -3.51         2.34 o                         
   1   9   7         41.44         43.47         1.82 o                         
  -2  -7   8         20.57         19.76         3.31 o                         
  -1  -7   8          0.45         -2.86         2.09 o                         
   0  -7   8          6.60          6.05         1.73 o                         
   1  -7   8         28.11         25.97         1.66 o                         
   2  -7   8         26.37         28.60         2.61 o                         
   3  -7   8         95.91         89.53         2.62 o                         
  -3  -6   8         93.46         87.24         5.16 o                         
  -2  -6   8          6.18          2.78         3.59 o                         
  -1  -6   8        103.56        106.79         3.67 o                         
   0  -6   8         20.28         22.60         1.80 o                         
   1  -6   8        175.14        183.74         8.36 o                         
   2  -6   8          2.40          3.46         2.08 o                         
   3  -6   8        146.94        144.90         3.98 o                         
   4  -6   8        107.41         95.08         2.59 o                         
   5  -6   8          1.59          1.98         1.93 o                         
  -4  -5   8         25.10         23.92         2.08 o                         
  -3  -5   8          0.30          1.23         1.78 o                         
  -2  -5   8          0.17          2.64         2.03 o                         
  -1  -5   8          2.85         -0.16         2.08 o                         
   0  -5   8        129.28        137.29         2.14 o                         
   1  -5   8          1.74         -1.03         3.49 o                         
   2  -5   8         71.89         76.34         1.99 o                         
   3  -5   8          0.03          2.14         1.79 o                         
   4  -5   8        117.09        119.14         8.08 o                         
   5  -5   8        104.29         95.90         3.83 o                         
   6  -5   8          8.44         14.95         2.26 o                         
  -5  -4   8         80.65         85.06         5.98 o                         
  -4  -4   8        122.55        129.99         9.03 o                         
  -3  -4   8          0.22         -0.67         1.73 o                         
  -2  -4   8          5.15          9.47         2.01 o                         
  -1  -4   8         28.13         37.40         3.44 o                         
   0  -4   8        359.40        387.62        12.91 o                         
   1  -4   8         12.66         16.37         2.12 o                         
   2  -4   8          0.79          3.76         3.19 o                         
   3  -4   8          0.06         -1.94         1.88 o                         
   4  -4   8         16.49         24.61         2.06 o                         
   5  -4   8         31.09         40.48         3.61 o                         
   6  -4   8        125.34        126.27         6.49 o                         
   7  -4   8         18.68         23.51         3.45 o                         
  -6  -3   8          1.01         -0.67         2.70 o                         
  -5  -3   8        101.08         97.15         3.59 o                         
  -4  -3   8         34.44         34.25         2.13 o                         
  -3  -3   8        369.61        376.26        17.12 o                         
  -2  -3   8        114.95        113.97         4.57 o                         
  -1  -3   8        192.24        199.90         4.44 o                         
   0  -3   8        472.43        494.15        12.94 o                         
   1  -3   8        281.87        306.86         5.01 o                         
   2  -3   8        202.94        218.85         5.67 o                         
   3  -3   8        119.47        117.93         3.64 o                         
   4  -3   8        174.69        171.45        10.42 o                         
   5  -3   8          2.01          1.97         2.37 o                         
   6  -3   8         13.40         17.95         2.13 o                         
   7  -3   8         13.60         12.19         2.01 o                         
  -6  -2   8         21.64         23.42         1.83 o                         
  -5  -2   8        167.00        162.12         5.10 o                         
  -4  -2   8          2.49          5.28         1.88 o                         
  -3  -2   8         13.46         18.79         2.48 o                         
  -2  -2   8        512.38        510.71        16.18 o                         
  -1  -2   8         98.07         90.14         2.27 o                         
   0  -2   8        341.27        373.60        11.86 o                         
   1  -2   8        312.47        321.65         4.75 o                         
   2  -2   8        528.44        525.48        15.35 o                         
   3  -2   8        710.74        725.19        20.16 o                         
   4  -2   8        194.92        195.33         6.12 o                         
   5  -2   8          5.90          2.11         2.30 o                         
   6  -2   8         11.41          8.25         2.29 o                         
   7  -2   8         12.09         16.97         2.17 o                         
  -6  -1   8          0.92         -0.65         1.90 o                         
  -5  -1   8         60.14         61.66         2.30 o                         
  -4  -1   8        136.39        135.22         5.37 o                         
  -3  -1   8          0.82         -3.02         2.01 o                         
  -2  -1   8        302.17        301.23         7.12 o                         
  -1  -1   8        493.78        522.86         9.53 o                         
   0  -1   8        149.83        181.71         4.91 o                         
   1  -1   8        132.23        159.90         4.01 o                         
   2  -1   8        466.35        451.54         9.85 o                         
   3  -1   8         74.11         63.51         2.86 o                         
   4  -1   8          2.64          3.60         2.87 o                         
   5  -1   8         92.85         77.32         4.79 o                         
   6  -1   8         25.37         22.20         2.28 o                         
   7  -1   8         31.82         27.21         4.94 o                         
   8  -1   8          2.39          0.15         2.81 o                         
  -7   0   8         26.71         35.58         3.17 o                         
  -6   0   8          7.20          4.15         1.57 o                         
  -5   0   8         87.73         79.27         4.09 o                         
  -4   0   8        111.36        112.74         4.33 o                         
  -3   0   8        109.32        111.14         3.07 o                         
  -2   0   8        171.16        184.78         5.63 o                         
  -1   0   8        568.69        609.48        15.17 o                         
   0   0   8       1557.21       1755.85        11.84 o                         
   1   0   8        150.64        205.10         3.12 o                         
   2   0   8         16.18         18.04         3.04 o                         
   3   0   8          0.03          2.97         2.74 o                         
   4   0   8         24.62         34.75         3.13 o                         
   5   0   8        119.54        100.14         6.67 o                         
   6   0   8          2.67          3.95         2.32 o                         
   7   0   8         61.85         62.11         3.70 o                         
   8   0   8         10.11          6.80         2.04 o                         
  -7   1   8          0.07         -1.61         2.45 o                         
  -6   1   8          0.37         -2.52         1.68 o                         
  -5   1   8          3.07          1.89         1.78 o                         
  -4   1   8        119.71        103.08         4.15 o                         
  -3   1   8        104.09        103.60         4.00 o                         
  -2   1   8         48.99         43.40         2.70 o                         
  -1   1   8          2.18          1.72         2.13 o                         
   0   1   8        136.63        141.99         4.24 o                         
   1   1   8        580.67        640.74        16.42 o                         
   2   1   8          0.75          1.84         2.81 o                         
   3   1   8         23.48         23.10         2.85 o                         
   4   1   8        480.67        444.50        10.71 o                         
   5   1   8        341.83        325.16        19.00 o                         
   6   1   8        497.88        481.25        30.65 o                         
   7   1   8          5.22          2.11         5.30 o                         
   8   1   8         87.05         79.32         4.00 o                         
  -7   2   8         32.07         27.55         2.42 o                         
  -6   2   8          3.30          2.04         3.38 o                         
  -5   2   8        411.02        366.73        11.59 o                         
  -4   2   8        449.11        445.92         9.33 o                         
  -3   2   8        170.92        154.59         3.63 o                         
  -2   2   8        239.91        279.83         9.17 o                         
  -1   2   8        623.49        667.49        27.25 o                         
   0   2   8        410.91        458.15        15.40 o                         
   1   2   8        122.03        131.67         4.07 o                         
   2   2   8        329.90        342.75        11.94 o                         
   3   2   8        440.06        427.08        11.17 o                         
   4   2   8        177.18        169.89         4.84 o                         
   5   2   8        219.24        215.49         9.09 o                         
   6   2   8         85.03         73.46         9.45 o                         
   7   2   8         49.74         37.15         4.28 o                         
   8   2   8         13.47         13.79         4.15 o                         
  -6   3   8        140.38        146.83         6.27 o                         
  -5   3   8          5.27          3.99         1.85 o                         
  -4   3   8        801.87        731.90        24.79 o                         
  -3   3   8        409.27        432.49         9.02 o                         
  -2   3   8        138.28        135.14         4.50 o                         
  -1   3   8        485.28        493.60        10.51 o                         
   0   3   8         24.34         26.12         2.09 o                         
   1   3   8        630.70        669.98        26.57 o                         
   2   3   8         35.91         41.46         2.37 o                         
   3   3   8         64.94         71.15         2.69 o                         
   4   3   8         13.28         13.60         2.99 o                         
   5   3   8          0.01          1.35         2.69 o                         
   6   3   8          0.52          0.18         2.56 o                         
   7   3   8         12.97         17.49         6.33 o                         
  -6   4   8         14.22         15.12         2.19 o                         
  -5   4   8          1.98          0.69         1.61 o                         
  -4   4   8          2.04          5.06         1.78 o                         
  -3   4   8        429.89        406.72        13.26 o                         
  -2   4   8        121.54        128.93         4.18 o                         
  -1   4   8          4.54          4.85         2.01 o                         
   0   4   8        107.98        101.19         4.64 o                         
   1   4   8        126.40        117.42         4.14 o                         
   2   4   8        928.24        892.10        22.32 o                         
   3   4   8          0.46          1.30         2.49 o                         
   4   4   8          0.31         -0.45         2.37 o                         
   5   4   8          0.51          4.16         2.67 o                         
   6   4   8          1.63          1.31         4.69 o                         
   7   4   8          0.25          0.96         3.48 o                         
  -6   5   8          7.85          8.44         1.56 o                         
  -5   5   8         22.70         19.26         2.36 o                         
  -4   5   8          2.37          6.12         1.66 o                         
  -3   5   8        156.16        158.44         5.00 o                         
  -2   5   8         38.42         38.53         1.89 o                         
  -1   5   8          1.21          3.33         2.11 o                         
   0   5   8         35.19         33.79         2.15 o                         
   1   5   8        114.03        112.85         3.48 o                         
   2   5   8        375.64        360.29         9.79 o                         
   3   5   8        169.84        163.79         4.03 o                         
   4   5   8         14.16         13.96         2.01 o                         
   5   5   8         39.04         54.41         3.01 o                         
   6   5   8         46.35         45.53         3.64 o                         
   7   5   8         15.70         17.15         2.13 o                         
  -5   6   8          1.33          6.69         1.56 o                         
  -4   6   8         69.41         62.09         3.21 o                         
  -3   6   8          7.97         10.91         2.99 o                         
  -2   6   8          5.19          6.43         1.82 o                         
  -1   6   8         58.85         57.38         3.09 o                         
   0   6   8         29.06         30.84         2.39 o                         
   1   6   8         56.78         53.01         3.25 o                         
   2   6   8         21.34         22.73         2.75 o                         
   3   6   8         99.55         93.62         3.60 o                         
   4   6   8         44.73         42.64         2.86 o                         
   5   6   8         46.64         53.87         3.10 o                         
   6   6   8         86.61         89.13         7.70 o                         
  -4   7   8          3.46          3.64         2.23 o                         
  -3   7   8          0.07         -3.79         3.09 o                         
  -2   7   8          1.73          4.87         2.31 o                         
  -1   7   8         21.04         23.08         2.88 o                         
   0   7   8         15.68         20.71         2.91 o                         
   1   7   8        113.01        116.18         2.70 o                         
   2   7   8          2.51          3.60         1.99 o                         
   3   7   8        102.06        106.32         2.97 o                         
   4   7   8        102.92         96.42         3.14 o                         
   5   7   8         17.71         18.73         2.91 o                         
  -3   8   8          0.13         -2.48         1.65 o                         
  -2   8   8         78.06         71.14         3.86 o                         
  -1   8   8         68.19         65.81         2.48 o                         
   0   8   8         20.84         21.53         1.63 o                         
   1   8   8         10.77          9.84         2.71 o                         
   2   8   8         49.06         40.40         2.69 o                         
   3   8   8         21.70         28.28         2.31 o                         
   4   8   8         75.11         88.19         3.29 o                         
  -1   9   8          0.01         -0.11         4.61 o                         
   0   9   8         26.15         25.64         2.44 o                         
   1   9   8          9.70         10.00         1.84 o                         
  -1  -7   9         10.81          9.52         3.99 o                         
   0  -7   9         48.93         39.51         3.92 o                         
   1  -7   9          2.55          4.21         2.29 o                         
   2  -7   9          0.00          1.25         1.61 o                         
  -3  -6   9         13.08         19.20         2.05 o                         
  -2  -6   9         52.59         52.83         2.02 o                         
  -1  -6   9          8.58          4.20         2.04 o                         
   0  -6   9          0.60          5.59         2.23 o                         
   1  -6   9         10.06          6.65         1.91 o                         
   2  -6   9         75.35         74.51         3.50 o                         
   3  -6   9          3.69          3.41         2.97 o                         
   4  -6   9         30.15         29.46         2.37 o                         
  -4  -5   9          3.51          7.52         4.29 o                         
  -3  -5   9         36.02         38.06         2.46 o                         
  -2  -5   9         23.01         21.99         2.12 o                         
  -1  -5   9         32.28         38.17         2.90 o                         
   0  -5   9          4.32          3.75         2.19 o                         
   1  -5   9         78.59         89.17         3.50 o                         
   2  -5   9         84.80         88.12         1.95 o                         
   3  -5   9         70.67         66.10         2.49 o                         
   4  -5   9         13.32          9.08         1.93 o                         
   5  -5   9         21.46         20.89         1.85 o                         
   6  -5   9          4.30          6.99         2.71 o                         
  -5  -4   9          4.54          0.52         1.64 o                         
  -4  -4   9         15.68         13.46         3.37 o                         
  -3  -4   9         71.99         81.54         3.34 o                         
  -2  -4   9          0.41          2.16         2.57 o                         
  -1  -4   9         37.11         38.88         2.14 o                         
   0  -4   9        535.74        538.10        13.56 o                         
   1  -4   9        165.97        154.17         4.85 o                         
   2  -4   9        700.72        706.23        17.63 o                         
   3  -4   9         47.81         49.31         2.03 o                         
   4  -4   9        161.28        157.66         8.33 o                         
   5  -4   9         60.12         62.30         3.53 o                         
   6  -4   9         50.64         46.04         2.34 o                         
  -5  -3   9          3.65          2.73         2.02 o                         
  -4  -3   9         42.60         40.37         3.11 o                         
  -3  -3   9         13.87         12.11         3.95 o                         
  -2  -3   9          1.73          1.53         1.90 o                         
  -1  -3   9          0.86          3.50         2.08 o                         
   0  -3   9         62.34         52.82         3.18 o                         
   1  -3   9        860.94        880.30        12.11 o                         
   2  -3   9          9.88          7.58         2.18 o                         
   3  -3   9         59.01         60.84         2.90 o                         
   4  -3   9          0.21          5.33         2.24 o                         
   5  -3   9         72.59         69.83         2.76 o                         
   6  -3   9        163.14        176.29        14.41 o                         
   7  -3   9          2.00          7.49         3.00 o                         
  -6  -2   9          1.85          5.44         2.11 o                         
  -5  -2   9          8.16         10.75         1.54 o                         
  -4  -2   9         13.55         16.39         1.64 o                         
  -3  -2   9        105.52        121.90         7.06 o                         
  -2  -2   9          4.18          5.77         1.98 o                         
  -1  -2   9          2.48          6.92         2.14 o                         
   0  -2   9         11.61         14.35         2.44 o                         
   1  -2   9         47.99         38.95         2.42 o                         
   2  -2   9         34.79         39.29         2.65 o                         
   3  -2   9          0.02          4.28         2.52 o                         
   4  -2   9         41.58         49.29         4.31 o                         
   5  -2   9         41.17         40.21         3.42 o                         
   6  -2   9         15.87         25.11         2.35 o                         
   7  -2   9         64.15         59.22         4.47 o                         
  -6  -1   9         52.03         52.14         4.94 o                         
  -5  -1   9         14.56         16.70         2.97 o                         
  -4  -1   9        173.34        165.44         2.41 o                         
  -3  -1   9         13.48         19.65         2.28 o                         
  -2  -1   9         78.12         77.14         3.03 o                         
  -1  -1   9        201.73        207.83         6.21 o                         
   0  -1   9          8.80         10.41         2.43 o                         
   1  -1   9        124.21        150.76         3.23 o                         
   2  -1   9        248.23        220.40         5.66 o                         
   3  -1   9         12.97         12.32         2.66 o                         
   4  -1   9         28.96         29.87         2.95 o                         
   5  -1   9          3.04          2.02         2.60 o                         
   6  -1   9         24.43         19.57         2.42 o                         
   7  -1   9         59.71         58.69         2.65 o                         
   8  -1   9         42.28         45.22         4.00 o                         
  -6   0   9         72.72         74.30         2.46 o                         
  -5   0   9        247.20        250.48         7.10 o                         
  -4   0   9          1.41          0.22         1.81 o                         
  -3   0   9          1.56          0.08         2.08 o                         
  -2   0   9         22.35         19.74         2.14 o                         
  -1   0   9         28.87         30.91         2.43 o                         
   0   0   9        191.10        207.47         4.96 o                         
   1   0   9         59.62         61.72         2.60 o                         
   2   0   9          0.49         -2.09         2.99 o                         
   3   0   9         20.21         16.00         2.82 o                         
   4   0   9          8.88          9.36         3.09 o                         
   5   0   9          9.82          5.31         3.00 o                         
   6   0   9         16.71         17.37         2.74 o                         
   7   0   9         22.67         27.69         2.35 o                         
   8   0   9         77.60         74.40         3.90 o                         
  -6   1   9          0.11         -3.31         3.28 o                         
  -5   1   9        106.37         98.48         2.99 o                         
  -4   1   9         61.86         59.14         2.93 o                         
  -3   1   9          0.01         -3.03         2.02 o                         
  -2   1   9         76.74         77.42         2.75 o                         
  -1   1   9        847.69        899.13        26.65 o                         
   0   1   9        846.13        921.84        19.52 o                         
   1   1   9         85.44         74.12         3.16 o                         
   2   1   9          1.68          7.37         2.82 o                         
   3   1   9         37.57         41.43         2.59 o                         
   4   1   9          2.73          3.65         3.36 o                         
   5   1   9        124.37        126.73         8.37 o                         
   6   1   9        227.56        234.44        11.77 o                         
   7   1   9        110.01         99.93         6.71 o                         
   8   1   9         36.77         36.89         2.47 o                         
  -6   2   9          9.60         13.43         1.71 o                         
  -5   2   9          7.39          5.24         1.85 o                         
  -4   2   9        618.67        562.91        22.04 o                         
  -3   2   9        384.22        379.93        15.80 o                         
  -2   2   9        374.55        377.85         8.74 o                         
  -1   2   9        902.28        961.83        32.98 o                         
   0   2   9        213.39        234.71         5.80 o                         
   1   2   9        893.54        903.88        34.37 o                         
   2   2   9         10.77         17.51         2.47 o                         
   3   2   9          6.64         10.10         2.93 o                         
   4   2   9          6.85          3.61         2.72 o                         
   5   2   9         33.87         30.87         2.95 o                         
   6   2   9         10.49          8.82         2.86 o                         
   7   2   9         48.82         34.73         2.78 o                         
   8   2   9          0.59         -3.50         3.23 o                         
  -6   3   9         20.74         21.07         4.00 o                         
  -5   3   9          1.16         -3.57         2.38 o                         
  -4   3   9         80.22         78.97         3.07 o                         
  -3   3   9        245.72        236.95         6.50 o                         
  -2   3   9        190.13        195.20         3.47 o                         
  -1   3   9        103.95        114.21         3.15 o                         
   0   3   9        275.84        306.74         9.17 o                         
   1   3   9         27.38         31.55         2.77 o                         
   2   3   9        851.04        863.79        33.02 o                         
   3   3   9        175.64        169.68         4.92 o                         
   4   3   9        233.23        248.85         7.90 o                         
   5   3   9        462.38        465.81        25.51 o                         
   6   3   9         43.86         35.37         4.38 o                         
   7   3   9        129.13        114.05         9.23 o                         
  -6   4   9          0.14          8.73         2.53 o                         
  -5   4   9          2.98          6.34         3.38 o                         
  -4   4   9        338.14        315.24         9.70 o                         
  -3   4   9         81.33         91.64         2.65 o                         
  -2   4   9         44.13         45.39         2.45 o                         
  -1   4   9         40.41         45.61         1.97 o                         
   0   4   9         38.30         45.52         2.22 o                         
   1   4   9         63.57         72.85         3.22 o                         
   2   4   9        235.21        222.05         9.52 o                         
   3   4   9        296.76        280.46         8.25 o                         
   4   4   9        229.16        254.89         9.61 o                         
   5   4   9        287.26        324.55        12.47 o                         
   6   4   9        114.31         99.25        14.11 o                         
   7   4   9         18.14         14.27         5.88 o                         
  -6   5   9          4.08          8.66         4.23 o                         
  -5   5   9         59.78         59.47         2.98 o                         
  -4   5   9          7.93         12.69         2.78 o                         
  -3   5   9        317.72        301.08        13.32 o                         
  -2   5   9         77.33         78.60         1.92 o                         
  -1   5   9         10.44         10.46         3.27 o                         
   0   5   9         17.62         15.72         2.38 o                         
   1   5   9          0.90         -1.44         2.34 o                         
   2   5   9        148.77        146.66         4.02 o                         
   3   5   9         42.47         38.76         2.85 o                         
   4   5   9          0.51          1.49         2.08 o                         
   5   5   9         19.50         27.73         4.92 o                         
   6   5   9         43.06         53.78         3.94 o                         
   7   5   9          0.08          2.40         2.33 o                         
  -5   6   9          8.40          4.20         1.54 o                         
  -4   6   9          2.92         -2.61         1.74 o                         
  -3   6   9         29.48         32.22         1.69 o                         
  -2   6   9         87.63         82.58         4.61 o                         
  -1   6   9        123.93        119.31         3.53 o                         
   0   6   9          3.68          6.39         2.31 o                         
   1   6   9         63.47         62.21         4.12 o                         
   2   6   9         49.86         51.00         1.99 o                         
   3   6   9         12.37         15.04         3.04 o                         
   4   6   9          1.04          1.18         1.99 o                         
   5   6   9          4.94          2.72         2.85 o                         
   6   6   9         79.17         96.23         6.71 o                         
  -4   7   9         22.08         25.77         3.38 o                         
  -3   7   9          1.66          0.61         2.00 o                         
  -2   7   9         33.04         35.53         2.72 o                         
  -1   7   9        147.53        149.53         4.68 o                         
   0   7   9          0.03         -1.64         1.87 o                         
   1   7   9        121.09        132.96         5.60 o                         
   2   7   9         92.69         88.99         3.65 o                         
   3   7   9          0.12         -2.30         1.77 o                         
   4   7   9          2.83          1.84         2.19 o                         
   5   7   9         18.76         17.36         2.08 o                         
  -3   8   9        127.42        120.35         4.07 o                         
  -2   8   9         14.59         15.93         1.87 o                         
  -1   8   9         28.04         26.99         2.92 o                         
   0   8   9         18.28         28.09         3.69 o                         
   1   8   9          1.15         -0.12         2.94 o                         
   2   8   9         24.35         21.40         2.12 o                         
   3   8   9         16.06         17.94         1.82 o                         
   4   8   9          0.82          5.40         4.97 o                         
  -2  -6  10          2.67          1.80         2.75 o                         
  -1  -6  10          0.39         -2.18         2.28 o                         
   0  -6  10          1.14          2.70         2.86 o                         
   1  -6  10         35.49         33.03         3.28 o                         
   2  -6  10        208.25        227.98         6.89 o                         
   3  -6  10          1.32          1.55         1.70 o                         
   4  -6  10          9.31         10.93         2.43 o                         
  -3  -5  10         36.83         32.47         2.57 o                         
  -2  -5  10         54.22         55.00         3.71 o                         
  -1  -5  10          0.97          0.29         1.81 o                         
   0  -5  10          1.94         -0.95         1.93 o                         
   1  -5  10         65.63         67.47         3.73 o                         
   2  -5  10        143.09        153.99         5.06 o                         
   3  -5  10        155.70        154.72         4.15 o                         
   4  -5  10         46.99         43.61         3.81 o                         
   5  -5  10          8.90          9.39         1.98 o                         
  -4  -4  10          6.75          7.37         2.02 o                         
  -3  -4  10        175.48        177.26         8.17 o                         
  -2  -4  10          5.21          3.65         1.92 o                         
  -1  -4  10          0.38         -1.98         1.97 o                         
   0  -4  10        117.81        125.82         4.74 o                         
   1  -4  10         75.29         83.37         3.41 o                         
   2  -4  10         47.55         53.43         3.67 o                         
   3  -4  10        398.16        401.69        18.76 o                         
   4  -4  10        164.25        170.53        10.21 o                         
   5  -4  10         23.16         26.34         3.19 o                         
   6  -4  10          8.79         13.24         2.11 o                         
  -5  -3  10         75.99         73.22         5.44 o                         
  -4  -3  10         16.89         15.54         2.49 o                         
  -3  -3  10          0.10         -1.37         3.12 o                         
  -2  -3  10          0.83          0.20         1.79 o                         
  -1  -3  10         12.46          9.61         1.93 o                         
   0  -3  10          0.07          1.77         2.33 o                         
   1  -3  10        252.44        250.05         5.13 o                         
   2  -3  10         70.99         76.75         3.13 o                         
   3  -3  10         61.89         67.10         6.25 o                         
   4  -3  10          9.48         13.81         3.19 o                         
   5  -3  10         77.89         85.10         6.20 o                         
   6  -3  10         17.09         20.49         2.41 o                         
   7  -3  10          1.36         -0.01         4.10 o                         
  -6  -2  10         19.91         22.62         1.57 o                         
  -5  -2  10         12.13         13.89         1.67 o                         
  -4  -2  10         90.64         91.70         4.50 o                         
  -3  -2  10         18.04         18.86         3.42 o                         
  -2  -2  10        358.11        389.17        16.63 o                         
  -1  -2  10         77.95         85.03         4.34 o                         
   0  -2  10        181.62        212.32         6.80 o                         
   1  -2  10        121.72        128.41         5.66 o                         
   2  -2  10         60.22         62.19         2.68 o                         
   3  -2  10       1267.72       1222.56        35.74 o                         
   4  -2  10         26.88         26.32         2.45 o                         
   5  -2  10          0.05         -1.42         3.23 o                         
   6  -2  10         46.29         49.52         2.68 o                         
   7  -2  10          9.46         11.17         2.30 o                         
  -6  -1  10          7.11          9.63         2.47 o                         
  -5  -1  10          0.01         -3.66         2.44 o                         
  -4  -1  10         10.18          6.38         1.78 o                         
  -3  -1  10        382.63        372.24        17.14 o                         
  -2  -1  10        158.88        147.90         3.28 o                         
  -1  -1  10         42.74         39.80         2.27 o                         
   0  -1  10          8.32          8.32         3.67 o                         
   1  -1  10         17.48         22.08         2.47 o                         
   2  -1  10        266.17        264.91         9.30 o                         
   3  -1  10          1.84          5.66         2.64 o                         
   4  -1  10        187.96        184.17         4.58 o                         
   5  -1  10         22.61         21.33         3.49 o                         
   6  -1  10          4.12          2.91         2.88 o                         
   7  -1  10          0.15         -3.75         3.27 o                         
  -6   0  10          0.67         -0.25         1.55 o                         
  -5   0  10          0.97          2.45         2.28 o                         
  -4   0  10         42.19         43.08         1.85 o                         
  -3   0  10        216.67        204.20         8.40 o                         
  -2   0  10         69.18         67.28         3.75 o                         
  -1   0  10        168.52        158.26         4.38 o                         
   0   0  10         18.54         26.34         2.69 o                         
   1   0  10        315.87        331.15         5.54 o                         
   2   0  10        467.87        466.32        23.60 o                         
   3   0  10         20.32         24.07         2.78 o                         
   4   0  10          0.30         -1.49         3.08 o                         
   5   0  10          0.35         -0.14         2.62 o                         
   6   0  10          4.12          1.40         2.68 o                         
   7   0  10          2.25          4.04         2.32 o                         
   8   0  10         61.19         52.87         4.87 o                         
  -6   1  10         50.82         65.65         2.65 o                         
  -5   1  10          6.03          8.20         1.79 o                         
  -4   1  10         14.41         10.55         1.74 o                         
  -3   1  10        192.64        183.18         7.73 o                         
  -2   1  10        544.62        518.03        19.34 o                         
  -1   1  10        355.83        389.16        11.79 o                         
   0   1  10        862.79        912.81        26.97 o                         
   1   1  10        627.54        641.21        25.07 o                         
   2   1  10         75.21         79.24         2.89 o                         
   3   1  10        362.20        324.38         9.68 o                         
   4   1  10         40.80         36.08         3.10 o                         
   5   1  10         23.78         19.96         3.23 o                         
   6   1  10         38.49         36.31         4.70 o                         
   7   1  10          0.03         -0.75         2.30 o                         
   8   1  10          0.25          4.41         3.01 o                         
  -6   2  10         28.92         34.93         1.71 o                         
  -5   2  10          7.70          7.33         1.71 o                         
  -4   2  10          0.11         -2.43         1.85 o                         
  -3   2  10          2.92         -1.52         3.17 o                         
  -2   2  10          5.07          7.56         2.77 o                         
  -1   2  10        343.27        347.37        10.14 o                         
   0   2  10        198.43        223.74         5.16 o                         
   1   2  10         32.22         30.10         2.67 o                         
   2   2  10          0.53          0.81         2.44 o                         
   3   2  10          4.63          7.11         2.62 o                         
   4   2  10        280.53        267.44         8.32 o                         
   5   2  10        205.22        192.91        10.78 o                         
   6   2  10         14.07         23.14         2.78 o                         
   7   2  10        112.86        103.02         7.39 o                         
  -6   3  10          2.71          3.12         2.23 o                         
  -5   3  10         11.29          7.38         1.69 o                         
  -4   3  10         43.07         40.47         3.98 o                         
  -3   3  10          5.50          3.71         1.76 o                         
  -2   3  10        317.28        326.05         8.57 o                         
  -1   3  10        148.53        157.80         5.89 o                         
   0   3  10        216.28        210.92         6.28 o                         
   1   3  10        321.42        340.62        13.04 o                         
   2   3  10         29.00         38.07         2.39 o                         
   3   3  10         12.21         12.74         2.22 o                         
   4   3  10        230.04        258.80         8.76 o                         
   5   3  10        223.97        230.78         6.49 o                         
   6   3  10         55.81         49.28         4.16 o                         
   7   3  10         88.59         86.96         5.16 o                         
  -6   4  10          2.36          2.44         2.25 o                         
  -5   4  10         11.00         10.79         2.27 o                         
  -4   4  10         46.93         52.67         3.08 o                         
  -3   4  10        215.46        200.93         4.69 o                         
  -2   4  10        199.31        203.35         4.17 o                         
  -1   4  10        162.29        155.89         3.39 o                         
   0   4  10        207.06        208.89         6.81 o                         
   1   4  10         25.72         27.06         3.25 o                         
   2   4  10         65.01         69.19         2.45 o                         
   3   4  10        135.46        139.38         4.91 o                         
   4   4  10          2.74          1.80         2.22 o                         
   5   4  10         48.27         55.56         3.27 o                         
   6   4  10         35.00         36.52         3.86 o                         
   7   4  10          1.21         -2.38         4.02 o                         
  -5   5  10         25.08         27.02         2.51 o                         
  -4   5  10         91.66         94.48         3.62 o                         
  -3   5  10        200.68        198.40         5.82 o                         
  -2   5  10         46.74         43.98         1.83 o                         
  -1   5  10         41.33         38.06         1.86 o                         
   0   5  10          5.29         11.86         2.24 o                         
   1   5  10        243.99        244.90         9.45 o                         
   2   5  10         48.85         41.79         2.63 o                         
   3   5  10         10.67         12.20         2.15 o                         
   4   5  10          2.80          1.61         2.30 o                         
   5   5  10          5.89          4.65         2.40 o                         
   6   5  10         23.05         25.61         3.13 o                         
  -5   6  10          1.02          2.51         1.51 o                         
  -4   6  10        207.93        206.78         6.03 o                         
  -3   6  10          4.50          4.99         1.75 o                         
  -2   6  10         33.88         34.81         2.82 o                         
  -1   6  10          0.10         -1.95         2.49 o                         
   0   6  10         25.24         26.35         1.84 o                         
   1   6  10        127.98        134.85         4.97 o                         
   2   6  10         78.69         74.57         3.70 o                         
   3   6  10         19.22         13.62         2.78 o                         
   4   6  10          0.34          2.20         1.94 o                         
   5   6  10         16.93         18.52         2.11 o                         
   6   6  10         13.00          9.70         5.26 o                         
  -4   7  10          0.05         -2.15         3.03 o                         
  -3   7  10         76.61         75.31         4.02 o                         
  -2   7  10         16.71         14.94         2.18 o                         
  -1   7  10         23.35         29.76         1.83 o                         
   0   7  10         30.50         35.08         2.09 o                         
   1   7  10          3.24          3.67         2.65 o                         
   2   7  10         45.41         45.74         2.48 o                         
   3   7  10          3.10          5.03         1.73 o                         
   4   7  10          5.87          6.50         2.33 o                         
   5   7  10          2.53          2.66         1.98 o                         
  -2   8  10         52.10         43.94         2.39 o                         
  -1   8  10         15.56         19.10         4.15 o                         
   0   8  10         27.24         28.31         3.76 o                         
   1   8  10          0.46          1.49         1.94 o                         
   2   8  10         27.62         30.32         2.06 o                         
   3   8  10        167.95        183.86         4.48 o                         
  -1  -6  11         12.29         17.67         2.40 o                         
   0  -6  11         50.15         44.82         2.60 o                         
   1  -6  11         93.13         88.64         3.88 o                         
   2  -6  11          1.90          1.68         2.33 o                         
   3  -6  11         58.79         60.54         2.50 o                         
  -3  -5  11        261.42        243.25        15.48 o                         
  -2  -5  11         47.89         45.48         2.42 o                         
  -1  -5  11         94.85         87.20         5.46 o                         
   0  -5  11          0.31          3.08         2.22 o                         
   1  -5  11         52.52         55.66         3.53 o                         
   2  -5  11        162.49        166.68         5.38 o                         
   3  -5  11        116.01        120.34         5.46 o                         
   4  -5  11          7.32          7.73         2.27 o                         
   5  -5  11          3.63          5.01         1.96 o                         
  -4  -4  11         10.25          3.86         2.20 o                         
  -3  -4  11         17.03         16.78         1.84 o                         
  -2  -4  11        109.59        105.10         3.87 o                         
  -1  -4  11         57.19         53.25         1.97 o                         
   0  -4  11          0.39         -0.75         1.95 o                         
   1  -4  11         46.69         48.28         3.15 o                         
   2  -4  11         69.86         75.11         3.28 o                         
   3  -4  11        154.13        163.42         5.65 o                         
   4  -4  11          0.41          0.31         2.07 o                         
   5  -4  11         19.12         26.58         3.38 o                         
   6  -4  11          8.41          9.81         2.88 o                         
  -5  -3  11         19.07         17.75         2.86 o                         
  -4  -3  11         27.99         28.26         1.72 o                         
  -3  -3  11         99.79         86.56         3.84 o                         
  -2  -3  11         39.85         35.36         1.84 o                         
  -1  -3  11          9.89          6.16         1.93 o                         
   0  -3  11         99.78         94.57         3.61 o                         
   1  -3  11          8.54          4.47         2.20 o                         
   2  -3  11         78.30         78.73         2.62 o                         
   3  -3  11        272.29        275.88        11.95 o                         
   4  -3  11         51.46         59.52         5.26 o                         
   5  -3  11         64.67         58.65         2.44 o                         
   6  -3  11         13.34         11.71         3.50 o                         
  -5  -2  11          2.47          6.50         1.92 o                         
  -4  -2  11         22.77         24.44         3.12 o                         
  -3  -2  11         66.03         63.03         3.96 o                         
  -2  -2  11        103.18         99.43         5.93 o                         
  -1  -2  11         14.63         19.98         2.23 o                         
   0  -2  11        422.65        444.00        12.54 o                         
   1  -2  11        591.79        617.18        12.95 o                         
   2  -2  11        151.35        153.42         7.09 o                         
   3  -2  11         86.97         84.01         4.67 o                         
   4  -2  11        161.89        149.26         8.45 o                         
   5  -2  11         83.12         94.40         8.59 o                         
   6  -2  11          9.01         13.23         5.02 o                         
   7  -2  11          2.44         -2.95         2.31 o                         
  -6  -1  11          0.19         -4.78         3.18 o                         
  -5  -1  11          3.59          5.77         1.84 o                         
  -4  -1  11         57.31         65.05         3.65 o                         
  -3  -1  11        317.52        293.48         8.11 o                         
  -2  -1  11        177.86        169.13         7.35 o                         
  -1  -1  11         97.81         95.96         2.38 o                         
   0  -1  11         39.46         33.68         2.46 o                         
   1  -1  11        372.57        391.25        12.84 o                         
   2  -1  11        926.39        915.34        23.85 o                         
   3  -1  11         34.12         37.86         2.73 o                         
   4  -1  11          6.27          7.61         2.51 o                         
   5  -1  11         10.38         14.73         4.93 o                         
   6  -1  11        136.48        131.93        10.17 o                         
   7  -1  11         30.12         40.01         4.66 o                         
  -6   0  11         71.36         73.25         1.92 o                         
  -5   0  11         95.73        102.71         2.54 o                         
  -4   0  11        120.51        124.60         3.49 o                         
  -3   0  11        427.01        414.49        16.79 o                         
  -2   0  11        610.90        583.18        20.63 o                         
  -1   0  11         39.91         43.19         2.52 o                         
   0   0  11        201.66        224.88         9.48 o                         
   1   0  11         21.34         34.48         2.44 o                         
   2   0  11         56.28         53.58         3.19 o                         
   3   0  11       1714.61       1755.58       106.83 o                         
   4   0  11         61.37         54.77         5.21 o                         
   5   0  11          7.27          2.39         2.69 o                         
   6   0  11          8.00          7.56         3.14 o                         
   7   0  11        165.65        170.50        12.02 o                         
  -6   1  11        173.79        181.12         6.50 o                         
  -5   1  11        152.48        161.65         3.56 o                         
  -4   1  11         78.49         78.87         3.17 o                         
  -3   1  11        211.17        215.37        12.76 o                         
  -2   1  11        247.46        251.36        11.73 o                         
  -1   1  11          3.69          3.77         2.19 o                         
   0   1  11        169.51        166.02         8.36 o                         
   1   1  11         91.74        100.17         4.83 o                         
   2   1  11          0.40          5.96         2.79 o                         
   3   1  11          0.12          5.05         2.68 o                         
   4   1  11        361.90        357.71        14.25 o                         
   5   1  11        100.15        101.54         8.65 o                         
   6   1  11          0.17          4.59         2.33 o                         
   7   1  11         88.10         83.16         5.16 o                         
  -6   2  11          0.14         -2.63         2.03 o                         
  -5   2  11         87.02         84.43         3.30 o                         
  -4   2  11          2.44          2.33         1.68 o                         
  -3   2  11        125.92        133.90         5.83 o                         
  -2   2  11        546.89        555.24        25.06 o                         
  -1   2  11         26.58         27.54         2.08 o                         
   0   2  11        145.09        133.53         4.05 o                         
   1   2  11          3.82          2.57         2.44 o                         
   2   2  11         75.90         67.82         3.23 o                         
   3   2  11        786.86        789.15        22.24 o                         
   4   2  11         16.92         14.16         2.53 o                         
   5   2  11        147.55        144.12        11.96 o                         
   6   2  11         14.06         17.65         2.73 o                         
   7   2  11         41.54         36.93         3.31 o                         
  -6   3  11          7.32          5.06         3.32 o                         
  -5   3  11          0.07         -1.06         1.92 o                         
  -4   3  11         16.88         16.79         3.37 o                         
  -3   3  11         31.16         30.40         1.93 o                         
  -2   3  11          7.96         12.07         2.12 o                         
  -1   3  11        908.08        950.73        37.42 o                         
   0   3  11        306.82        322.10         9.58 o                         
   1   3  11        326.85        313.38        10.37 o                         
   2   3  11         67.51         64.03         3.09 o                         
   3   3  11         88.89         89.40         3.88 o                         
   4   3  11        320.12        328.38        13.87 o                         
   5   3  11         89.66         91.97         4.78 o                         
   6   3  11         68.07         58.21         6.23 o                         
   7   3  11          0.66         -1.87         2.68 o                         
  -5   4  11          0.90          2.94         1.68 o                         
  -4   4  11        115.60        113.18         4.05 o                         
  -3   4  11        214.61        202.55         5.16 o                         
  -2   4  11         50.31         57.50         2.29 o                         
  -1   4  11         85.30        103.04         3.68 o                         
   0   4  11        293.38        332.57        13.29 o                         
   1   4  11        276.63        290.39        13.97 o                         
   2   4  11         29.04         25.41         2.16 o                         
   3   4  11         22.51         25.82         2.10 o                         
   4   4  11        119.92        133.22         3.78 o                         
   5   4  11        125.52        126.26         5.14 o                         
   6   4  11         36.07         40.12         3.67 o                         
   7   4  11          2.94          0.42         3.40 o                         
  -5   5  11          0.01         -0.38         2.72 o                         
  -4   5  11          7.03          5.66         2.86 o                         
  -3   5  11          0.21          1.45         2.59 o                         
  -2   5  11        137.43        134.28         3.79 o                         
  -1   5  11         30.47         31.21         2.96 o                         
   0   5  11         18.62          8.85         2.06 o                         
   1   5  11         41.16         48.78         2.63 o                         
   2   5  11          5.08          3.29         2.01 o                         
   3   5  11         19.07         20.00         2.76 o                         
   4   5  11          5.97          4.78         2.14 o                         
   5   5  11        205.26        230.33         9.73 o                         
   6   5  11        111.81        116.79         9.02 o                         
  -4   6  11         13.05         10.43         2.26 o                         
  -3   6  11          3.44          4.27         1.59 o                         
  -2   6  11          6.73          3.27         3.04 o                         
  -1   6  11         11.68         11.91         2.07 o                         
   0   6  11          2.25          5.01         1.88 o                         
   1   6  11          3.94          5.90         2.05 o                         
   2   6  11        240.99        259.41         9.48 o                         
   3   6  11          1.39         -0.26         2.05 o                         
   4   6  11         24.44         30.65         2.07 o                         
   5   6  11          1.66          4.30         5.49 o                         
   6   6  11         35.16         34.47         2.71 o                         
  -3   7  11          0.09          1.44         2.63 o                         
  -2   7  11        168.25        157.17         4.43 o                         
  -1   7  11          0.00          4.01         2.82 o                         
   0   7  11          9.89         12.47         2.33 o                         
   1   7  11         56.52         60.13         2.35 o                         
   2   7  11         15.94         16.39         3.03 o                         
   3   7  11         20.13         26.64         4.39 o                         
   4   7  11          2.35          1.67         1.96 o                         
   5   7  11         23.57         29.09         2.62 o                         
  -2   8  11         56.06         53.47         3.33 o                         
  -1   8  11        237.26        223.36         7.61 o                         
   0   8  11          6.92          6.37         1.98 o                         
   1   8  11         12.05         13.28         3.00 o                         
   2   8  11          4.61          2.04         2.58 o                         
   3   8  11          0.40         -0.92         1.74 o                         
   0  -6  12         30.41         27.15         1.76 o                         
   1  -6  12         81.14         75.26         2.77 o                         
   2  -6  12        145.17        130.17         7.27 o                         
  -2  -5  12          0.83         -1.95         2.04 o                         
  -1  -5  12         41.25         38.07         1.96 o                         
   0  -5  12          0.08         -2.50         1.79 o                         
   1  -5  12         59.57         64.57         3.78 o                         
   2  -5  12         31.17         34.20         3.07 o                         
   3  -5  12         46.72         39.80         3.48 o                         
   4  -5  12          0.10          0.91         2.30 o                         
  -3  -4  12         16.19         13.61         1.82 o                         
  -2  -4  12         10.52         11.22         1.79 o                         
  -1  -4  12         37.38         36.71         1.93 o                         
   0  -4  12         16.98         16.05         1.98 o                         
   1  -4  12         56.61         48.86         2.39 o                         
   2  -4  12          2.39          2.97         1.90 o                         
   3  -4  12         11.65         12.09         2.06 o                         
   4  -4  12         11.50         12.20         2.02 o                         
   5  -4  12         51.88         57.64         3.88 o                         
  -4  -3  12         12.46         10.56         2.14 o                         
  -3  -3  12         13.65         12.54         3.16 o                         
  -2  -3  12        158.64        152.45         6.77 o                         
  -1  -3  12          9.53          8.18         1.84 o                         
   0  -3  12          0.50          1.86         2.27 o                         
   1  -3  12         52.05         48.75         2.70 o                         
   2  -3  12         27.06         30.19         2.35 o                         
   3  -3  12          1.48          1.87         2.37 o                         
   4  -3  12        222.45        223.61        11.49 o                         
   5  -3  12         97.18        100.16         5.09 o                         
   6  -3  12         26.64         28.69         5.13 o                         
  -5  -2  12        117.05        115.63         5.39 o                         
  -4  -2  12         63.90         55.09         3.67 o                         
  -3  -2  12          4.11          2.80         1.73 o                         
  -2  -2  12          0.03          1.20         1.92 o                         
  -1  -2  12         38.02         38.36         3.59 o                         
   0  -2  12         42.82         45.77         3.67 o                         
   1  -2  12        175.91        177.06         7.74 o                         
   2  -2  12        209.77        198.34         7.98 o                         
   3  -2  12          8.92         11.51         2.56 o                         
   4  -2  12          0.20         -0.42         2.28 o                         
   5  -2  12         74.51         79.93         5.39 o                         
   6  -2  12         60.75         59.27         5.32 o                         
   7  -2  12          0.61         -1.39         2.34 o                         
  -5  -1  12          0.99          6.82         3.08 o                         
  -4  -1  12         63.44         66.79         4.16 o                         
  -3  -1  12        223.49        228.86         6.42 o                         
  -2  -1  12         17.51         14.37         2.69 o                         
  -1  -1  12         13.49         13.77         2.66 o                         
   0  -1  12         10.59          9.66         2.34 o                         
   1  -1  12          6.98          9.79         2.47 o                         
   2  -1  12         76.15         83.30         2.73 o                         
   3  -1  12         92.43         92.89         5.17 o                         
   4  -1  12        145.20        143.61         9.32 o                         
   5  -1  12         12.58         15.36         2.62 o                         
   6  -1  12         57.59         55.99         3.54 o                         
   7  -1  12          5.64          7.60         3.11 o                         
  -5   0  12          4.19          7.86         2.39 o                         
  -4   0  12          0.07          0.80         1.81 o                         
  -3   0  12        337.28        322.88        10.20 o                         
  -2   0  12        486.94        483.65        24.07 o                         
  -1   0  12          8.91         10.98         2.48 o                         
   0   0  12         65.53         73.65         6.16 o                         
   1   0  12        233.99        240.48         5.64 o                         
   2   0  12        425.69        439.71        19.82 o                         
   3   0  12        198.77        196.01        10.39 o                         
   4   0  12        180.00        190.63        16.32 o                         
   5   0  12         33.80         30.66         6.93 o                         
   6   0  12          2.38          4.71         2.56 o                         
   7   0  12         54.82         52.11         6.54 o                         
  -6   1  12          3.51          7.64         4.93 o                         
  -5   1  12         29.58         39.14         3.31 o                         
  -4   1  12          1.20          0.91         1.89 o                         
  -3   1  12          5.12          4.80         1.91 o                         
  -2   1  12        787.18        742.46        26.16 o                         
  -1   1  12        149.12        141.21         5.44 o                         
   0   1  12        446.92        446.87        18.54 o                         
   1   1  12        125.76        134.71         5.18 o                         
   2   1  12        217.44        222.92         8.42 o                         
   3   1  12        853.34        865.85        31.87 o                         
   4   1  12          1.56          0.90         2.39 o                         
   5   1  12         41.31         34.44         4.21 o                         
   6   1  12         48.60         39.88         3.14 o                         
   7   1  12          0.54          5.89         2.28 o                         
  -5   2  12         10.82         10.74         2.35 o                         
  -4   2  12         31.86         27.58         2.45 o                         
  -3   2  12         77.05         80.36         5.10 o                         
  -2   2  12        442.16        418.95        16.45 o                         
  -1   2  12        789.33        788.67        33.54 o                         
   0   2  12        257.20        262.56        10.70 o                         
   1   2  12        110.21        112.79         5.49 o                         
   2   2  12          0.01         -2.80         2.35 o                         
   3   2  12         73.67         72.32         2.95 o                         
   4   2  12       1366.55       1357.32        43.74 o                         
   5   2  12          3.30          2.98         2.83 o                         
   6   2  12         49.33         48.06         7.08 o                         
   7   2  12          0.89         -0.05         3.30 o                         
  -5   3  12         41.08         39.71         2.14 o                         
  -4   3  12          6.93          4.88         1.79 o                         
  -3   3  12         53.25         52.52         4.05 o                         
  -2   3  12         93.15         89.77         3.47 o                         
  -1   3  12         35.00         34.51         2.56 o                         
   0   3  12        262.99        269.76        10.23 o                         
   1   3  12        122.14        125.14         3.00 o                         
   2   3  12         50.67         50.40         3.53 o                         
   3   3  12         20.80         24.15         2.28 o                         
   4   3  12         65.38         69.25         3.22 o                         
   5   3  12        207.04        218.05        10.90 o                         
   6   3  12         15.17         13.96         3.13 o                         
   7   3  12          0.09         -1.11         2.73 o                         
  -5   4  12          0.94         -1.45         2.34 o                         
  -4   4  12          0.75          5.58         2.10 o                         
  -3   4  12         10.57         12.08         3.02 o                         
  -2   4  12        399.89        391.06        14.56 o                         
  -1   4  12        175.90        169.54         5.75 o                         
   0   4  12         10.16          9.06         3.31 o                         
   1   4  12         10.19         13.39         2.21 o                         
   2   4  12         11.92         10.65         2.07 o                         
   3   4  12          0.13          0.59         1.99 o                         
   4   4  12        100.38        109.60         4.13 o                         
   5   4  12         38.61         40.16         2.32 o                         
   6   4  12         52.38         54.01         4.66 o                         
   7   4  12         17.05         21.55         9.11 o                         
  -5   5  12          3.38          5.26         4.26 o                         
  -4   5  12          2.71          4.70         2.07 o                         
  -3   5  12         30.82         26.53         3.22 o                         
  -2   5  12          1.06          0.64         2.07 o                         
  -1   5  12        155.05        162.49         4.46 o                         
   0   5  12        378.86        390.28         9.07 o                         
   1   5  12         59.19         62.19         3.28 o                         
   2   5  12         38.23         40.13         2.45 o                         
   3   5  12         58.59         61.74         3.65 o                         
   4   5  12         91.09        109.68         3.10 o                         
   5   5  12          9.03          5.33         2.36 o                         
   6   5  12         57.89         60.74         7.04 o                         
  -4   6  12         91.41         97.74         2.93 o                         
  -3   6  12        230.07        235.50         6.32 o                         
  -2   6  12        486.73        460.09        11.04 o                         
  -1   6  12          4.57          7.66         3.03 o                         
   0   6  12          8.55          3.93         2.39 o                         
   1   6  12        241.67        256.17         7.43 o                         
   2   6  12         30.61         32.10         2.09 o                         
   3   6  12          0.75         -1.15         2.13 o                         
   4   6  12        151.86        173.56         5.70 o                         
   5   6  12          4.87          7.66         3.07 o                         
  -3   7  12         58.36         60.73         2.85 o                         
  -2   7  12         79.69         83.95         4.56 o                         
  -1   7  12        329.30        307.67         8.10 o                         
   0   7  12         14.41         11.90         3.12 o                         
   1   7  12         16.98         17.40         2.89 o                         
   2   7  12        138.46        143.06         4.17 o                         
   3   7  12         18.19         23.75         1.83 o                         
   4   7  12         39.00         46.20         3.79 o                         
  -1   8  12        109.66        106.64         3.68 o                         
   0   8  12         67.72         63.41         2.53 o                         
   1   8  12          0.64          2.36         2.22 o                         
   2   8  12          0.32          7.48         2.62 o                         
   3   8  12        112.97        115.96         7.14 o                         
  -1  -5  13          0.12         -2.72         1.81 o                         
   0  -5  13          1.25          5.27         2.28 o                         
   1  -5  13         16.34         15.78         2.60 o                         
   2  -5  13         10.78          5.75         1.69 o                         
   3  -5  13         14.74         22.67         1.95 o                         
  -3  -4  13         13.98          9.50         1.77 o                         
  -2  -4  13         59.90         64.38         3.67 o                         
  -1  -4  13         42.35         43.99         2.95 o                         
   0  -4  13         52.72         53.79         3.12 o                         
   1  -4  13         65.66         62.57         2.73 o                         
   2  -4  13          1.11         -3.65         2.48 o                         
   3  -4  13         14.03         13.03         3.76 o                         
   4  -4  13          0.24         -2.70         1.95 o                         
   5  -4  13         14.84         13.47         2.31 o                         
  -4  -3  13         31.98         28.65         2.28 o                         
  -3  -3  13         98.01         95.22         2.58 o                         
  -2  -3  13        107.86        106.73         5.09 o                         
  -1  -3  13         55.76         52.94         3.72 o                         
   0  -3  13         61.77         60.41         4.61 o                         
   1  -3  13          0.02         -3.39         2.26 o                         
   2  -3  13         38.90         43.79         2.71 o                         
   3  -3  13         18.25         18.49         2.38 o                         
   4  -3  13          4.50          3.43         2.09 o                         
   5  -3  13          0.09         -1.77         2.06 o                         
   6  -3  13          1.69          0.47         3.51 o                         
  -4  -2  13         79.96         73.33         2.21 o                         
  -3  -2  13         31.77         32.49         2.78 o                         
  -2  -2  13          0.54          1.78         2.42 o                         
  -1  -2  13         46.51         45.12         2.30 o                         
   0  -2  13         44.01         41.01         2.35 o                         
   1  -2  13          5.53         11.74         2.32 o                         
   2  -2  13         14.25         14.34         6.44 o                         
   3  -2  13         15.86         16.28         2.53 o                         
   4  -2  13          0.10         -3.18         2.38 o                         
   5  -2  13          2.21         -3.55         2.71 o                         
   6  -2  13          2.26          1.27         2.79 o                         
  -5  -1  13          0.26          0.99         1.68 o                         
  -4  -1  13          2.09          2.43         1.65 o                         
  -3  -1  13          2.82         -0.17         1.74 o                         
  -2  -1  13         16.55         18.46         2.10 o                         
  -1  -1  13          1.46          1.31         5.06 o                         
   0  -1  13        118.70        118.16         4.95 o                         
   1  -1  13         66.21         74.52         3.90 o                         
   2  -1  13        285.09        297.48        18.40 o                         
   3  -1  13        182.91        186.79         9.52 o                         
   4  -1  13         36.32         37.12         2.97 o                         
   5  -1  13        103.51        103.91         6.46 o                         
   6  -1  13          5.20         11.36         3.20 o                         
   7  -1  13          3.18          1.67         2.67 o                         
  -5   0  13         11.52         10.46         2.35 o                         
  -4   0  13        106.77        112.53         4.32 o                         
  -3   0  13          2.88         -0.12         2.30 o                         
  -2   0  13         47.21         50.33         1.89 o                         
  -1   0  13         78.43         75.21         5.96 o                         
   0   0  13        156.71        159.83        13.41 o                         
   1   0  13        225.72        257.96        14.85 o                         
   2   0  13        672.18        672.13        28.98 o                         
   3   0  13        827.91        896.09        52.88 o                         
   4   0  13         83.39         80.33         5.49 o                         
   5   0  13         85.23         80.32         6.45 o                         
   6   0  13         32.37         25.78         2.68 o                         
   7   0  13         43.07         40.62         5.28 o                         
  -5   1  13        146.83        152.46         4.84 o                         
  -4   1  13         55.28         59.01         3.39 o                         
  -3   1  13          0.22         -2.68         2.53 o                         
  -2   1  13         10.01         11.92         2.01 o                         
  -1   1  13          1.39         -1.77         1.88 o                         
   0   1  13         74.74         71.08         2.61 o                         
   1   1  13          0.09         -1.57         3.14 o                         
   2   1  13        166.01        165.12         7.32 o                         
   3   1  13         68.13         71.76         3.33 o                         
   4   1  13        186.67        171.36         5.49 o                         
   5   1  13         46.16         41.93         2.59 o                         
   6   1  13         89.68         95.61         6.39 o                         
   7   1  13         71.94         69.07         3.82 o                         
  -5   2  13         67.29         72.48         3.40 o                         
  -4   2  13         32.40         34.42         2.24 o                         
  -3   2  13          6.26         10.13         2.20 o                         
  -2   2  13         50.33         49.20         2.95 o                         
  -1   2  13        329.45        331.48        13.09 o                         
   0   2  13         93.05        100.20         4.98 o                         
   1   2  13          6.04          9.49         2.18 o                         
   2   2  13         87.39         82.40         2.98 o                         
   3   2  13          0.67          2.53         2.35 o                         
   4   2  13         13.93         14.72         2.32 o                         
   5   2  13         36.60         39.78         3.13 o                         
   6   2  13          3.11          1.24         2.62 o                         
   7   2  13         22.22         15.59         3.03 o                         
  -5   3  13          9.44         11.61         2.93 o                         
  -4   3  13         42.61         44.14         1.68 o                         
  -3   3  13         66.62         66.34         2.05 o                         
  -2   3  13         61.22         56.42         2.18 o                         
  -1   3  13        281.48        283.90        11.06 o                         
   0   3  13          3.85          5.96         2.12 o                         
   1   3  13          2.18          4.04         2.06 o                         
   2   3  13         59.52         54.21         3.87 o                         
   3   3  13         41.51         42.00         2.95 o                         
   4   3  13         80.86         84.80         5.02 o                         
   5   3  13         28.11         33.55         3.03 o                         
   6   3  13          2.29          3.79         2.92 o                         
   7   3  13          0.10          2.90         3.56 o                         
  -5   4  13          2.22         -0.01         3.10 o                         
  -4   4  13         31.05         32.15         1.67 o                         
  -3   4  13         32.06         29.37         2.65 o                         
  -2   4  13         23.06         27.32         2.68 o                         
  -1   4  13        245.81        244.50        10.52 o                         
   0   4  13        389.77        390.96        12.83 o                         
   1   4  13         21.87         19.80         2.04 o                         
   2   4  13         81.57         77.83         3.18 o                         
   3   4  13         91.83         89.58         3.54 o                         
   4   4  13         24.91         25.09         1.91 o                         
   5   4  13        133.52        153.24         6.16 o                         
   6   4  13         18.91          8.36         2.99 o                         
  -4   5  13          0.97          0.82         2.75 o                         
  -3   5  13        104.78        106.02         2.60 o                         
  -2   5  13        148.12        145.18         4.42 o                         
  -1   5  13          1.71          6.63         2.16 o                         
   0   5  13         49.60         57.92         3.65 o                         
   1   5  13        341.15        358.41         8.49 o                         
   2   5  13         43.70         46.86         1.92 o                         
   3   5  13          6.24          9.58         2.39 o                         
   4   5  13         34.38         45.07         2.96 o                         
   5   5  13          0.00          2.17         1.83 o                         
   6   5  13         46.50         47.91         3.38 o                         
  -3   6  13         24.57         24.61         3.30 o                         
  -2   6  13        109.23        108.92         4.05 o                         
  -1   6  13        416.54        410.27        10.08 o                         
   0   6  13          3.87         -1.22         2.41 o                         
   1   6  13        101.20        101.14         5.45 o                         
   2   6  13         45.39         47.31         1.96 o                         
   3   6  13          2.39          3.89         1.91 o                         
   4   6  13         37.98         44.55         2.01 o                         
   5   6  13         31.16         28.94         1.94 o                         
  -2   7  13          1.43         -1.56         2.63 o                         
  -1   7  13         11.98         11.33         1.78 o                         
   0   7  13        126.09        128.76         3.45 o                         
   1   7  13          3.31         -2.44         2.10 o                         
   2   7  13         33.04         33.48         2.08 o                         
   3   7  13         59.92         70.01         7.08 o                         
   4   7  13         86.83         97.32         5.84 o                         
   0   8  13         22.56         22.72         2.13 o                         
   1   8  13         37.68         34.24         2.00 o                         
   2   8  13          0.00          7.29         2.64 o                         
   0  -5  14         31.75         26.73         3.19 o                         
   1  -5  14         52.76         45.61         2.16 o                         
   2  -5  14         10.99          8.48         1.83 o                         
  -2  -4  14          6.15          6.46         3.17 o                         
  -1  -4  14          4.83          7.36         4.04 o                         
   0  -4  14         40.57         40.59         2.08 o                         
   1  -4  14         84.44         88.61         4.20 o                         
   2  -4  14         53.13         52.30         2.19 o                         
   3  -4  14          3.43          2.77         1.96 o                         
   4  -4  14         10.51          9.85         2.03 o                         
  -3  -3  14         10.76         12.25         1.82 o                         
  -2  -3  14         29.09         28.10         3.20 o                         
  -1  -3  14         80.82         76.41         5.07 o                         
   0  -3  14          0.00         -3.85         3.87 o                         
   1  -3  14        100.04        106.93         7.89 o                         
   2  -3  14         14.00         20.24         4.53 o                         
   3  -3  14         24.35         25.07         2.44 o                         
   4  -3  14         28.50         36.78         2.67 o                         
   5  -3  14          3.83          5.11         2.11 o                         
  -4  -2  14          0.61          0.25         2.14 o                         
  -3  -2  14          8.74          8.93         1.95 o                         
  -2  -2  14          3.89          2.24         1.45 o                         
  -1  -2  14          1.69          0.36         2.66 o                         
   0  -2  14          0.00          1.23         3.31 o                         
   1  -2  14          5.21         13.65         2.11 o                         
   2  -2  14          2.18          4.17         2.34 o                         
   3  -2  14         53.94         55.75         3.91 o                         
   4  -2  14        123.04        120.27         3.24 o                         
   5  -2  14        115.79        121.03         4.61 o                         
   6  -2  14          1.21         -0.30         2.63 o                         
  -4  -1  14        105.12         96.64         2.65 o                         
  -3  -1  14         51.10         50.09         3.11 o                         
  -2  -1  14        356.21        344.25        23.09 o                         
  -1  -1  14        142.39        135.51         7.24 o                         
   0  -1  14         10.40          3.13         2.81 o                         
   1  -1  14         10.64         15.75         3.45 o                         
   2  -1  14         69.24         74.28         5.28 o                         
   3  -1  14          1.89         -2.74         2.84 o                         
   4  -1  14        126.67        133.85         7.17 o                         
   5  -1  14        259.49        258.02        16.14 o                         
   6  -1  14         25.65         16.07         2.82 o                         
  -4   0  14         22.99         27.04         2.15 o                         
  -3   0  14         97.23         97.20         3.22 o                         
  -2   0  14        117.00        118.69         3.80 o                         
  -1   0  14         21.85         30.20         2.45 o                         
   0   0  14          1.01          6.73         4.05 o                         
   1   0  14        116.23        100.59         6.56 o                         
   2   0  14          2.25          0.69         2.57 o                         
   3   0  14          9.33         15.68         2.37 o                         
   4   0  14          2.99         10.88         2.74 o                         
   5   0  14         50.98         51.71         3.51 o                         
   6   0  14        138.00        145.91         9.54 o                         
   7   0  14          2.32          6.09         2.70 o                         
  -5   1  14          5.41          5.78         2.69 o                         
  -4   1  14         21.97         20.51         3.21 o                         
  -3   1  14         23.11         22.39         2.37 o                         
  -2   1  14          3.37          1.82         1.80 o                         
  -1   1  14         28.85         29.89         2.06 o                         
   0   1  14         20.66         19.66         2.23 o                         
   1   1  14         96.50         95.63         4.84 o                         
   2   1  14         61.56         70.22         5.52 o                         
   3   1  14          4.92          6.61         2.46 o                         
   4   1  14        111.77        107.33         6.31 o                         
   5   1  14         79.18         80.52         4.85 o                         
   6   1  14          6.53          9.68         2.97 o                         
   7   1  14         34.26         36.57         3.75 o                         
  -5   2  14          0.21          2.05         2.10 o                         
  -4   2  14         44.77         56.70         3.81 o                         
  -3   2  14          0.08         -0.20         1.94 o                         
  -2   2  14          8.82         10.09         1.70 o                         
  -1   2  14        223.86        217.58         9.32 o                         
   0   2  14        245.28        257.31        12.52 o                         
   1   2  14        306.00        286.29         8.50 o                         
   2   2  14        201.42        197.67         5.06 o                         
   3   2  14         48.07         49.32         3.27 o                         
   4   2  14        186.12        190.30         8.14 o                         
   5   2  14        152.02        153.30         9.85 o                         
   6   2  14        111.65        103.33         8.63 o                         
   7   2  14          6.35          2.54         2.49 o                         
  -5   3  14         13.66         14.44         4.52 o                         
  -4   3  14          9.37         11.89         1.88 o                         
  -3   3  14         10.86          7.33         2.75 o                         
  -2   3  14          7.07          7.40         2.69 o                         
  -1   3  14         60.55         55.92         1.89 o                         
   0   3  14        255.91        271.62        12.37 o                         
   1   3  14          7.52          3.65         2.07 o                         
   2   3  14          2.00          2.46         2.03 o                         
   3   3  14        163.60        162.46         5.49 o                         
   4   3  14          4.60          6.39         2.07 o                         
   5   3  14        195.07        217.08        11.86 o                         
   6   3  14          0.58         -4.75         3.17 o                         
  -4   4  14         55.82         54.80         3.78 o                         
  -3   4  14         12.66         15.00         2.11 o                         
  -2   4  14          2.75          1.82         2.19 o                         
  -1   4  14          1.90          2.00         1.90 o                         
   0   4  14         58.32         58.83         2.40 o                         
   1   4  14          4.51          4.95         1.92 o                         
   2   4  14          1.13          0.27         2.61 o                         
   3   4  14         31.24         31.62         2.80 o                         
   4   4  14         44.97         44.77         2.22 o                         
   5   4  14          2.74          2.39         1.95 o                         
   6   4  14          0.06          0.86         2.10 o                         
  -4   5  14          1.01          2.72         1.87 o                         
  -3   5  14          0.22          3.21         2.40 o                         
  -2   5  14          0.14          4.49         1.91 o                         
  -1   5  14         95.66         97.06         3.76 o                         
   0   5  14          1.11          1.47         2.06 o                         
   1   5  14        253.64        259.22         9.49 o                         
   2   5  14         21.74         24.58         2.10 o                         
   3   5  14         43.07         52.67         2.36 o                         
   4   5  14         39.01         41.23         1.88 o                         
   5   5  14          9.34          7.57         1.83 o                         
   6   5  14         31.26         30.10         7.44 o                         
  -3   6  14         10.37         13.37         1.61 o                         
  -2   6  14          8.14         14.08         2.77 o                         
  -1   6  14         40.31         40.38         2.96 o                         
   0   6  14         41.06         42.76         3.64 o                         
   1   6  14         10.57         12.15         2.23 o                         
   2   6  14         27.76         27.44         2.27 o                         
   3   6  14          6.71          2.01         1.87 o                         
   4   6  14          4.69          4.96         1.76 o                         
   5   6  14         67.27         65.90         3.14 o                         
  -2   7  14         61.24         58.29         1.82 o                         
  -1   7  14        118.07        111.66         4.25 o                         
   0   7  14         60.56         65.44         5.25 o                         
   1   7  14         36.64         39.46         2.65 o                         
   2   7  14         71.09         73.26         2.91 o                         
   3   7  14          0.77          0.41         2.58 o                         
   4   7  14          2.99          4.53         6.09 o                         
   1   8  14          0.19          0.20         4.50 o                         
  -1  -4  15          2.22          6.64         6.32 o                         
   0  -4  15          0.17          4.04         3.01 o                         
   1  -4  15          5.38          4.64         3.69 o                         
   2  -4  15         18.04         14.66         2.83 o                         
   3  -4  15         20.07         16.89         2.06 o                         
  -2  -3  15         59.04         59.96         6.65 o                         
  -1  -3  15          7.61          9.48         2.12 o                         
   0  -3  15          6.93          6.64         2.18 o                         
   1  -3  15          0.00         -3.14         2.09 o                         
   2  -3  15          0.30          2.72         2.24 o                         
   3  -3  15          2.81          2.91         2.35 o                         
   4  -3  15          4.88          8.29         3.15 o                         
   5  -3  15          8.71         13.61         4.08 o                         
  -3  -2  15         52.34         49.49         3.09 o                         
  -2  -2  15        110.76        120.33         2.54 o                         
  -1  -2  15        151.17        147.89         7.19 o                         
   0  -2  15         13.94         16.66         2.00 o                         
   1  -2  15         74.07         73.18         2.69 o                         
   2  -2  15          8.01          6.81         2.37 o                         
   3  -2  15         70.48         71.70         4.11 o                         
   4  -2  15          2.04          1.19         2.14 o                         
   5  -2  15         80.61         94.71         7.46 o                         
  -4  -1  15         14.65         10.35         1.93 o                         
  -3  -1  15         39.13         43.06         2.27 o                         
  -2  -1  15        120.92        122.29         3.96 o                         
  -1  -1  15        108.32        103.02         3.41 o                         
   0  -1  15        198.59        190.04         6.58 o                         
   1  -1  15          6.43         13.72         2.15 o                         
   2  -1  15         35.83         37.29         2.40 o                         
   3  -1  15          0.11         -4.41         2.94 o                         
   4  -1  15         14.28         12.98         2.30 o                         
   5  -1  15          3.38          0.40         2.52 o                         
   6  -1  15         32.46         38.15         4.44 o                         
  -4   0  15          3.33          8.88         2.59 o                         
  -3   0  15         15.72         12.13         1.92 o                         
  -2   0  15          2.42          2.44         2.27 o                         
  -1   0  15          9.37         11.19         1.94 o                         
   0   0  15          3.29          5.55         2.34 o                         
   1   0  15         58.14         48.51         2.76 o                         
   2   0  15         22.08         25.12         3.29 o                         
   3   0  15         14.75         19.21         5.01 o                         
   4   0  15        116.90        123.40         9.47 o                         
   5   0  15         86.21         92.82         6.06 o                         
   6   0  15         35.81         37.98         3.96 o                         
  -4   1  15          0.09         -2.39         1.60 o                         
  -3   1  15         37.64         35.59         2.73 o                         
  -2   1  15          2.62          4.12         1.79 o                         
  -1   1  15         58.66         51.15         1.97 o                         
   0   1  15        156.19        129.05         6.95 o                         
   1   1  15        100.40         78.74         2.79 o                         
   2   1  15        203.79        193.37         6.28 o                         
   3   1  15        204.42        197.87         8.17 o                         
   4   1  15         22.54         28.27         3.33 o                         
   5   1  15         71.13         65.92         3.12 o                         
   6   1  15        127.12        136.59         9.76 o                         
  -4   2  15         65.05         70.17         3.11 o                         
  -3   2  15         14.64         11.51         1.67 o                         
  -2   2  15          0.04          4.01         1.93 o                         
  -1   2  15          2.91          1.65         1.78 o                         
   0   2  15         15.09         16.12         2.52 o                         
   1   2  15          1.62         -0.35         2.17 o                         
   2   2  15        451.78        425.99        21.46 o                         
   3   2  15        105.46        112.99         6.43 o                         
   4   2  15          3.74          2.55         2.30 o                         
   5   2  15          0.54          0.13         2.46 o                         
   6   2  15          6.77          7.75         3.05 o                         
  -4   3  15         13.51         17.26         3.20 o                         
  -3   3  15          0.50         -0.21         2.41 o                         
  -2   3  15          7.38         12.88         2.53 o                         
  -1   3  15         30.21         30.57         2.29 o                         
   0   3  15         98.48         87.83         4.68 o                         
   1   3  15         21.53         18.49         2.03 o                         
   2   3  15          0.69          5.31         2.03 o                         
   3   3  15         28.09         22.63         2.10 o                         
   4   3  15         31.02         28.98         2.26 o                         
   5   3  15         13.29         15.20         2.07 o                         
   6   3  15          8.63          5.76         3.17 o                         
  -4   4  15         29.31         22.92         3.06 o                         
  -3   4  15        133.40        135.07         5.70 o                         
  -2   4  15         75.04         70.77         3.69 o                         
  -1   4  15         18.62         20.79         2.55 o                         
   0   4  15          5.97          2.12         2.00 o                         
   1   4  15          0.84          1.57         2.27 o                         
   2   4  15        218.85        207.82         6.59 o                         
   3   4  15          9.57          8.90         2.01 o                         
   4   4  15         48.65         45.82         3.20 o                         
   5   4  15         27.58         32.65         4.18 o                         
   6   4  15         10.90          8.27         2.05 o                         
  -3   5  15         80.72         78.80         4.28 o                         
  -2   5  15          8.10          7.12         2.12 o                         
  -1   5  15         84.50         91.04         3.82 o                         
   0   5  15         25.64         33.01         1.91 o                         
   1   5  15         30.94         30.96         2.35 o                         
   2   5  15         33.45         36.16         4.05 o                         
   3   5  15          6.70          8.45         3.68 o                         
   4   5  15         25.27         28.70         3.03 o                         
   5   5  15         11.68          9.84         2.25 o                         
  -2   6  15          0.25          3.48         2.41 o                         
  -1   6  15          8.70          7.98         1.96 o                         
   0   6  15         83.73         88.37         3.77 o                         
   1   6  15        160.70        162.13         5.16 o                         
   2   6  15          6.41          7.79         1.75 o                         
   3   6  15          1.96          5.03         1.82 o                         
   4   6  15          5.87          3.55         1.76 o                         
  -1   7  15          0.27          3.42         1.80 o                         
   0   7  15        182.53        184.96         7.87 o                         
   1   7  15         34.24         38.52         4.08 o                         
   2   7  15        177.43        178.35         6.13 o                         
   3   7  15          8.31          6.48         2.47 o                         
   1  -4  16         45.80         42.82         4.22 o                         
   2  -4  16          5.74          6.87         3.08 o                         
  -1  -3  16          7.05          1.31         2.51 o                         
   0  -3  16        121.85        119.96         5.49 o                         
   1  -3  16         19.80         30.87         2.50 o                         
   2  -3  16         25.46         29.13         3.44 o                         
   3  -3  16          0.66          0.36         3.37 o                         
   4  -3  16          0.47         -2.63         2.11 o                         
  -2  -2  16         28.21         34.17         3.54 o                         
  -1  -2  16         21.71         19.22         4.03 o                         
   0  -2  16        115.29        105.14         3.40 o                         
   1  -2  16        133.79        144.50         2.80 o                         
   2  -2  16         40.96         41.47         2.66 o                         
   3  -2  16        148.27        164.81         6.73 o                         
   4  -2  16         68.67         66.85         2.36 o                         
   5  -2  16         71.12         68.03         3.03 o                         
  -3  -1  16          6.60          3.92         1.70 o                         
  -2  -1  16          7.73          9.29         2.10 o                         
  -1  -1  16          2.84          2.25         3.08 o                         
   0  -1  16          0.02          0.15         2.65 o                         
   1  -1  16         17.14         16.90         2.14 o                         
   2  -1  16          4.46         10.18         2.33 o                         
   3  -1  16         13.91         21.23         7.75 o                         
   4  -1  16         89.86        104.98         4.42 o                         
   5  -1  16         28.89         27.98         2.41 o                         
  -3   0  16         50.50         50.58         1.92 o                         
  -2   0  16         77.03         78.70         2.56 o                         
  -1   0  16         31.71         31.34         2.57 o                         
   0   0  16        222.49        228.73         8.61 o                         
   1   0  16          4.25          5.09         2.43 o                         
   2   0  16         44.46         40.62         2.36 o                         
   3   0  16          5.81          5.03         2.78 o                         
   4   0  16          1.91         -1.17         3.07 o                         
   5   0  16         29.59         34.83         4.24 o                         
   6   0  16         68.25         67.90         2.55 o                         
  -4   1  16         21.22         16.76         1.58 o                         
  -3   1  16         56.78         61.69         3.39 o                         
  -2   1  16         90.86         92.37         2.49 o                         
  -1   1  16         25.99         24.06         2.00 o                         
   0   1  16          4.60          6.91         2.86 o                         
   1   1  16         59.74         54.26         3.65 o                         
   2   1  16         80.01         74.25         3.26 o                         
   3   1  16          2.59          0.61         3.27 o                         
   4   1  16         20.88         23.84         2.53 o                         
   5   1  16         15.31         19.81         3.48 o                         
   6   1  16         10.67          3.71         2.94 o                         
  -4   2  16         51.92         46.54         2.50 o                         
  -3   2  16          2.79          2.57         2.30 o                         
  -2   2  16         35.30         36.21         2.57 o                         
  -1   2  16          0.10         -0.15         1.86 o                         
   0   2  16          0.94          4.58         1.94 o                         
   1   2  16          0.66         -3.36         2.24 o                         
   2   2  16         29.20         31.78         2.57 o                         
   3   2  16         26.59         29.08         2.41 o                         
   4   2  16          6.11          7.37         2.32 o                         
   5   2  16          6.28          7.60         2.52 o                         
   6   2  16         12.16         11.28         2.80 o                         
  -4   3  16          0.04         -2.12         5.15 o                         
  -3   3  16          2.30          1.60         2.07 o                         
  -2   3  16          1.23          2.86         1.85 o                         
  -1   3  16        157.32        171.00         6.90 o                         
   0   3  16         40.94         38.64         2.45 o                         
   1   3  16          0.07          1.37         2.03 o                         
   2   3  16         35.52         27.74         2.07 o                         
   3   3  16          4.52          1.46         2.07 o                         
   4   3  16        124.49        123.94         5.57 o                         
   5   3  16         26.12         28.25         2.05 o                         
   6   3  16          1.27          2.26         2.19 o                         
  -3   4  16         23.43         20.11         2.39 o                         
  -2   4  16         40.90         40.22         3.31 o                         
  -1   4  16        185.63        186.16         8.32 o                         
   0   4  16        203.10        200.98         5.37 o                         
   1   4  16         21.51         23.34         2.26 o                         
   2   4  16         10.13         10.08         1.98 o                         
   3   4  16        110.45        105.17         4.81 o                         
   4   4  16        100.35         98.77         6.76 o                         
   5   4  16         12.88         10.54         2.17 o                         
  -3   5  16          0.05          7.67         3.01 o                         
  -2   5  16          1.06          2.46         1.86 o                         
  -1   5  16         19.85         26.47         3.82 o                         
   0   5  16         43.07         39.89         4.01 o                         
   1   5  16        150.66        143.71         5.73 o                         
   2   5  16         27.22         26.47         2.25 o                         
   3   5  16         38.45         42.96         2.43 o                         
   4   5  16         47.15         49.18         2.09 o                         
   5   5  16         41.74         45.75         3.68 o                         
  -2   6  16         33.90         38.48         2.54 o                         
  -1   6  16         40.23         37.63         2.01 o                         
   0   6  16          0.26         -1.63         2.55 o                         
   1   6  16         24.00         22.40         2.93 o                         
   2   6  16        226.83        214.82         8.56 o                         
   3   6  16          0.99         -0.16         1.71 o                         
   4   6  16          0.03          1.88         1.73 o                         
   0   7  16         14.27         12.10         2.33 o                         
   1   7  16          4.17          5.24         2.58 o                         
   2   7  16          6.11         10.88         2.80 o                         
   0  -3  17         11.52          6.75         2.02 o                         
   1  -3  17         13.82         11.81         2.13 o                         
   2  -3  17          4.63          6.36         3.88 o                         
   3  -3  17         16.12         18.53         2.23 o                         
  -1  -2  17         43.14         43.76         3.85 o                         
   0  -2  17         15.95         11.05         2.24 o                         
   1  -2  17         33.69         39.71         3.28 o                         
   2  -2  17          9.37         13.56         5.32 o                         
   3  -2  17          1.34         -0.02         3.73 o                         
   4  -2  17          9.75          4.71         2.23 o                         
  -2  -1  17         46.01         51.15         1.94 o                         
  -1  -1  17         23.05         17.61         2.31 o                         
   0  -1  17         29.26         28.06         2.13 o                         
   1  -1  17         28.21         34.94         3.11 o                         
   2  -1  17          3.58          2.06         2.66 o                         
   3  -1  17         53.30         64.96         5.66 o                         
   4  -1  17         13.78         15.00         2.39 o                         
   5  -1  17          0.25         -2.97         2.46 o                         
  -3   0  17         43.73         50.26         4.35 o                         
  -2   0  17         36.39         36.93         2.08 o                         
  -1   0  17         65.28         69.56         3.49 o                         
   0   0  17         85.51         84.42         2.33 o                         
   1   0  17        138.76        136.11         5.25 o                         
   2   0  17         97.37        106.80         2.54 o                         
   3   0  17         33.27         28.37         2.77 o                         
   4   0  17         22.97         27.65         3.66 o                         
   5   0  17          0.27         -0.41         2.49 o                         
  -3   1  17         37.55         32.42         2.49 o                         
  -2   1  17         59.74         59.47         6.32 o                         
  -1   1  17         33.43         39.08         2.86 o                         
   0   1  17          9.75          7.02         2.13 o                         
   1   1  17         20.31         19.61         2.26 o                         
   2   1  17         18.94         20.33         2.66 o                         
   3   1  17         25.70         35.80        11.59 o                         
   4   1  17          0.73          2.27         2.74 o                         
   5   1  17          3.45          9.95         3.07 o                         
  -3   2  17          0.76          5.08         3.18 o                         
  -2   2  17         11.34         13.35         1.69 o                         
  -1   2  17         28.06         28.97         2.82 o                         
   0   2  17         20.17         17.37         2.30 o                         
   1   2  17         28.18         17.88         2.20 o                         
   2   2  17          9.71          5.73         2.58 o                         
   3   2  17          0.22          0.24         2.05 o                         
   4   2  17          9.26          3.79         2.14 o                         
   5   2  17          0.56          1.23         2.23 o                         
  -3   3  17          6.46          5.12         1.67 o                         
  -2   3  17          0.21         -0.96         3.04 o                         
  -1   3  17          0.08         -2.59         1.73 o                         
   0   3  17          2.56          1.19         2.56 o                         
   1   3  17         96.33         81.37         3.05 o                         
   2   3  17         17.65         19.79         2.12 o                         
   3   3  17        136.53        137.91         5.14 o                         
   4   3  17         57.14         63.68         4.04 o                         
   5   3  17         34.23         29.31         2.08 o                         
  -3   4  17         35.98         32.48         5.44 o                         
  -2   4  17          1.56         -1.74         1.80 o                         
  -1   4  17         28.25         29.93         1.85 o                         
   0   4  17         56.64         50.59         3.25 o                         
   1   4  17         58.33         54.81         2.37 o                         
   2   4  17         46.52         46.55         2.05 o                         
   3   4  17         41.82         44.47         2.53 o                         
   4   4  17        193.96        198.78        10.11 o                         
   5   4  17         74.08         67.04         3.78 o                         
  -2   5  17         85.25         88.74         5.20 o                         
  -1   5  17          7.56          2.22         2.18 o                         
   0   5  17          9.06          8.18         1.91 o                         
   1   5  17         60.74         57.09         2.20 o                         
   2   5  17          2.28          7.59         2.27 o                         
   3   5  17         12.78         14.74         2.43 o                         
   4   5  17         26.67         24.72         1.78 o                         
  -1   6  17         47.43         48.57         3.24 o                         
   0   6  17         34.73         32.15         4.01 o                         
   1   6  17        198.49        189.22         5.45 o                         
   2   6  17         28.10         18.64         3.68 o                         
   3   6  17          1.10          4.27         2.64 o                         
   0  -2  18         74.45         65.34         2.44 o                         
   1  -2  18         61.93         56.88         4.28 o                         
   2  -2  18          1.23          1.42         2.54 o                         
   3  -2  18         36.89         35.93         4.63 o                         
  -1  -1  18         16.13         19.87         3.20 o                         
   0  -1  18         29.36         30.75         2.15 o                         
   1  -1  18         14.23         13.00         2.29 o                         
   2  -1  18         53.46         51.92         4.46 o                         
   3  -1  18         16.67         10.57         3.45 o                         
   4  -1  18         99.44        107.61         6.91 o                         
  -2   0  18          1.62         -0.69         1.78 o                         
  -1   0  18          6.86          6.29         2.97 o                         
   0   0  18          0.21         -2.46         1.89 o                         
   1   0  18          0.06          1.12         2.27 o                         
   2   0  18         38.33         43.03         2.69 o                         
   3   0  18         22.24         27.73         9.89 o                         
   4   0  18          3.79          2.34         2.65 o                         
  -2   1  18         45.14         50.57         1.77 o                         
  -1   1  18          8.69          6.28         2.93 o                         
   0   1  18          0.06         -0.52         4.52 o                         
   1   1  18          0.03          3.04         3.02 o                         
   2   1  18         15.05         17.00         3.45 o                         
   3   1  18         16.99         19.42         3.40 o                         
   4   1  18         13.50         14.50         2.95 o                         
   5   1  18          4.90          0.10         2.92 o                         
  -2   2  18         27.58         27.91         3.11 o                         
  -1   2  18          2.20          3.86         3.14 o                         
   0   2  18         47.73         51.04         4.41 o                         
   1   2  18          0.60         -0.76         2.34 o                         
   2   2  18          6.80          3.19         4.12 o                         
   3   2  18          0.48          0.74         2.10 o                         
   4   2  18         25.05         25.32         2.34 o                         
   5   2  18          1.61          1.88         2.26 o                         
  -2   3  18         91.49         96.79         5.30 o                         
  -1   3  18         81.37         77.73         4.67 o                         
   0   3  18         90.33         83.64         2.66 o                         
   1   3  18          0.06         -2.95         1.97 o                         
   2   3  18         36.89         33.82         2.77 o                         
   3   3  18          2.18         -1.68         2.09 o                         
   4   3  18          7.42          7.95         1.96 o                         
   5   3  18          2.99          0.52         2.04 o                         
  -2   4  18         14.30         16.18         2.66 o                         
  -1   4  18         66.52         76.15         4.84 o                         
   0   4  18         26.20         25.31         2.18 o                         
   1   4  18          5.87          5.22         2.07 o                         
   2   4  18         48.81         40.57         1.91 o                         
   3   4  18          7.26          5.89         2.20 o                         
   4   4  18          3.53          1.28         1.86 o                         
  -1   5  18         13.26         13.22         2.57 o                         
   0   5  18         33.01         25.41         1.83 o                         
   1   5  18         40.49         37.77         3.35 o                         
   2   5  18         76.74         64.22         2.37 o                         
   3   5  18         31.06         33.27         2.46 o                         
   1   6  18        110.18        109.16         4.34 o                         
   0  -1  19          6.06          4.15         3.33 o                         
   1  -1  19          0.21          0.48         2.53 o                         
   2  -1  19          0.17         -3.41         2.42 o                         
   3  -1  19         34.11         33.95         2.64 o                         
  -1   0  19         15.39         24.81         3.11 o                         
   0   0  19         15.14         16.54         3.32 o                         
   1   0  19          1.24          5.88         3.35 o                         
   2   0  19          9.91          3.13         5.44 o                         
   3   0  19         46.48         45.86         4.71 o                         
   4   0  19          8.23          3.91         3.31 o                         
  -1   1  19          1.60          0.03         1.80 o                         
   0   1  19         36.19         36.98         2.37 o                         
   1   1  19         59.63         57.53         4.91 o                         
   2   1  19         33.45         30.62         2.25 o                         
   3   1  19          6.32          9.14         3.39 o                         
   4   1  19         16.52         16.70         4.22 o                         
  -1   2  19         38.42         39.43         1.83 o                         
   0   2  19         30.93         30.71         3.39 o                         
   1   2  19         29.44         27.88         2.11 o                         
   2   2  19         58.90         58.65         4.57 o                         
   3   2  19         57.70         45.39         2.49 o                         
   4   2  19          1.55         -1.89         2.27 o                         
  -1   3  19        106.58        119.10         6.77 o                         
   0   3  19          8.07          8.10         4.04 o                         
   1   3  19          3.83         -0.56         4.05 o                         
   2   3  19          5.49          6.68         2.02 o                         
   3   3  19         11.96          6.58         2.89 o                         
   4   3  19         19.64         18.05         1.96 o                         
  -1   4  19         15.04         14.19         3.02 o                         
   0   4  19         37.07         36.24         2.63 o                         
   1   4  19          0.04          1.50         1.86 o                         
   2   4  19          0.70          2.12         1.92 o                         
   3   4  19         30.24         24.08         3.94 o                         
   1   5  19          2.71          0.73         1.97 o                         
   2   5  19          0.48          2.88         1.82 o                         
   1   0  20          4.66          4.34         2.70 o                         
   0   1  20          3.74          0.89         2.31 o                         
   1   1  20          2.50          0.63         2.78 o                         
   2   1  20         51.30         52.19         5.73 o                         
   3   1  20         29.72         35.55         8.95 o                         
   0   2  20         12.63          5.45         2.24 o                         
   1   2  20          1.75          3.65         2.00 o                         
   2   2  20         51.38         39.54         4.34 o                         
   3   2  20         24.79         16.24         2.25 o                         
   0   3  20          5.79          7.33         2.66 o                         
   1   3  20          0.58          1.89         1.98 o                         
   2   3  20         14.99         22.10         4.22 o                         
                                                                                
